# Supplementary material for: The global wildland–urban interface
Source: Nature. 2023 Jul 19;621(7977):94–9. doi: 10.1038/s41586-023-06320-0 (PMC10482693; doi:10.1038/s41586-023-06320-0)
Supplement: Supplementary file 2 — This archive contains all results for the accuracy assessment (A), all world regions (B), countries (C), subnational administrative units (D) and biomes (E) in a tabular (.xlsx.) format. It contains shape files of administrative units that can be linked with the tabular data for analysis in a Geographic Information System. [file 41586_2023_6320_MOESM2_ESM.zip]

Archive with 43 entries (42 files):
- A_Global_WUI_accuracy_assessment.xlsx
- B_Global_WUI_results_world_regions.xlsx
- C_Global_WUI_results_countries.xlsx
- D_Global_WUI_results_subnational_admin.xlsx
- E_Global_WUI_results_biomes.xlsx
- read_me.txt
- shapefiles_subnational_admin/
- shapefiles_subnational_admin/admin_AF.cpg
- shapefiles_subnational_admin/admin_AF.dbf
- shapefiles_subnational_admin/admin_AF.prj
- shapefiles_subnational_admin/admin_AF.qmd
- shapefiles_subnational_admin/admin_AF.shp
- shapefiles_subnational_admin/admin_AF.shx
- shapefiles_subnational_admin/admin_AS.cpg
- shapefiles_subnational_admin/admin_AS.dbf
- shapefiles_subnational_admin/admin_AS.prj
- shapefiles_subnational_admin/admin_AS.qmd
- shapefiles_subnational_admin/admin_AS.shp
- shapefiles_subnational_admin/admin_AS.shx
- shapefiles_subnational_admin/admin_EU.cpg
- shapefiles_subnational_admin/admin_EU.dbf
- shapefiles_subnational_admin/admin_EU.prj
- shapefiles_subnational_admin/admin_EU.qmd
- shapefiles_subnational_admin/admin_EU.shp
- shapefiles_subnational_admin/admin_EU.shx
- shapefiles_subnational_admin/admin_NA.cpg
- shapefiles_subnational_admin/admin_NA.dbf
- shapefiles_subnational_admin/admin_NA.prj
- shapefiles_subnational_admin/admin_NA.qmd
- shapefiles_subnational_admin/admin_NA.shp
- shapefiles_subnational_admin/admin_NA.shx
- shapefiles_subnational_admin/admin_OC.cpg
- shapefiles_subnational_admin/admin_OC.dbf
- shapefiles_subnational_admin/admin_OC.prj
- shapefiles_subnational_admin/admin_OC.qmd
- shapefiles_subnational_admin/admin_OC.shp
- shapefiles_subnational_admin/admin_OC.shx
- shapefiles_subnational_admin/admin_SA.cpg
- shapefiles_subnational_admin/admin_SA.dbf
- shapefiles_subnational_admin/admin_SA.prj
- shapefiles_subnational_admin/admin_SA.qmd
- shapefiles_subnational_admin/admin_SA.shp
- shapefiles_subnational_admin/admin_SA.shx
