# Supplementary material for: The global wildland–urban interface
Source: Nature. 2023 Jul 19;621(7977):94–9. doi: 10.1038/s41586-023-06320-0 (PMC10482693; doi:10.1038/s41586-023-06320-0)
Supplement: Supplementary file 2 — This archive contains all results for the accuracy assessment (A), all world regions (B), countries (C), subnational administrative units (D) and biomes (E) in a tabular (.xlsx.) format. It contains shape files of administrative units that can be linked with the tabular data for analysis in a Geographic Information System. [file 41586_2023_6320_MOESM2_ESM.zip › A_Global_WUI_accuracy_assessment.xlsx]

## Sheet: SUMMARY
	Supplementary Information
	The Global Wildland-Urban-Interface (WUI)
	F. Schug, A. Bar-Massada, A. R. Carlson, H. Cox, T. J. Hawbaker, D. Helmers, P. Hostert, D. Kaim, N. K. Kasraee, S. Martinuzzi, M. H. Mockrin, K. A. Pfoch, V. C. Radeloff
	Accuracy Assessment

## Sheet: OVERALL_ACCURACY_AND_CONF_MAT
	The Global Wildland-Urban-Interface (WUI) - Accuracy Assessment
	Level 1 A, WUI vs. Non-WUI: all WUI classes were aggregated
	Level 1 B, WUI vs. Non-WUI B: aggregates forest/shrubland/wetland-dominated WUI as WUI, and grassland-dominated WUI as non-WUI
	Level 2, Intermix/Interface/Non-WUI: intermix and interface classes aggregated respectively
	Level 3, All classes: all mapped classes individually
	Level 1 A	WUI vs Non-WUI
			Reference
			Non-WUI	WUI	User's Accuracy					Mapped area share (%)		Overall Accuracy (OA, %)		Area-adjusted OA (%)
	Prediction	Non-WUI	2859	633	81.8729					95.2		82.5385		82.07
		WUI	945	4600	82.9576					4.8
		Producer's Accuracy	75.1577	87.9037
	Level 1 B	WUI (forest/shrub/wetland-dominated only) vs Non-WUI (incl. grassland WUI)
			Reference
			Non-WUI	WUI	User's Accuracy							Overall Accuracy (OA, %)		Area-adjusted OA (%)
	Prediction	Non-WUI	4905	1160	80.8739					97.2		78.2561		80.65
		WUI	805	2167	72.9139					2.8
		Producer's Accuracy	85.9019	65.1338
	Level 2	WUI Intermix vs WUI Interface vs Non-WUI
			Reference
			Non-WUI	Intermix WUI	Interface WUI	User's Accuracy						Overall Accuracy (OA, %)		Area-adjusted OA (%)
	Prediction	Non-WUI	2859	364	269	81.8729				95.2		73.4536		80.94
		Intermix WUI	408	1621	664	60.1931				3.7
		Interface WUI	537	157	2158	75.6662				1.1
		Producer's Accuracy	75.1577	75.6769	69.8156
	Level 3	All Classes
			Reference
			Non-WUI	F/S/W Intermix WUI	F/S/W Interface WUI	G Intermix WUI	G Interface WUI	User's Accuracy				Overall Accuracy (OA, %)		Area-adjusted OA (%)
	Prediction	Non-WUI	2859	212	194	152	75	81.8729		95.2		63.5609		79.56
		F/S/W Intermix WUI	223	806	330	304	46	47.1621		2.2
		F/S/W Interface WUI	147	32	999	36	49	79.0974		0.6
		G Intermix WUI	185	64	204	447	84	45.4268		1.5
		G Interface WUI	390	9	477	80	633	39.8364		0.5
		Producer's Accuracy	75.1577	71.772	45.3267	43.8665	71.3641
	F/S/W:	WUI dominated by forest, shrublands, and wetlands
	G:	WUI dominated by grasslands

## Sheet: OVERALL_ACC_BY_WORLD_REGION
	The Global Wildland-Urban-Interface (WUI) - Accuracy Assessment
	Overall Accuracy by world region (%), without area-adjustment
	Level 1 A, WUI vs. Non-WUI: all WUI classes were aggregated
	Level 1 B, WUI vs. Non-WUI B: aggregates forest/shrubland/wetland-dominated WUI as WUI, and grassland-dominated WUI as non-WUI
	Level 2, Intermix/Interface/Non-WUI: intermix and interface classes aggregated respectively
	Level 3, All classes: all mapped classes individually
	World region	Level 1 A	Level 1 B	Level 2	Level 3
	Africa	85.8	79.3	77.9	67.4
	Asia	85.7	80.3	78.7	68.6
	Europe	80.6	73.3	69.2	56.6
	North America	82	79.9	73.2	64.8
	Oceania	79.3	79	69.6	61.7
	South America	81.6	77.7	72	62.2
