# Supplementary material for: The global wildland–urban interface
Source: Nature. 2023 Jul 19;621(7977):94–9. doi: 10.1038/s41586-023-06320-0 (PMC10482693; doi:10.1038/s41586-023-06320-0)
Supplement: Supplementary file 2 — This archive contains all results for the accuracy assessment (A), all world regions (B), countries (C), subnational administrative units (D) and biomes (E) in a tabular (.xlsx.) format. It contains shape files of administrative units that can be linked with the tabular data for analysis in a Geographic Information System. [file 41586_2023_6320_MOESM2_ESM.zip › B_Global_WUI_results_world_regions.xlsx]

## Sheet: SUMMARY
	Supplementary Information
	The Global Wildland-Urban-Interface (WUI)
	F. Schug, A. Bar-Massada, A. R. Carlson, H. Cox, T. J. Hawbaker, D. Helmers, P. Hostert, D. Kaim, N. K. Kasraee, S. Martinuzzi, M. H. Mockrin, K. A. Pfoch, V. C. Radeloff
	WUI area, population, biomass and wildfire by world region

## Sheet: WORLD_REGION_v20
	Unit Name	Area (km2)	Wildland-Urban Interface (area, km2)								Population (million)								Biomass (Mt)								Fire area (%, MODIS 2003 - 2020)			Fire area (%, MODIS 2013 - 2020)			Fire area (%, VIIRS 2013 - 2020)			Pop. affected by fire, MODIS 2003 - 2020*			Pop. affected by fire, MODIS 2013 - 2020*			Pop. affected by fire, VIIRS 2013 - 2020*			Share of WUI (%) per degree of urbanization***
			Intermix WUI (F/S/W)	Interface WUI (F/S/W)	Intermix WUI G	Interface WUI G	Non-WUI F/S/W	Non-WUI G	Non-WUI Urban	Non-WUI Other	Intermix WUI (F/S/W)	Interface WUI (F/S/W)	Intermix WUI G	Interface WUI G	Non-WUI F/S/W	Non-WUI G	Non-WUI Urban	Non-WUI Other	Intermix WUI (F/S/W)	Interface WUI (F/S/W)	Intermix WUI G	Interface WUI G	Non-WUI F/S/W	Non-WUI G	Non-WUI Urban	Non-WUI Other	Non-WUI	F/S/W WUI	G WUI	Non-WUI	F/S/W WUI	G WUI	Non-WUI	F/S/W WUI	G WUI	Non-WUI	F/S/W WUI	G WUI	Non-WUI	F/S/W WUI	G WUI	Non-WUI	F/S/W WUI	G WUI	Very low/low density rural	Rural Cluster	Suburban / peri-urban	(Semi-) dense urban cluster	Urban Center
	Africa	3.34405e+07	597836	92356.4	334086	142430	1.12322e+07	5.66499e+06	45531.2	1.4984e+07	294.884	160.243	144.442	193.885	54.5755	36.2864	356.268	298.945	2668.8	224.808	659.686	262.329	91558.1	8994.96	86.5545	4039.2	96.4488	2.2	1.4	97.1	1.7	1.2	96.5	2.2	1.3	6.28648e+07	9.22332e+07	5.38137e+07	4.398e+07	5.43029e+07	3.44532e+07	2.27741e+07	5.44138e+07	2.97262e+07	66.1053	52.2606	23.9285	19.0905	6.49984
	Asia	3.83312e+07	755635	336499	161976	216155	1.57421e+07	8.52834e+06	182126	1.12409e+07	462.462	495.11	56.8931	238.048	61.3642	15.7098	1165.16	1562.42	3427.62	343.737	128.031	117.373	90197.3	5456.38	73.8167	3112	96.7	2.6	0.7	97	2.4	0.7	97	2.3	0.7	2.54108e+07	4.60875e+07	9.58038e+06	1.28906e+07	2.16224e+07	5.08099e+06	5.38681e+06	1.52097e+07	3.43677e+06	53.0328	43.3057	33.0958	30.9501	8.41839
	Europe	9.67469e+06	536512	152842	502273	168808	3.98097e+06	1.6874e+06	46615.6	2.26221e+06	137.858	136.834	92.0378	152.399	7.34347	4.26989	187.067	72.5678	3259.78	201.864	890.015	206.486	34925.8	2152.84	54.5445	1858.07	86.5	6	7.6	86	5.9	8.2	83.9	7.2	9	2.91713e+06	9.07759e+06	9.06368e+06	1.42792e+06	4.25207e+06	4.63255e+06	802510	3.70488e+06	3.19131e+06	79.1409	45.7012	13.15	10.7143	4.4838
	North America	2.41853e+07	870072	90734.2	340258	124640	1.10419e+07	4.67386e+06	63631.6	4.86414e+06	151.883	96.6033	40.6027	82.7472	9.12657	3.84925	189.918	18.2893	6347.94	190.645	554.13	195.08	68661	4608.45	144.95	1879.72	92.3	4.8	2.3	93	4.3	2.8	93.2	4.3	2.5	5.66321e+06	1.67623e+07	8.82476e+06	3.06919e+06	8.62201e+06	4.64228e+06	1.34268e+06	5707264	2.95232e+06	84.1071	32.5101	10.3784	10.2579	3.80511
	Oceania	1.10354e+07	253316	34493.7	71242.8	16737.3	5.30228e+06	4.47129e+06	13339.4	721069	179.879	76.8918	9.12988	24.5324	19.0417	1.30951	109.282	37.9637	2231.25	103.228	152.519	36.909	61858.6	2502.39	36.4799	505.444	98.5	1.1	0.4	98.7	1	0.4	98.4	1.2	0.4	7.25653e+06	1.4712e+07	2.14883e+06	3.57944e+06	6.94213e+06	1.14042e+06	2.07985e+06	6.07062e+06	1.10354e+06	56.4225	31.9781	29.5222	27.8876	7.46407
	South America	1.77868e+07	196710	27278.1	193539	48467.8	1.05909e+07	3.98955e+06	17437	2.37736e+06	50.6149	76.0872	43.6247	102.398	12.3292	11.9657	122.352	17.168	1148.14	40.1007	394.857	52.3195	164167	8583.01	10.9057	1584.68	97.7	1.1	1.3	97.9	1	1.2	97.1	1.5	1.4	1.21295e+07	1.18451e+07	1.28324e+07	6.60631e+06	6.4271e+06	6.88577e+06	3.55477e+06	7.60175e+06	6.71055e+06	78.4071	37.2952	11.7258	8.99376	4.57836
	All regions	1.34454e+08	3.21008e+06	734204	1.60338e+06	717237	5.78904e+07	2.90154e+07	368681	3.64497e+07	1277.58	1041.77	386.73	794.01	163.781	73.3905	2130.05	2007.35	19083.5	1104.38	2779.24	870.497	511368	32298	407.251	12979.1	96.3	2.2	1.5	96.9	1.8	1.3	96.5	2.2	1.3	1.16242e+08	1.90718e+08	9.62638e+07	7.15535e+07	1.02169e+08	5.68352e+07	3.59407e+07	9.27081e+07	4.71207e+07	70.191	41.9082	20.1667	17.903	5.82992
																																						* Number of people who experienced a fire within 1,000 m from their home (400 m for VIIRS data!)							*** as defined by Dijkstra et al. (2021), DOI: 10.1016/j.jue.2020.103312
			F/S/W:	dominated by forest, shrublands, and wetlands
			G:	dominated by grasslands
