# Supplementary material for: The global wildland–urban interface
Source: Nature. 2023 Jul 19;621(7977):94–9. doi: 10.1038/s41586-023-06320-0 (PMC10482693; doi:10.1038/s41586-023-06320-0)
Supplement: Supplementary file 2 — This archive contains all results for the accuracy assessment (A), all world regions (B), countries (C), subnational administrative units (D) and biomes (E) in a tabular (.xlsx.) format. It contains shape files of administrative units that can be linked with the tabular data for analysis in a Geographic Information System. [file 41586_2023_6320_MOESM2_ESM.zip › C_Global_WUI_results_countries.xlsx]

## Sheet: SUMMARY
	Supplementary Information
	The Global Wildland-Urban-Interface (WUI)
	F. Schug, A. Bar-Massada, A. R. Carlson, H. Cox, T. J. Hawbaker, D. Helmers, P. Hostert, D. Kaim, N. K. Kasraee, S. Martinuzzi, M. H. Mockrin, K. A. Pfoch, V. C. Radeloff
	WUI area, population, biomass and wildfire by world region and country (including states/provinces for United States, China, Australia)

## Sheet: AFRICA
	Country/Region	Area (km2)	Wildland-Urban Interface (area, km2)								Population (thousand)								Biomass (Mt)								Fire area (%, MODIS 2003 - 2020)			Fire area (%, MODIS 2013 - 2020)			Fire area (%, VIIRS 2013 - 2020)			Pop. affected by fire, MODIS 2003 - 2020*			Pop. affected by fire, MODIS 2013 - 2020*			Pop. affected by fire, VIIRS 2013 - 2020*				Share of WUI (%) per degree of urbanization***
			Intermix WUI (F/S/W)	Interface WUI (F/S/W)	Intermix WUI G	Interface WUI G	Non-WUI F/S/W	Non-WUI G	Non-WUI Urban	Non-WUI Other	Intermix WUI (F/S/W)	Interface WUI (F/S/W)	Intermix WUI G	Interface WUI G	Non-WUI F/S/W	Non-WUI G	Non-WUI Urban	Non-WUI Other	Intermix WUI (F/S/W)	Interface WUI (F/S/W)	Intermix WUI G	Interface WUI G	Non-WUI F/S/W	Non-WUI G	Non-WUI Urban	Non-WUI Other	Non-WUI	F/S/W WUI	G WUI	Non-WUI	F/S/W WUI	G WUI	Non-WUI	F/S/W WUI	G WUI	Non-WUI	F/S/W WUI	G WUI	Non-WUI	F/S/W WUI	G WUI	Non-WUI	F/S/W WUI	G WUI	World Bank Income Group**	Very low/low density rural	Rural Cluster	Suburban / peri-urban	(Semi-) dense urban cluster
	Algeria	2.30886e+06	5133.23	2104.47	10915.1	8331.13	28581.7	67186.4	1866.68	2.18268e+06	2407.85	3678.92	4611.28	10328.8	133.236	543.757	13466.9	10419.8	24.909	3.9806	28.8981	14.1833	143.09	106.381	2.75936	176.581	83.8375	8.01044	8.15207	83.8343	7.78398	8.38172	86.2515	7.39234	6.35617	239800	772338	714280	133321	388054	367970	43170.9	193885	163702	Lower middle income	59.481	7.81084	19.6627	8.24262
	Angola	1.24465e+06	11447.5	1368.94	7925.06	2842.72	900207	278357	711.393	38204.8	5182.8	3306.17	4038.63	7123.35	2937.23	596.932	8459.49	1417.93	48.4643	2.90875	15.9421	5.28645	6132.36	629.998	1.53364	62.1711	98.8538	0.505355	0.640807	98.9527	0.442807	0.604507	98.6394	0.667269	0.693353	3.53871e+06	2.60733e+06	3.38544e+06	2.88862e+06	1.8716e+06	2.37084e+06	1.25391e+06	2.06472e+06	2.1484e+06	Lower middle income	72.8842	10.8675	5.90643	3.67864
	Bahrain	688.116	0.0865272	0	0	0	0.485046	0	193.205	457.516	0.00357	0	0	0	0	0	1338.79	150.788	4.88e-07	0	0	0	0	0	0.000576658	0.00895029	0	0	0	0	0	0	0	0	0	0	0	0	0	0	0	0	0	0	High income	0	87.1991	12.8009	0
	Benin	116113	9083.64	1314.88	591.766	817.43	68958.7	12162.1	353.686	22246.4	4233.45	2765.58	264.178	1080.55	478.724	41.2192	2141.67	1231.76	23.3772	2.86055	0.976972	1.57223	252.659	21.446	0.936949	53.1104	94.5975	4.84405	0.558478	96.1911	3.28321	0.525716	94.9948	4.51095	0.494258	799688	1.68653e+06	196398	371044	684182	102168	236383	882289	79985.6	Lower middle income	61.6038	9.04495	18.0207	6.48037
	Botswana	579029	3807.83	1366.54	449.22	94.975	453729	108271	42.6815	9144.74	674.346	1293.4	98.6075	84.207	177.177	9.53291	59.9996	15.5186	7.3539	2.65296	0.372125	0.147647	696.318	60.6464	0.0682198	2.69989	99.831	0.153488	0.015504	99.8266	0.154917	0.0185058	99.8262	0.16359	0.0102202	21477.7	59011.8	4084.14	6821.36	22127.5	1007.72	3251.84	23159	1483.9	Upper middle income	71.559	8.16351	5.52448	13.7607
	Burkina Faso	272769	3754.82	1467.34	12401.7	9492.46	70487.6	112471	697.594	60842.5	1214.49	979.113	3731.16	5555.7	433.694	1270.24	3931.81	4165.99	11.5102	3.47097	15.8978	15.7135	230.473	143.666	1.23184	115.707	96.3884	1.24334	2.36825	97.2967	0.613351	2.0899	97.2525	0.927163	1.82036	699597	383430	476301	281488	100651	225352	144068	93184.2	160397	Low income	77.4051	13.6069	3.0914	4.83908
	Burundi	27041.2	6927.1	449.65	4714.51	1661.06	3446.67	3074.12	98.3223	4386.6	4106.81	583.726	2011.79	1593.22	176.81	129.048	1048.03	2208.94	30.3551	1.59955	17.6449	5.36405	21.4562	10.392	0.328478	13.5085	57.0957	22.0027	20.9016	64.8228	16.0456	19.1316	71.4859	12.3505	16.1636	187132	502380	338565	97188	179882	173144	45472.8	99850.8	107315	Low income	39.5209	2.94292	51.6762	4.62975
	Cameroon	464319	16844.6	1538.26	7968.35	2325.37	364792	51240.1	345.773	15324.9	6532.21	4580.81	3576.99	4163.35	583.938	363.051	5424.54	1090.85	157.617	3.74818	22.3071	5.10096	5647.12	148.996	1.29552	20.6794	95.5096	2.64907	1.84133	95.9267	2.36668	1.70665	95.6885	2.4364	1.87514	1.12693e+06	2.17632e+06	1.60988e+06	710257	1.28318e+06	978388	316748	1.10463e+06	854485	Lower middle income	68.7875	10.1923	10.0914	7.63316
	Cape Verde	3926.72	108.439	6.92313	132.895	52.5833	364.168	1047.94	23.8551	1894.21	97.7558	17.7669	127.104	70.9395	47.9414	28.689	90.0715	79.5751	0.150553	0.00758882	0.155436	0.0441971	0.664706	1.40719	0.0655205	0.920524	100	0	0	100	0	0	95.505	3.74335	0.751671	298.11	0	0	229.48	0	0	150.34	165.4	483.34	Lower middle income	67.1503	10.2433	12.4343	7.02869
	Central African Republic	617984	4203.77	98.5935	782.808	137.693	583582	28116.9	21.1828	119.996	2183.64	518.103	485.912	680.334	300.141	43.4277	510.262	2.70318	23.7639	0.273564	2.1213	0.337266	4590.88	75.7655	0.0573748	0.238931	99.3675	0.496658	0.135862	99.4092	0.462708	0.128092	99.2867	0.576171	0.137084	810211	1.66236e+06	485296	673867	1.29082e+06	369818	247638	1.10989e+06	318980	Low income	69.3492	18.8428	4.00971	5.80214
	Chad	1.26628e+06	2997.23	673.524	8212.98	1736.85	180843	367546	168.175	700426	1715.08	837.285	4902.53	2784.44	250.431	1793.77	1484.23	2508.24	6.83955	1.06701	7.57315	2.08028	622.18	401.175	0.360482	77.7659	99.0308	0.531764	0.437387	99.354	0.341209	0.304776	99.1235	0.562168	0.314354	849327	710599	643962	451884	283634	286477	182285	303962	234107	Low income	69.9219	17.1467	4.72559	5.61847
	Comoros	1672.23	319.162	33.5349	1.5646	0	1009.03	130.655	0	7.9134	468.909	305.445	0.8017	0	3.35428	0.07965	0	0.07711	2.23602	0.184674	0.00420481	0	8.41695	0.370412	0	0.0095723	88.4432	11.5568	0	88.4653	11.5347	0	93.4923	6.04914	0.458512	7097.74	26567.2	0	1628.98	14631	0	313.15	8148.48	67.36	Lower middle income	35.113	10.2292	23.3774	20.2441
	DR Congo	2.32524e+06	44473.5	1430.73	20691.9	2037.94	1.78815e+06	424222	563.957	3299.73	32629.6	13666	16073.2	13839.7	4156.27	1933.18	6493.39	315.141	316.156	5.03688	56.8672	6.2347	30177.1	1190.74	1.94258	10.5847	97.1273	1.77729	1.09542	97.4311	1.5768	0.99209	96.8248	2.03089	1.14427	1.17049e+07	1.95425e+07	1.30002e+07	9.80109e+06	1.47676e+07	1.00549e+07	3.78669e+06	1.35879e+07	8.07476e+06	Low income	58.7656	16.3898	11.8234	9.43092
	Djibouti	21847.8	12.3379	3.88296	4.04062	6.13519	1130.77	1120.88	35.6248	19175.1	17.0875	9.87226	5.12157	15.721	14.3579	4.3158	521.045	352.227	0.0295879	0.00539821	0.0133155	0.00593067	3.19825	3.40367	0.145941	48.9303	50	50	0	50	50	0	90.0014	9.99857	0	117.62	475.58	0	117.62	475.58	0	18.05	1.27	0	Lower middle income	33.781	18.3074	10.5854	36.8813
	Egypt	1.00108e+06	1540.08	463.034	130.763	98.3802	683.609	141.147	4989.6	982733	1359.56	1797.74	39.9707	192.781	25.2333	1.39051	62364.9	37558.7	7.33553	1.67146	0.0493066	0.139168	2.03799	0.0293438	12.9997	149.06	54.9109	44.3414	0.747776	50.7474	47.8107	1.44188	43.9318	50.8817	5.18653	4872.54	36949.8	306.98	2454.94	25547.3	306.98	4063.05	39818.9	1474.77	Lower middle income	30.5109	1.73642	33.3024	5.32334
	Equatorial Guinea	26671.7	1158.66	64.6592	16.45	7.16117	25067.8	18.3269	23.9369	20.9174	688.096	351.329	14.7559	39.1696	44.0116	0.19156	168.342	1.09975	14.9144	0.304507	0.0662705	0.0326724	584.41	0.16717	0.138613	0.304352	81.6839	17.9572	0.358888	79.3918	20.5238	0.0843743	69.4771	30.3053	0.217567	51308.6	243153	4962.64	32983.5	167449	1534.85	7909.65	153020	1532.83	Upper middle income	63.3624	15.0697	8.96595	5.13109
	Eritrea	122538	127.114	93.0924	1340.5	743.233	12601.5	36724.7	40.1158	70157.9	115.7	184.413	782.833	942.36	61.9663	180.724	397.413	829.487	0.498621	0.202399	3.02796	1.41167	57.9403	109.644	0.0774873	88.0275	99.5187	0	0.481278	99.4298	0	0.570167	99.3712	0.141787	0.486977	6374.71	0	4694.24	3329.04	0	2093.35	1109.08	451.94	4208.32	Low income	60.9855	21.3813	6.11473	9.20502
	Ethiopia	1.12738e+06	26265.1	7530.69	3931.73	7266.13	614616	211359	1114.98	246335	24462.1	11431.8	4906.02	7923.86	12299.1	4802.67	11998.4	37367.9	120.573	22.3002	8.1723	17.6381	3247.43	467.632	3.6029	528.813	99.4223	0.286561	0.291117	99.5899	0.161091	0.248994	99.5435	0.267106	0.189399	1.80611e+06	630591	640655	915111	287506	401443	790181	386121	228363	Low income	37.4925	10.7987	38.832	10.6733
	France	2977.32	646.037	151.117	53.5241	52.1184	1425.12	280.254	40.4902	67.4176	317.507	450.256	18.1888	125.772	4.5753	0.78704	141.86	8.98464	2.66651	0.553871	0.0971011	0.182826	6.98672	0.452765	0.136078	0.0598697	80.2829	14.5404	5.17679	81.2904	18.7096	0	85.2001	13.2773	1.52269	2247.44	19124.9	2169.19	338.83	5746.16	0	902.23	8093.64	843.49	High income	41.019	3.30653	36.9239	10.4047
	Gabon	259968	1907.81	206.03	118.675	23.8071	240688	13654.9	60.6762	222.391	844.626	807.323	53.7081	61.2721	65.2167	6.13938	319.016	3.64211	19.8673	1.1984	0.334222	0.101568	5682.18	28.7857	0.409412	1.61514	97.2631	2.51048	0.226418	97.1511	2.6023	0.246599	94.9479	4.56559	0.486504	68805	260458	18659	41572.4	160461	14165.7	12529.5	236246	15542.7	Upper middle income	71.4803	5.72052	9.00354	5.25235
	Gambia	10501.1	634.659	765.242	130.445	137.838	6070.45	204.411	56.4363	2080.85	320.787	1130.68	104.592	326.949	13.6252	0.95837	496.63	111.595	1.78837	1.21203	0.227102	0.266555	20.2901	0.332241	0.20889	2.16297	91.0118	7.08244	1.90576	91.9873	6.36596	1.64671	92.9302	5.93193	1.13785	46580.2	185998	59383.8	25449.3	89459.8	26814.4	5300.87	44471.4	13490.1	Low income	53.903	17.28	9.81712	9.66003
	Gaza Strip	339.461	13.7677	0	8.76684	17.8138	0.965278	0.251496	132.683	151.115	23.6567	0	4.37873	33.0847	0.03943	0.00869	1549.24	280.426	0.0422621	0	0.0119972	0.0420168	0.00123228	0.000411714	0.3146	0.35711	0	0	100	0	0	100	0	33.3333	66.6667	0	0	519.83	0	0	519.83	0	549.48	198.63	Lower middle income	14.4335	0	50.9117	0
	Ghana	238669	15265.3	1745.14	4474.53	2443.64	127637	51622.6	1436.33	25952.3	7995.49	6336.39	1827.2	3024.03	1012.96	207.975	8902.46	2057.53	65.4356	5.17958	7.22625	3.62542	683.334	103.38	3.05299	37.0361	94.2153	3.9246	1.86007	95.7382	2.73657	1.52523	94.4944	3.78814	1.71742	1.4923e+06	4.04956e+06	1.10845e+06	1.0185e+06	2.2559e+06	721876	450676	2.10609e+06	702518	Lower middle income	61.8057	13.5565	11.7039	8.55367
	Guinea	244302	12389.7	602.79	6078.11	527.075	177983	43731.1	102.626	1735.14	4664.78	3164.04	2239.2	1826.73	699.87	148.826	927.582	42.5469	59.6088	1.65957	20.4773	1.23567	963.79	165.205	0.220901	2.50431	94.5859	3.16249	2.2516	95.5245	2.65541	1.82013	95.2666	3.19263	1.54079	2.2308e+06	3.06689e+06	1.82649e+06	1.77926e+06	1.95688e+06	1.18329e+06	558630	1.85417e+06	809168	Low income	80.9786	10.0801	3.13527	3.03271
	Guinea Bissau	32829.1	3180.31	100.897	26.3959	6.10908	27124.8	608.532	30.1409	484.728	1128.27	371.285	5.71507	49.6366	105.809	0.85638	375.174	9.52297	16.6019	0.369398	0.0545447	0.0144005	145.946	1.31431	0.0946483	0.55397	94.1059	5.83269	0.061374	95.717	4.23076	0.0522412	96.3608	3.57923	0.0599456	225924	436439	3149.04	136075	206515	1651.85	37134.9	115936	1258.74	Low income	83.1136	9.64768	3.21993	2.82546
	Iraq	437367	496.565	243.487	2291.33	2166.16	3668.89	39930.4	2361.08	375710	410.643	364.686	990.394	3904.73	10.3777	225.802	19241.9	16979.2	0.333374	0.0638338	0.546871	0.459295	2.63754	7.84007	0.262663	35.2308	96.066	0.86583	3.06817	96.0506	0.818479	3.13092	95.8601	1.08014	3.05973	78123.4	39418.4	112217	59694.4	24268.5	86803.5	20678.2	24598.6	65665.4	Upper middle income	58.3915	8.91019	16.5218	8.01991
	Israel	22101.4	878.193	285.096	488.699	740.373	1534.39	1794.69	685.159	15200.5	656.747	967.087	215.021	1706.37	8.70284	4.75556	4360.83	1214.94	1.95805	0.268701	0.307023	0.50487	4.6915	1.02971	0.603769	4.94836	80.1122	10.7634	9.12442	81.9874	7.88475	10.1279	72.1733	14.0412	13.7855	16858.4	121828	51491.3	8176.43	53572.4	24778.2	1500.61	55960.3	21700.3	High income	39.0877	6.78641	26.9742	11.331
	Ivory Coast	320677	20394.3	1443.34	1133.78	498.598	270882	16821	269.358	7022.91	11108.7	7786.62	882.518	1670.19	1662.88	31.1534	3062.41	245.461	90.2081	3.79091	2.79057	1.19532	1510.76	47.6452	0.552395	21.3977	95.9361	3.61159	0.45235	96.8607	2.68847	0.450852	96.1199	3.44373	0.436372	1.72041e+06	5.02566e+06	582155	767111	2.05775e+06	324032	251588	1.85211e+06	253197	Lower middle income	65.9344	18.586	4.75382	7.37677
	Jordan	88862.8	193.227	34.7235	905.683	632.761	343.465	3385.22	521.842	82231.9	186.682	190.388	731.534	1752.31	13.8419	59.1186	5671.59	1960.41	0.0632788	0.00378502	0.0828661	0.0608911	0.369853	0.31765	0.0320082	4.39138	82.2478	1.86876	15.8835	80.6038	1.49192	17.9043	73.2954	4.34803	22.3565	4655.09	2038.68	15814.2	3022.04	1508.03	13554.9	1271.69	2241.5	13544.3	Upper middle income	27.7909	3.36656	37.2276	14.3661
	Kenya	585702	60961.8	2633.62	14722.6	3160.28	313179	150629	222.223	27167.7	30088.1	5474.72	5543.43	4720.48	2493.07	1185.33	2489.83	1843.46	278.069	9.22749	33.0439	8.30992	1446.34	220.101	1.0208	35.8372	82.7862	13.0572	4.15656	85.8916	10.265	3.84342	81.6689	14.4276	3.90356	349479	1.55327e+06	371358	136332	515805	154660	129399	692463	179460	Lower middle income	51.8796	2.81514	38.8681	4.51279
	Kuwait	17473.7	1.11502	0	0.520698	0	3.42491	45.1643	481.22	16772	0.04119	0	0.02254	0	0.00452	0.00225	3748.58	645.338	0.000239388	0	9.2572e-05	0	0.000570062	0.00208483	0.0147364	0.727344	100	0	0	0	0	0	100	0	0	0	0	0	0	0	0	0	0	0	High income	100	0	0	0
	Lebanon	10004.1	2264.55	166.587	1618.89	604.893	925.695	3545.49	79.6362	661.905	1683.17	649.75	975.328	1388.33	17.9079	30.7202	2014.91	190.735	5.31877	0.0885764	0.464608	0.186706	3.46182	0.780497	0.0134986	0.242095	30.7093	39.5527	29.738	32.4763	36.5271	30.9966	32.675	34.1228	33.2022	18984.7	222390	202549	4979.37	91790.9	91046.2	2376.59	83832.7	73012.9	Lower middle income	39.2762	3.91967	39.5094	8.95156
	Lesotho	30106.5	6.81553	0	4893.77	992.705	175.579	22088.6	46.6943	1760.79	1.13424	0	1391.03	588.841	0.44602	107.477	115.681	83.306	0.0294314	0	6.02037	1.06598	0.602033	24.7331	0.119809	0.918068	96.0573	0	3.94267	96.6381	0	3.36186	95.5816	0.00883824	4.40958	23574	0	50113	8999.63	0	22636.7	4031.29	19.27	24641.6	Lower middle income	80.8763	8.10288	4.06417	5.60019
	Liberia	95298.2	4207.89	180.125	246.644	69.0344	89663.9	474.222	44.7908	16.6996	2504.05	1123.91	208.067	401.402	433.598	3.62212	421.97	0.31288	27.5282	0.517001	0.956599	0.177978	1284.18	1.87355	0.114331	0.0768031	94.5898	4.95309	0.457133	94.7534	4.84098	0.405645	92.6328	6.94299	0.424257	882290	1.52853e+06	188239	642982	1.00434e+06	91655	226929	1.00103e+06	92303.3	Low income	69.9355	15.2427	5.32329	4.4616
	Libya	1.62376e+06	256.944	50.9791	5380.96	1705.81	2163.75	11910.7	1468.36	1.59938e+06	33.9607	30.3913	1043.26	734.88	10.0452	68.7831	2914.94	2156.81	1.10435	0.0840964	7.37084	1.75589	9.71143	13.2748	0.771343	90.3283	67.0407	2.12899	30.8303	63.3817	2.5883	34.03	51.7968	1.83986	46.3633	3610.84	1079.49	25401.4	2109.66	930.61	18139.5	2569.19	870.96	29467.7	Upper middle income	80.0348	3.8522	11.1969	4.39992
	Madagascar	592982	8034.38	524.425	15178.2	4855.44	198515	341783	197.682	14684.7	5646.08	844.148	7195.89	3242.79	3295.09	3847.46	2455.02	2562.24	47.9884	1.60254	42.5336	13.2761	1952.28	839.807	1.01701	30.7209	98.3763	0.342313	1.28142	98.6488	0.274815	1.07636	98.3983	0.419841	1.1819	5.27313e+06	767132	2.21142e+06	3.23565e+06	409627	1.30959e+06	2.03429e+06	594522	1.2323e+06	Low income	77.8559	12.1887	3.93656	5.23949
	Malawi	119398	8961.45	4989.64	3158.85	4523.79	34167.1	9667.71	361.259	29857.4	2554.67	2606.17	1117.4	2142.52	361.402	157.237	2209.55	8610.46	34.8661	11.1401	6.09507	7.90698	189.275	24.9308	1.11658	46.8302	85.0662	9.94726	4.98656	88.1101	7.89427	3.99565	85.7673	10.2341	3.99868	699823	896309	526423	449762	481610	272601	323641	628592	286290	Low income	70.1261	6.95058	14.1993	8.08568
	Mali	1.25272e+06	5217.83	3441.11	6778.42	7136.41	171848	292353	286.17	760500	1599.26	2042.65	3015.39	5314.28	512.598	757.926	1699.72	5977.8	13.8413	6.63026	8.7156	12.2588	544.491	241.595	0.535902	126.461	98.7208	0.760432	0.518769	99.0227	0.564286	0.413006	98.9874	0.676951	0.33567	818210	567646	364805	454776	268317	175581	170852	175537	106239	Low income	77.8965	16.8881	1.99741	2.51005
	Mauritania	1.03639e+06	31.4383	15.1702	2482.18	847.262	2574.2	167491	207.461	861494	10.9886	27.1104	1220.54	898.154	3.46119	333.121	1766.75	553.017	0.0515736	0.0066155	1.3189	0.516889	5.02662	72.5767	0.0247143	60.6666	99.7276	0.0149824	0.257414	99.5719	0	0.428062	99.7638	0.0747094	0.161472	11484.4	658.12	7411.62	2864.21	0	2206.53	1341.61	358.04	196.93	Lower middle income	75.9739	13.0685	4.28947	5.57509
	Mauritius	2014.43	401.983	115.45	116.941	93.5445	712.714	102.946	33.3363	312.21	371.155	401.66	63.8127	321.202	5.86307	1.707	135.896	70.8279	0.849222	0.322239	0.133976	0.237272	3.47749	0.120677	0.115997	0.37023	46.28	33.7163	20.0037	38.8843	35.5574	25.5584	41.4367	38.9355	19.6278	9891.48	69165.5	27141.4	8451.04	38019.6	19881.2	1551.59	33510.2	13434.9	Upper middle income	36.585	3.82346	29.6525	12.2302
	Morocco	591744	1036.88	368.585	3657.93	2294.03	30812.6	103763	1017.19	446105	1169.79	1714.3	3327.34	6922.33	264.633	1062.43	12506.6	12517.7	3.74119	0.779027	10.2734	4.31869	139.809	246.832	1.18086	185.392	97.7523	0.304694	1.94297	96.6932	0.435346	2.87143	94.0345	1.66975	4.29577	47699.2	13012	55035.6	25245.9	8771.72	32169.7	7294.96	19676	27064.2	Lower middle income	49.8941	15.1857	12.0994	13.6404
	Mozambique	788447	31228.3	1802	16519	3937.91	590865	108333	571.49	19960.2	7935.83	2053.37	5606.48	5793.51	3427.97	975.344	4358.97	2020.31	128.962	5.18603	46.1503	11.2614	2996.46	286.806	2.31062	52.6266	95.3755	2.82026	1.80424	96.0137	2.44078	1.54548	95.0983	3.31261	1.58906	5.49927e+06	4.17484e+06	3.62275e+06	4.43555e+06	2.78486e+06	2.15515e+06	3.27461e+06	3.39056e+06	1.94834e+06	Low income	81.4102	8.06872	4.07707	4.95014
	Namibia	822714	5108.88	300.666	4252.9	250.777	433046	136990	64.1892	241053	497.853	699.74	380.445	234.701	338.233	142.864	246.2	84.4517	10.2192	0.445062	3.41669	0.323753	989.914	125.565	0.0984665	235.86	99.4488	0.439283	0.111922	99.4037	0.46854	0.12778	99.4644	0.443308	0.092311	72497.8	105260	18205.5	37920.3	47625	8749.16	17364.2	21980.3	5615.73	Upper middle income	94.9665	1.5591	1.84377	0.951988
	Niger	1.1813e+06	179.883	122.096	9979.58	3771.16	9141.71	265273	283.645	891415	147.373	154.268	6501.15	5208.68	27.9136	2117.36	3164.16	6949.98	0.362018	0.130908	6.98203	3.40958	16.3651	120.601	0.413347	86.9407	99.6287	0.0595069	0.31175	99.6268	0.0440313	0.329125	99.1823	0.0925342	0.725186	19021.9	6197.74	17407.8	10917.7	5132.39	11886.2	7629.91	1768.08	42235.8	Low income	64.221	21.6451	5.20249	7.30875
	Nigeria	907499	46391.8	11211.3	12093	13693.4	343552	144174	5563.26	322315	42427.6	37461.9	7293.76	19723.5	3117.95	1932.98	44765.1	48118.5	224.723	35.5657	25.1066	27.2138	1951.22	217.877	16.2604	510.43	92.7397	5.72819	1.53214	93.727	4.87544	1.39754	92.8501	5.69419	1.45568	5.19037e+06	1.55973e+07	3.38045e+06	2.99302e+06	8.04159e+06	1.9764e+06	1.58209e+06	9.07464e+06	2.21922e+06	Lower middle income	48.6976	9.47027	19.3693	9.79012
	Oman	311213	120.286	6.65926	385.687	124.444	960.062	1659.35	534.446	306086	49.5541	0.99742	93.9596	235.305	1.68331	7.67684	2122.84	2959.54	0.0800998	0.000421446	0.0588636	0.00764442	0.175595	0.2051	0.055515	14.1793	73.3705	0	26.6295	63.7124	0	36.2876	56.5576	26.9951	16.4473	182.56	0	623	63.26	0	623	32.91	1027.65	826.12	High income	63.0431	3.42803	22.2279	4.05737
	Qatar	11150.1	1.43839	0	0.0671163	0	11.061	0.822106	427.548	10518.5	0.25523	0	0.01805	0	0.04801	0.00112	2196.72	731.378	0.000223492	0	2.038e-06	0	0.00162353	5.025e-05	0.00394432	0.380061	0	0	0	0	0	0	0	0	0	0	0	0	0	0	0	0	0	0	High income	91.3339	2.84521	0.946228	0.241451
	Republic of the Congo	344889	1880.16	75.7815	1539.09	256.574	250023	87497.5	131.948	269.163	1064.45	618.269	485.264	1256.65	116.281	38.5557	1842.26	11.4166	15.9506	0.324039	4.14377	0.884627	5647.75	211.649	0.619628	1.01366	98.55	0.553929	0.896045	98.6736	0.482855	0.843543	97.9982	0.881399	1.12045	264004	338458	359909	185985	226509	234265	61114.2	255265	188091	Lower middle income	77.8715	7.03734	5.74025	4.43374
	Rwanda	25305.1	5843.54	632.764	3650.81	1859.91	3534.19	2458.84	222.872	5418.34	3686.97	607.917	1607.76	1945.38	29.0232	77.6273	1404.59	3704.07	28.4427	2.45553	17.6173	6.92741	35.8827	7.69026	0.882933	18.9041	81.7419	9.6486	8.60949	83.7102	7.93358	8.35622	82.1285	8.97236	8.89914	19069.7	71960.4	47152.9	13024.2	39632.8	28793.4	5759.66	28612.9	23344.4	Low income	25.3423	0.646841	69.8685	2.64405
	S. Sudan	626859	475.229	51.9802	2632.85	186.266	336867	283527	9.79596	1444.52	1064.27	501.92	4012.3	1284.04	1236.42	2968.1	45.7822	4.14834	1.68351	0.124332	4.45371	0.365515	1434.13	461.965	0.00931008	0.763407	99.7356	0.0398627	0.224546	99.8168	0.0327128	0.150531	99.7778	0.0484096	0.173752	3.09086e+06	505950	1.90086e+06	2.24955e+06	295520	1.08881e+06	1.62143e+06	434858	936997	Low income	50.5245	9.32359	12.35	16.5776
	S. Tome and Principe	1037.16	129.833	11.5788	4.09211	9.856e-05	793.61	13.134	0	4.18253	94.1075	100.873	2.47396	0.00264	4.28705	0.09354	0	0.08091	0.0710524	0.0022423	0.00103135	0	0.994384	0.0117272	0	0.00264813	58.8241	35.2936	5.88232	58.8239	35.2937	5.88239	80.281	18.3106	1.40843	1163.99	6744.13	460.7	872.08	2671.53	73.14	72.88	2184.66	13.86	Lower middle income	39.6817	7.25019	29.2179	3.28165
	Saint Helena	366.654	11.1082	1.05189	2.87393	0.551554	93.4976	81.6637	0	75.1932	2.21082	0.64037	1.10446	0.0933	0.47594	0.19567	0	0.58003	0.00370356	0.000164886	0.00072283	0.000103874	0.035219	0.0233812	0	0.00714855	0	0	0	0	0	0	0	100	0	0	0	0	0	0	0	0	99.44	0	not rated	100	0	0	0
	Saudi Arabia	1.92172e+06	1946.25	608.688	435.592	1262.76	9564.34	6704.72	4255.44	1.89475e+06	471.792	264.397	58.8071	482.832	112.816	18.2633	19342.6	14513.5	0.29268	0.0607515	0.0399647	0.100801	1.33332	0.642775	0.169425	90.2373	91.0908	3.94428	4.9649	91.3144	5.77728	2.90835	86.9173	11.8127	1.26993	470.13	1001.47	1061.8	354.75	1001.47	296.54	211.12	2590.48	133.69	High income	75.3402	8.88631	5.45881	9.64935
	Senegal	196225	2737.76	1332.09	4218.98	1952.33	85882.8	65603.8	470.47	31377.1	1173.61	1303.17	2414.01	3169.27	113.618	420.315	5791.38	3208.13	8.57843	1.88704	3.91207	2.21371	248.341	52.252	0.785406	25.1261	98.052	1.59459	0.353379	98.4173	1.32473	0.257956	98.5796	1.17426	0.246096	371643	614669	196138	234740	342618	96391.6	68075.6	176682	64983.3	Lower middle income	67.2965	13.8131	8.68753	6.6552
	Seychelles	435.664	102.777	8.26731	1.15724	0.0439759	105.727	6.65198	0	9.76234	75.5373	15.8881	0.62257	0.00953	1.04749	0.00553	0	0.35689	0.0258744	0.000376188	2.462e-05	0	0.0295388	0.000691586	0	0.000494986	0	100	0	0	100	0	100	0	0	0	1947.13	0	0	551.67	0	5.28	0	0	High income	36.7228	11.1321	37.7489	14.3963
	Sierra Leone	71611.6	5808.55	199.131	626.012	82.362	57716.9	6371	25.1844	103.747	4101.51	1281.64	455.536	966.636	615.533	48.2446	530.352	6.85654	28.9934	0.572888	1.84641	0.229331	357.749	20.1353	0.063957	0.168745	93.7475	5.37085	0.881614	94.125	5.09709	0.777897	92.6707	6.4388	0.89048	1.94577e+06	2.79015e+06	454762	1.7238e+06	2.23413e+06	314631	442440	2071567	284939	Low income	67.7646	18.0178	5.29442	4.74233
	Somalia	471815	943.323	328.458	558.369	244.422	333914	47527.5	78.6932	87063.6	2278.76	2834.29	1002.13	1772.54	1097.61	392.728	2036.56	1099.98	2.59197	0.87183	0.674604	0.488429	1468.89	51.6965	0.19627	150.15	99.333	0.491414	0.175609	99.2232	0.548177	0.22862	98.5766	1.08307	0.340283	91821.2	112925	48852.4	39013.3	29950.4	19568.8	14135.6	45360.9	12805.3	Low income	37.3548	18.6386	12.1754	14.9071
	Eswatini	167407	52.6403	35.7037	304.183	131.297	39646.2	51989.9	40.8649	74471.1	85.931	412.156	425.815	1138.29	145.69	375.079	812.108	664.105	0.118157	0.0670731	0.372934	0.205279	164.162	55.8595	0.0918438	93.3158	100	0	0	100	0	0	97.3328	0.615329	2.0519	252.28	0	0	99.81	0	0	847.41	468.2	5542.99	Lower middle income	36.1009	22.0217	8.7106	9.66915
	South Africa	1.21951e+06	28461.2	7019.74	49644.6	13185.7	347920	556887	2994.78	207297	4980	8631.73	9673.3	22021.3	240.334	375.922	16073.8	1023.34	110.312	18.2802	83.4301	29.5435	1037.61	589.907	13.3489	130.71	86.6118	3.35285	10.0353	86.5015	3.02932	10.4692	83.238	3.91303	12.849	875044	2.38554e+06	6.2276e+06	531218	1.2331e+06	3.62486e+06	312104	964198	3.11834e+06	Upper middle income	77.1934	5.37368	7.00938	6.72709
	Spain	7496.05	753.384	56.295	615.455	353.397	1091.69	1507.89	122.462	2699.48	367.102	173.724	237.846	580.578	9.96873	7.06529	589.544	356.793	1.15792	0.0389955	0.49483	0.143568	1.75167	1.08218	0.0188531	0.323841	78.6535	10.2449	11.1016	72.2898	10.8027	16.9075	74.3402	9.25224	16.4076	5211.42	16771.1	19552	2413.38	6611.16	11113.7	1048.7	4321.92	4120.1	High income	56.5926	4.51876	25.7122	5.96069
	Sudan	1.85764e+06	203.341	109.826	11065.8	2364.49	85978.1	530939	1760.01	1.21953e+06	89.5779	102.936	10753.2	6839.02	34.5766	3339.43	12073.3	10598	0.618105	0.0843625	9.13022	2.30769	369.656	666.202	1.60079	150.502	99.6797	0.000474783	0.319804	99.7674	0.000747992	0.231892	99.6517	0.00782094	0.340469	622802	105.01	979175	295471	105.01	430562	203547	4601.48	678491	Low income	56.271	18.5925	8.56594	10.8792
	Swaziland	17111.9	2343.8	218.805	3440.11	160.873	7342.9	2997.29	0.396311	526.742	337.898	71.1435	611.711	149.594	27.7685	16.8848	0.35922	3.24877	10.2521	0.521545	7.47573	0.469169	41.6275	7.92268	0.00235703	1.41929	70.2762	8.89695	20.8268	71.1759	7.81561	21.0085	68.7199	9.28268	21.9974	48178.5	156962	332051	32078.4	93393.7	233004	11879.1	85224.4	202330	Lower middle income	92.2754	3.16371	2.68305	1.19244
	Syria	185939	1804.69	150.439	2285.53	2338.11	3356.33	23613.5	1114.26	149776	892.21	219.593	693.732	2764.33	55.0191	80.6312	7238.58	6262.02	2.17185	0.0615456	0.785488	0.661005	12.1863	4.42973	0.154139	15.6368	84.8498	8.54969	6.60051	85.201	9.04901	5.74998	85.8095	7.58936	6.6011	53545.4	100442	64941.3	44669.7	92499.8	46091	13984	51581.5	34320.6	Low income	60.7973	12.4667	14.8858	9.31171
	Tanzania	941506	45700.2	14907.2	10269	9805.18	533296	124122	1407.21	138479	15358.4	7819.46	2890.81	6897.65	2085.67	640.685	9268.77	15030.2	180.283	34.826	20.5861	20.1557	2886.01	238.496	4.12529	252.369	95.968	3.14692	0.885102	97.0709	2.22725	0.701825	96.3102	2.94668	0.743085	2.11772e+06	3.9214e+06	1.09383e+06	1.13385e+06	1.8869e+06	553119	858483	1.98862e+06	513776	Lower middle income	74.3988	9.23324	8.69695	6.14841
	Togo	56863.3	4009.2	558.499	1210.36	869.566	31861.7	5173.76	263.884	12635.2	1798.89	1334.26	528.339	1174.83	307.953	50.3916	1740.78	1430.56	11.3929	1.27194	1.9692	1.45194	116.269	10.2562	0.680593	16.2813	92.1714	5.87553	1.95307	93.0415	5.14897	1.80952	92.1693	6.10281	1.72788	599170	1.02249e+06	284427	411062	627522	190327	211711	648959	158314	Low income	64.3592	12.3051	13.2967	5.93059
	Tunisia	156613	1330.04	785.919	6851.09	4349.15	6561.44	15121.1	1076.41	119197	295.486	623.76	1326.65	2315.64	25.3967	118.267	4383.67	2974.68	5.43361	1.0825	11.1481	4.97549	34.0384	19.991	0.663434	31.1316	87.7489	2.94366	9.30746	88.4427	2.64278	8.91451	88.391	3.67419	7.93481	14095	13456.7	43738.1	9443.56	8146.75	26855.9	3365.65	7432.82	20089.3	Lower middle income	83.6929	4.32686	5.85105	3.74398
	Uganda	241854	68113	1066.18	20367.9	1651.75	51732.7	58802.6	273.05	2590.64	30434.2	2854.96	6102.62	1777.65	655.14	737.733	2655.05	685.739	267.763	3.89323	55.2008	4.31177	335.27	149.13	1.30105	6.97195	69.9422	19.0307	11.0271	79.1348	10.9926	9.87263	76.4275	14.1442	9.42835	1.22947e+06	5.77953e+06	2.95621e+06	811913	2.15309e+06	1.72097e+06	557837	2.50722e+06	1.62206e+06	Low income	53.1972	4.46194	33.0951	7.77699
	United Arab Emirates	71119.5	47.3393	0	9.36358	0	46.3608	12.2692	1174.28	69208.7	13.1202	0	1.61937	0	0.32869	0.12173	5607.71	4176.32	0.012105	0	0.00219014	0	0.00373661	0.00123854	0.0253029	3.14165	0	0	0	0	0	0	0	100	0	0	0	0	0	0	0	0	172.87	0	High income	59.4818	0.725971	22.0665	3.93575
	West Bank	5734.91	647.797	55.9524	768.166	590.673	606.989	1779.53	40.3511	1092.53	495.339	207.188	510.846	1599.45	5.12388	11.8325	213.078	120.294	0.366879	0.0155696	0.280069	0.268236	0.357922	0.521696	0.00789323	0.177512	60.6327	13.3367	26.0306	63.2991	11.0117	25.6892	62.121	13.2485	24.6305	4495.12	42961.6	50964.2	2868.95	24039	33662.2	1049.38	27547.9	34017	Lower middle income	29.6986	4.25307	40.2616	11.871
	Western Sahara	90495.6	0	0	0	0	0	0	0	90466	0	0	0	0	0	0	0	2.03785	0	0	0	0	0	0	0	3.70334	0	0	0	0	0	0	0	0	0	0	0	0	0	0	0	0	0	0	not rated	0	0	0	0
	Yemen	453075	715.817	348.854	72.3892	401.964	35209.3	10117.4	294.942	404638	3559.89	2558.84	265.21	2423.92	3853.34	536.563	4992.2	12038.3	0.280406	0.0835871	0.0120076	0.105603	10.8612	1.62268	0.0219946	25.7576	92.5414	7.45863	0	91.3876	8.61236	0	90.7662	7.30119	1.93263	6340.92	1035.8	0	2316.45	464.48	0	18000.7	29235	718.2	Low income	28.4709	8.71669	24.4903	22.0702
	Zambia	751914	23930.8	2763.07	9018.89	3270.16	563220	110450	483.88	24308.2	5140.82	2187.57	1654.41	2740.15	1826.49	539.97	3507.57	961.603	76.2567	5.47453	15.741	5.50646	3346.14	225.291	1.66888	44.4773	96.4906	2.20043	1.30899	96.8833	1.96324	1.15351	96.505	2.46526	1.02969	3.29839e+06	3.28203e+06	1.59413e+06	2.66551e+06	2.41606e+06	1.15398e+06	1.63362e+06	2.36178e+06	863615	Low income	87.2084	5.21312	3.50217	2.37785
	Zimbabwe	389338	31226.8	9515.05	7105.85	4153.87	267933	36173.5	411.848	28223.1	4553.04	2355.46	1005.15	1814.65	1942.13	331.05	1836.35	1361.6	83.358	14.506	9.48059	5.80531	1035.48	52.3355	1.49479	38.541	92.2716	4.45246	3.27589	92.0305	3.95563	4.0139	91.8891	4.5578	3.55314	1.54854e+06	1.31693e+06	803286	931506	711677	570115	543823	644216	402110	Lower middle income	95.1455	1.57387	1.32838	0.891488
																																				* Number of people who experienced a fire within 1,000 m from their home (400 m for VIIRS data!)										*** as defined by Dijkstra et al. (2021), DOI: 10.1016/j.jue.2020.103312
			F/S/W:	dominated by forest, shrublands, and wetlands
			G:	dominated by grasslands																																** World Bank Income and Lending Groups, 2023: https://datahelpdesk.worldbank.org/knowledgebase/articles/906519-world-bank-country-and-lending-groups
[truncated: 1 more columns]

## Sheet: ASIA
	Country/Region	Area (km2)	Wildland-Urban Interface (area, km2)								Population (thousand)								Biomass (Mt)								Fire area (%, MODIS 2003 - 2020)			Fire area (%, MODIS 2013 - 2020)			Fire area (%, VIIRS 2013 - 2020)			Pop. affected by fire, MODIS 2003 - 2020*			Pop. affected by fire, MODIS 2013 - 2020*			Pop. affected by fire, VIIRS 2013 - 2020*				Share of WUI (%) per degree of urbanization***
			Intermix WUI (F/S/W)	Interface WUI (F/S/W)	Intermix WUI G	Interface WUI G	Non-WUI F/S/W	Non-WUI G	Non-WUI Urban	Non-WUI Other	Intermix WUI (F/S/W)	Interface WUI (F/S/W)	Intermix WUI G	Interface WUI G	Non-WUI F/S/W	Non-WUI G	Non-WUI Urban	Non-WUI Other	Intermix WUI (F/S/W)	Interface WUI (F/S/W)	Intermix WUI G	Interface WUI G	Non-WUI F/S/W	Non-WUI G	Non-WUI Urban	Non-WUI Other	Non-WUI	F/S/W WUI	G WUI	Non-WUI	F/S/W WUI	G WUI	Non-WUI	F/S/W WUI	G WUI	Non-WUI	F/S/W WUI	G WUI	Non-WUI	F/S/W WUI	G WUI	Non-WUI	F/S/W WUI	G WUI	World Bank Income Group**	Very low/low density rural	Rural Cluster	Suburban / peri-urban	(Semi-) dense urban cluster
	Afghanistan	642181	452.968	293.741	343.484	1119.53	23591	137897	682.973	474909	636.933	482.184	555.518	2747.26	491.855	969.489	9019.94	24528.8	0.121005	0.0545434	0.0535038	0.175183	14.0867	19.6333	0.0721972	35.2036	99.9357	0.0642602	0	100	0	0	99.4475	0.288428	0.264077	12670.7	366.96	0	4230.7	0	0	7248.46	2062.82	4490.5	Low income	33.6032	10.4504	31.648	18.8557
	Anhui Sheng	140194	8006.99	6158.55	43.6832	426.631	36644.9	151.705	3353.41	77237.1	3508.88	6136.05	7.34011	605.1	710.007	1.5616	14901.6	34889.6	24.867	6.10598	0.0316899	0.309373	201.291	0.125989	1.26316	58.7999	81.7712	18.0216	0.207251	81.2919	18.5089	0.199229	79.7126	20.0204	0.26699	190462	438238	5145.03	84749.3	180514	1690.41	20734.1	84327.2	334.24	not rated	52.3265	7.33646	28.8362	8.4884
	Bangladesh	136904	23249	4265.92	19.8143	220.397	18013	32.6719	1170.02	72719.8	47413.4	10353.9	13.3476	469.603	995.426	0.968	28146.8	74956.9	111.326	7.26352	0.0320059	0.479596	173.254	0.0752543	1.61986	83.6156	89.0871	10.8943	0.0186598	93.0245	6.96149	0.0139588	92.153	7.83903	0.00800716	382236	753678	2087.89	225848	330770	1604.15	131045	399118	23.17	Lower middle income	8.48551	0.547899	51.1235	9.65196
	Baykonur Cosmodrome	6501.49	15.3948	0	59.6743	40.4387	56.5094	5859.3	3.87025	443.894	8.2934	0	16.2896	51.7429	0.35226	2.27018	16.1759	2.68982	0.00102715	0	0.00375969	0.00233453	0.00336844	0.367289	0.000204302	0.0195068	83.3333	0	16.6667	100	0	0	100	0	0	103.98	0	711.4	95.82	0	0	5.9	0	0	not rated	59.1231	13.9695	9.20468	17.7028
	Beijing Shi	16251.9	1810.42	831.415	213.756	310.7	6106.02	990.486	2541.34	3178.89	734.546	1548.03	54.7593	338.315	20.1347	3.12089	19330.9	1823.85	2.73573	0.428154	0.194025	0.145558	15.9821	1.29563	0.535717	1.24482	66.1485	26.7644	7.08705	62.2321	33.3223	4.44563	45.1168	46.9882	7.89493	2175.64	11821.1	2523.97	666.18	6121.21	932.2	2992.14	17559.5	1079.8	not rated	49.7307	5.04998	27.2567	6.41468
	Bhutan	40421.3	976.949	81.5895	222.409	2.21244	30589.7	4740.01	0	3561.88	390.601	193.048	116.691	0.66532	210.144	29.2855	0	1.64744	6.77133	0.0712355	0.561474	0.00216358	358.429	11.1757	0	0.138398	94.6787	4.22613	1.09519	94.9438	3.62172	1.43445	93.1657	5.55791	1.27643	61809.8	39772.4	23659.2	26389.1	13709.4	11698.3	11384	16646.4	5112.85	Lower middle income	75.5377	11.3532	3.85005	7.59288
	Cambodia	181060	3388.44	1489.44	1372.64	1624.73	89693.7	18325.3	352.693	55052.9	2597.37	1400.07	650.412	1550.3	326.648	179.584	2521	8186.45	15.0578	1.91536	3.35201	1.66494	1152.81	129.092	0.22896	99.0345	97.6614	1.34801	0.990588	98.5441	0.752364	0.703568	98.3909	0.887812	0.72126	788541	735877	380449	500146	285243	207864	278608	294736	176354	Lower middle income	57.1588	11.1099	19.3013	10.1322
	Chongqing Shi	82362.6	9189.89	3961.84	17.2357	221.307	62182.7	176.505	407.09	4934.79	7665.23	9542.96	6.18089	348.064	3046.32	4.61549	3642.05	2864.88	20.2754	4.18456	0.0198579	0.217408	277.826	0.397974	0.216882	7.76723	78.4669	21.3924	0.14066	67.7915	32.0388	0.169754	72.1784	27.3638	0.457709	60862.2	472608	2085.65	29529	388985	1028.8	9819.39	159484	367.11	not rated	38.9239	6.62626	35.9057	12.1131
	Fujian Sheng	120724	12958.2	5981.54	110.766	249.775	94993.9	589.404	1256.72	2638.34	7754.54	16577.2	60.6998	802.388	956.642	11.7459	9019.48	2856.61	40.1749	5.06317	0.198438	0.133853	578.037	1.82503	0.206768	1.83622	90.8396	9.07148	0.0889517	88.423	11.3941	0.182925	85.6587	14.0424	0.29887	590912	1.69169e+06	12822.2	168513	599653	3660.44	25982.7	237118	2751.37	not rated	44.506	8.44862	23.7096	11.8911
	Gansu Sheng	405567	505.235	419.808	2099.6	6715.15	37591.9	126277	866.639	229902	438.161	654.611	1010.08	8811.85	188.451	523.238	5014.29	10600.1	0.847807	0.210696	0.973914	2.53618	153.167	60.1095	0.167354	28.712	96.863	0.447427	2.68956	95.9059	0.402019	3.69205	95.4622	0.540338	3.99749	43495.7	10672.1	53459.4	34844.1	8048.32	49704	8540.26	3033.46	22234.4	not rated	50.4606	12.1475	20.17	14.6404
	Guangdong Sheng	175490	30148	12470	581.381	1853.68	103454	2050.44	5536.85	13472.3	19785	35615.1	218.492	5442.66	1425.88	28.3594	38937.5	11850.4	77.4622	11.8388	0.828402	1.34065	568.657	4.75833	1.64601	13.2914	82.4289	16.729	0.842167	80.4809	18.3181	1.20096	80.7432	17.8608	1.39602	1.31479e+06	5.2348e+06	241800	463371	2.09946e+06	118151	76042	717898	35553.7	not rated	36.9923	4.60995	36.2668	10.5319
	Guangxi Zhuangzu Zizhiqu	237307	31592.1	12227.3	362.74	1328.54	170273	3042.88	942.734	14338.7	17665.2	16574.7	170.289	1717.93	2673.22	66.8793	6125.24	5290.81	92.6696	10.508	0.972258	1.07399	997.094	11.8408	0.297861	11.6438	88.7368	11.1014	0.16173	87.8186	12.0073	0.174177	89.2088	10.5345	0.256724	1.37052e+06	3.78681e+06	49281.4	561085	1.72954e+06	23175	78675.4	490106	5692.47	not rated	49.3413	8.7925	28.0523	11.3046
	Guizhou Sheng	175157	13312.4	4814.3	1638.32	3539	124679	15037.8	240.878	10830.5	8848.3	10140.9	841.075	6651.96	3877.3	452.763	2023.68	3588.81	41.726	5.47923	2.64153	4.07059	625.281	33.2332	0.123091	15.5663	92.8185	5.16816	2.01334	92.3963	5.14959	2.45415	93.3376	4.59361	2.06883	792659	703344	255804	318534	296137	118768	81425.7	183489	44349.2	not rated	48.7038	11.1698	21.7943	14.1723
	Hainan Sheng	33840.7	7722.54	1127.03	38.7154	223.909	20979.4	89.3738	247.027	2373.36	4099.74	2301.47	12.7338	320.09	333.069	1.11423	1827.11	859.89	29.8527	1.20902	0.0402814	0.231269	166.641	0.120175	0.0804736	2.17951	84.2312	15.2562	0.512558	77.2721	21.7173	1.01057	74.7075	24.5903	0.702174	73659.1	193612	3483.76	35219.7	103286	2425.49	7608.35	62989.8	1530.41	not rated	55.5017	7.48828	25.8201	8.16627
	Hebei Sheng	188969	4550.92	1616.34	5648.81	9362.9	33699.1	37633.9	13059.8	80092.7	1121.29	1149.1	1395.9	7489.65	118.796	153.488	43860	24439	6.29994	1.04747	3.85193	4.46944	72.0902	27.8472	3.74846	34.5339	82.5301	4.26961	13.2003	82.2543	4.17857	13.5671	82.1169	5.86997	12.0131	59526.4	58286.1	166320	30119.6	27935.7	73449.4	5443.79	22914.3	28800.9	not rated	65.7227	8.86085	14.7327	9.25203
	Heilongjiang Sheng	452257	3925.15	7645.63	836.138	2353.75	219268	15652.1	3373.62	189153	1070.43	5041.44	152.767	1357.36	222.366	26.9856	16213.6	18523.2	16.4539	9.03573	0.472747	1.50643	1382.3	15.3649	1.05413	175.866	98.4676	0.982805	0.549644	97.9451	1.1672	0.887696	97.1172	2.05622	0.826586	92588.3	101816	44556.6	45798.9	68631	36730.8	9458.91	81727.3	24316	not rated	76.6656	10.1492	6.54259	4.62638
	Henan Sheng	166147	3269.8	2549.36	1012.57	3700.65	29367.9	7303.3	8107.31	108260	1476.11	2726.92	288.42	3588.53	374.894	128.882	36060.4	57318.7	7.03401	1.87933	0.938266	2.00157	121.878	9.07821	2.43516	55.9787	88.8763	7.10505	4.01863	88.0355	8.01392	3.95055	90.6722	6.4817	2.84608	104048	121890	50690.1	54687.8	76216.2	27190.4	17197	36849.8	10036.5	not rated	50.7646	5.7543	31.7063	8.29038
	Hong Kong S.A.R.	1036.2	297.107	134.267	1.62726	19.0161	434.539	12.3613	16.0366	18.742	1234.18	4018.59	0.08699	303.276	12.8241	0.14841	692.02	163.609	1.46105	0.175567	0.0038743	0.0178687	2.78698	0.0341873	0.0108028	0.0302791	66.314	31.5806	2.10537	72.9712	24.3263	2.70254	49.4681	48.7652	1.76671	5448.2	24945.3	301.91	1329.43	6044.39	97.84	1132.79	16582.2	659.94	High income	14.394	1.65153	18.1312	1.79619
	Hubei Sheng	185599	12932.4	7328.71	60.0341	875.922	96427.3	557.572	2503.43	56004.1	6093.91	9300.75	23.5385	858.072	2178.33	12.5864	16915	21399.1	34.0606	6.50068	0.0558845	0.693973	465.213	0.870569	0.785272	41.308	82.3847	17.0713	0.54408	80.8533	18.3132	0.833584	83.546	15.9859	0.468132	317446	695949	13870.9	148916	383065	11252.6	41250.8	146058	1555.82	not rated	53.3682	6.62409	27.45	9.16018
	Hunan Sheng	211352	31638.8	14443.1	1141.32	3698.63	124970	2340.69	1675.12	24998.1	15655.9	20879.4	343.633	4207.99	3627.08	63.2313	11539.7	14859.7	97.8096	17.379	1.67645	3.921	697.591	5.32411	0.602763	24.9556	79.9908	17.0314	2.97786	78.7576	16.6113	4.63104	75.4942	19.6122	4.89355	1.43693e+06	3.24783e+06	455676	477366	1.08576e+06	231909	111935	493473	79662.8	not rated	41.5335	4.27093	43.5999	7.93362
	India	3.15075e+06	157336	86097.7	29424.2	61509.5	731574	155887	26198.9	1.82579e+06	139111	112627	15565.1	65123.8	12079.4	4191.31	312633	756276	580.766	50.4931	24.3583	24.957	5118.37	161.016	9.32869	714.783	93.2923	5.48697	1.2207	93.4638	5.24076	1.29541	94.4105	4.53541	1.05411	6.09512e+06	8.42418e+06	1.77081e+06	3.37043e+06	4.37292e+06	1.04687e+06	2.12579e+06	4.87568e+06	1.00313e+06	Lower middle income	41.7296	8.35926	34.5829	9.02304
	Inner Mongolia Autonomous Region	1.14447e+06	749.384	1179.93	9552.79	13281.9	157127	442786	2642.64	509376	146.099	757.974	1790.02	6587.13	24.4889	564.731	9940.4	7646.38	1.17701	0.679864	2.97381	4.8802	821.732	130.701	0.635239	85.4958	98.0136	0.138057	1.84834	97.0184	0.203254	2.77832	95.3945	0.3318	4.27366	73411.2	23437.1	123354	51102.6	21430.7	92061.2	12537.6	13021.8	118232	not rated	83.1191	7.48869	4.83049	3.44595
	Iran	1.62249e+06	2822.73	1607.41	5094.17	9177.34	37704.7	306229	6155.29	1.23975e+06	1500.59	1579.78	2000.06	15191	50.5046	372.738	39177.8	28435.5	6.06412	0.945462	1.43706	2.20004	156.23	59.1986	0.753463	97.5231	97.454	0.559745	1.9863	97.0216	0.614886	2.36354	97.3931	0.953301	1.65363	74399.9	32709.2	183551	47906	18716.3	136938	13061.5	45533.8	37364	Lower middle income	63.0631	12.0284	12.4318	6.34022
	Japan	373509	75663.1	28339.9	391.492	2094.16	219147	951.763	15073.4	21504.2	16179.2	34849.4	58.9874	2669.31	485.142	2.59373	69502.2	6866.22	728.355	53.2407	0.818433	3.4977	3035.51	2.5398	11.9678	36.2215	43.9583	55.3128	0.728906	41.5324	57.7422	0.725347	54.4243	44.7596	0.816046	15441.1	500823	5247.04	11786.7	359708	2625.97	3422.94	81310	909.5	High income	66.4323	3.14872	19.7743	4.94365
	Jiangsu Sheng	100091	2095.82	1825.07	22.708	280.537	1574.04	12.7834	10906	71307.4	914.928	4055.18	5.77863	262.226	25.0832	0.15697	41664.9	34697.7	5.04211	1.47095	0.0193897	0.2368	6.60919	0.0126186	4.16359	57.756	54.9983	43.427	1.57467	39.6531	60.3469	0	39.3969	59.3718	1.23131	6973.36	31490.9	671.98	1993.23	13446.4	0	481.42	11119.9	14.65	not rated	39.0737	1.93453	42.1808	4.44182
	Jiangxi Sheng	167798	18690	14661.6	413.786	1435.6	100252	1215.85	1453.79	22002.9	8023.41	18473.2	139.708	1895.56	1498.67	29.4378	9744.78	12082.2	61.3732	15.6386	0.612222	1.20993	597.988	3.03384	0.43109	19.3596	86.257	13.1264	0.616552	86.7169	12.4755	0.807636	84.8284	14.2058	0.965749	832471	1.88219e+06	73300.6	313958	706236	36126.1	43683.1	228469	8842.35	not rated	48.224	6.81963	31.1111	10.9368
	Jilin Sheng	191022	3764.82	7607.57	486.791	1876.84	79244.2	7466.8	2043.03	84382.3	746.68	5139.33	61.5823	1034.74	106.453	28.1239	10604.5	12031.7	14.5796	9.59492	0.236411	1.58333	614.905	3.35376	0.795731	83.5017	94.3016	4.42898	1.2694	93.3133	5.06603	1.62063	90.5098	8.00636	1.48384	34838.6	39506.7	6876.12	29033.4	28526.7	6305.23	5482.66	32882.2	6050.93	not rated	78.2353	9.93889	5.84744	3.71914
	Kazakhstan	2.71427e+06	1417.13	203.539	17994.9	7269.55	114493	2.02731e+06	1882.89	464790	472.072	306.88	3123.02	6846.28	18.5544	387.44	6297.7	1448.11	3.92072	0.132582	6.76076	1.85459	278.518	495.087	0.646616	64.1208	99.3012	0.0572525	0.641551	99.2544	0.0691134	0.676501	99.1087	0.0747103	0.816596	171338	81616.7	516236	68909.3	39349.2	213177	24906.6	21462.2	164889	Upper middle income	74.7642	9.85385	7.13346	5.98144
	Kyrgyzstan	198990	124.255	3.61737	4074.96	2555.19	28483.4	108190	675.539	46945	53.5853	0.98648	1241.27	1899.36	10.8267	138.706	2419.67	777.068	0.529603	0.0011431	2.42185	1.16159	22.5846	102.923	0.365474	5.9599	97.1198	0.0316845	2.84847	92.9445	0.172302	6.88324	89.9179	0.627641	9.45446	10488.5	577.8	24928.2	2903.99	577.8	16389.2	1536.47	1502.2	14209.5	Lower middle income	63.9224	13.0196	11.7954	10.6403
	Laos	228114	5289.87	1988.42	784.993	1052.63	191326	14422.4	126.941	10325.5	2339.69	1431.05	267.054	665.643	995.422	167.069	317.537	1060.08	32.0392	3.25337	2.42221	1.44935	2183.9	79.1735	0.0600842	24.4789	97.7504	1.87782	0.371819	98.0567	1.62729	0.316016	97.9811	1.66957	0.34928	1.74682e+06	1.16261e+06	191135	1.30488e+06	763255	121599	546863	523180	90286.3	Lower middle income	72.3635	16.4871	4.27117	6.55286
	Liaoning Sheng	146514	6994.97	6827.77	2412.3	8296.27	43171.6	9771.18	4166.33	61250.6	2167.52	6604.78	387.499	4428.2	241.05	45.3209	20854.9	12819.5	16.8662	6.42634	1.4005	4.77865	192.087	6.02004	1.30836	43.9307	83.6786	9.75294	6.56848	83.7296	9.84758	6.42279	80.8114	13.8597	5.32889	60780.2	168941	77750.9	40684.6	87975	51059.8	7904.83	84518.4	16135.3	not rated	71.9902	8.41953	10.4616	6.15112
	Macau S.A.R	30.077	4.59874	6.40622	0.276457	0.0473596	0.0521347	0.00038264	5.72308	4.42328	1.55999	178.179	0.02715	1.11659	0	0	309.363	31.9946	0.0286023	0.00361287	0.00026432	9.838e-06	0.000158872	2.14e-07	0.00263922	0.00381384	0	0	0	0	0	0	0	0	0	0	0	0	0	0	0	0	0	0	High income	17.6925	0	34.7016	0
	Maldives	73.999	0	0	0	0	0	0	0.315506	7.6932	0	0	0	0	0	0	0	181.979	0	0	0	0	0	0	0	0	77.8005	22.1995	0	71.4573	28.5427	0	72.7501	27.2499	0	263.1	2169.54	0	262.44	1371.42	0	2.99	119.69	0	Upper middle income	0	0	0	0
	Mongolia	1.56466e+06	107.002	9.1615	1705.3	415.868	171205	765280	74.1688	609629	57.5976	17.7648	908.685	1305.73	9.98668	177.431	546.413	260.587	0.389687	0.00120491	0.422541	0.0559269	578.783	222.591	0.00674981	28.4693	99.9257	0.0127353	0.0615219	99.902	0.0195851	0.0783969	99.8183	0.00872396	0.172949	3838.14	4073.11	24363.5	1431.6	3104.86	13572.3	2656.38	566.11	16043.4	Lower middle income	54.9202	13.2202	14.2113	7.58427
	Myanmar	663159	6427.74	3556	1905.67	3693.38	460733	50763.7	858.782	121653	10183.8	6010.74	1177.21	5609.56	1705.89	243.528	11178	18037.2	29.7126	4.25013	4.01827	3.06204	5582.59	202.394	0.797378	105.368	99.2003	0.538136	0.261518	99.2661	0.474842	0.259031	99.2708	0.489146	0.240076	2.0813e+06	1.74819e+06	587714	1.25293e+06	907844	356115	425626	702333	249911	Lower middle income	46.8895	20.0077	14.2607	12.3275
	Nepal	147106	20500.8	5641.88	1707.72	119.92	71117.6	15919.6	281.817	30714.6	5775.17	5828.87	706.303	501.066	1493.15	254.667	3740.05	12535.1	132.047	4.53651	3.30377	0.0896547	765.355	20.5138	0.125422	7.8121	89.8021	9.59696	0.600928	90.0287	9.43011	0.54124	91.2808	8.53333	0.185825	517839	621045	42208.9	304169	360657	20670.3	199722	339962	9544.98	Lower middle income	70.1094	8.37128	13.1384	6.72145
	Ningxia Huizu Zizhiqu	52134.8	5.11997	13.0373	285.485	1075.19	600.126	17721.8	663.191	31095.9	1.39265	10.3009	103.346	806.412	0.27896	34.3833	2800.17	3407.46	0.00293643	0.00607129	0.065605	0.278377	1.17439	3.83473	0.116377	6.94688	98.663	0	1.33701	98.3132	0	1.68678	96.7765	0	3.22347	15483.5	0	1981.01	13732.8	0	1981.01	1204.62	0	2323.4	not rated	64.5821	12.5516	9.67443	11.5186
	North Korea	122379	1226.14	2410.25	234.574	693.489	85236.3	5572.65	341.406	24030.6	1380.34	7604.92	268.877	2772.98	757.638	151.122	5940.15	6703.46	2.96834	1.25118	0.193596	0.280007	561.939	7.44204	0.0768613	11.3127	99.2436	0.580348	0.176062	99.1934	0.54217	0.264408	99.418	0.419447	0.162601	303951	119801	48168.3	103427	49872.9	35634.5	28254.7	29504.7	9715.36	Low income	34.0967	13.1767	22.1967	18.147
	Pakistan	872939	12541.6	5113.83	3865.39	4528.9	82222.3	44027.3	4861.01	698200	9664.88	7139.38	3135.37	6889.39	1430.6	743.165	68966.1	127342	28.6694	1.86085	4.25344	1.26142	95.0644	23.3665	1.27577	126.775	83.872	12.3573	3.7707	84.9654	11.0679	3.96679	83.6327	13.0289	3.33838	268094	574195	185768	159436	308307	115499	78894.8	289444	83752.3	Lower middle income	31.8093	5.73487	44.2361	11.1556
	Qinghai Sheng	714464	21.455	19.6854	819.008	1737.09	40210	369043	163.056	280931	24.8483	18.2594	718.723	3184.87	20.96	364.281	1146.22	1431.06	0.0322845	0.0107388	0.295851	0.733206	12.545	97.5457	0.0324028	13.4209	92.6533	0	7.34666	90.0499	0	9.9501	92.6843	0	7.31566	15880	0	63507.6	14540.2	0	51650.7	2993.65	0	11437.3	not rated	45.0206	11.9821	23.158	13.5628
	Russia	1.4182e+07	31027	9365.62	35523	10826.3	1.03639e+07	2.54819e+06	1624.06	547727	11743.3	13676.6	7524.78	10919.8	614.762	444.567	6258.58	1336.4	132.514	7.33057	29.0863	5.91877	50787.9	2693.56	1.07285	209.355	99.1054	0.339178	0.555391	99.2836	0.291212	0.425225	99.1306	0.430653	0.438783	691629	2.04185e+06	2.11799e+06	287036	798890	814926	101039	914788	561495	Upper middle income	72.5949	7.48947	8.26842	7.83697
	Shaanxi	205731	3062.79	2097.76	3158.61	4498.81	98859.2	59384.5	2268.44	31330	3103.05	3602.28	1239.76	4882.07	1481.56	822.955	12777.7	12159.3	6.8796	1.16024	1.80088	1.91842	508.243	30.6248	0.465418	12.0092	90.7655	3.36336	5.87117	90.4576	2.8448	6.69759	91.5804	2.87944	5.54011	120465	139710	136238	74382.4	74579.5	103072	20983.5	52193.6	46240.8	not rated	51.0722	10.205	25.1567	10.2858
	Shandong Sheng	155915	1700.43	1878.55	1475.12	5463.98	6353.8	4765.77	14139.1	111849	487	2209.3	294.177	5223.67	38.4041	30.4507	47913.6	48718.5	2.36541	1.12005	1.22751	3.56834	13.6203	4.49879	4.81748	66.2499	87.2205	4.81554	7.96393	89.1611	3.60918	7.22975	87.6525	5.57267	6.77487	41918.1	23867	33786.6	16061.9	8884.11	11138	2417.58	6343.46	5565.73	not rated	48.5665	5.57227	32.9518	8.10958
	Shanghai Shi	6746.06	228.746	21.4824	17.7865	0.154368	36.2428	4.18017	2401.22	3537.32	201.918	2.79327	10.6698	0.0168	0.83168	0.03243	26932.7	4170.31	0.273355	0.00925908	0.010407	5.5332e-05	0.0505696	0.00194095	0.384099	2.33979	61.8937	38.1063	0	0	0	0	31.2648	62.4901	6.24506	2380.58	2742.82	0	0	0	0	481.79	2474.59	0.1	not rated	18.7623	0.0888745	50.7627	1.55519
	Shanxi Sheng	156094	645.861	640.446	4728.42	8208.63	27043.3	70087.7	2974.73	41072.2	255.34	784.667	2037.93	9691.79	176.425	652.953	16434.2	11184.3	1.39682	0.395785	2.80176	3.53929	112.614	51.1942	0.636376	18.8022	91.4436	0.448456	8.10794	90.249	0.436448	9.31458	88.5808	0.964116	10.4551	146368	21020.8	287606	80439.9	9153.17	171515	17450.5	10968.8	80371.8	not rated	55.9028	11.1279	19.1034	9.81155
	Siachen Glacier	2087.58	0	0	0	0	0.226845	0	0	2059.96	0	0	0	0	0	0	0	0.08106	0	0	0	0	0	0	0	0.000665558	0	0	0	0	0	0	0	0	0	0	0	0	0	0	0	0	0	0	not rated	0	0	0	0
	Sichuan Sheng	484816	18119.9	8040.34	584.133	1464.12	246805	161948	2050.26	41910.8	14919.2	17089.6	845.831	2923.01	7854.36	1062.73	14383.4	20727.7	56.0193	12.8987	0.807681	1.5166	1614.92	160.331	2.02729	65.5587	96.6901	2.69263	0.617236	95.9176	3.28426	0.798134	95.3297	3.82517	0.845161	429421	452463	103438	252399	331929	76384.9	99323.1	235864	32561.8	not rated	37.1028	6.25067	40.4812	11.0762
	South Korea	98544	31776.5	13566.6	104.088	849.461	40613.9	96.6208	1984.49	6617.41	7451.05	23442.7	21.228	1037.54	168.797	1.38852	16130	3122.96	195.403	17.3401	0.204532	0.973067	393.687	0.320329	1.26707	6.3092	44.4801	54.9185	0.601447	44.3554	54.6192	1.0254	54.6557	44.5392	0.805087	14615.7	216644	4221.19	9465.69	125421	4060.12	5657.41	75877.2	990.33	High income	74.5945	2.16542	13.4286	2.69833
	Sri Lanka	66291.1	22106.1	1428.59	1385.76	551.443	30479.3	3418.46	291.813	4175	15365.9	2447.02	615.798	829.67	759.817	36.6568	2464.71	256.355	111.339	3.2532	2.20871	0.678888	265.667	5.80511	0.641304	3.71534	72.7267	23.6252	3.64808	72.6023	23.1112	4.2865	68.4658	27.6103	3.92391	183413	837080	100042	78765	348149	46171	58000.2	468636	43997.9	Lower middle income	42.6444	3.98406	39.3824	7.49509
	Taiwan	36197.8	5999.67	1882.27	49.3384	136.507	20985.8	57.0597	1660.03	3947.67	3224	7733.79	15.9996	315.266	108.01	0.18318	10484.8	2276.04	22.3514	1.52616	0.0316869	0.0973711	149.946	0.160595	0.556038	2.78142	41.5331	57.3847	1.08219	38.2061	61.3866	0.407321	25.8674	71.033	3.09953	5343.98	187049	4275.95	2908.93	107605	1846.9	4858.5	88756	2511.57	High income	50.1426	2.76191	26.3991	3.09784
	Tajikistan	142239	55.247	2.06311	3315.75	2719.13	10197.4	49072.1	913.794	73451	64.9132	1.60187	1313.25	2887.25	1.83503	116.496	3345.14	1979.83	0.0270073	0.000104478	0.832593	0.676504	2.08217	15.2453	0.198125	4.11883	96.0939	0	3.90613	95.8887	0	4.11126	93.4876	0.316252	6.19617	5808.59	0	18936.4	2009.77	0	11556	856.67	420.08	5302.43	Lower middle income	54.293	10.1566	19.5183	14.2792
	Thailand	514454	56919.3	12651.6	1897.41	4215.8	234176	6478.08	5063.64	181792	18225	5801.39	489.656	1876.79	1054.03	45.0182	21589.1	23277.2	318.099	14.245	3.47702	4.47258	2413.12	25.7342	5.49626	176.957	89.5239	9.60749	0.868651	92.3867	6.81304	0.800274	93.5345	5.88579	0.57975	933819	3.03594e+06	264109	480810	1.26577e+06	145000	236267	1.06398e+06	103206	Upper middle income	73.7958	8.17522	10.7678	6.35591
	Tianjin Shi	11475.4	176.471	108.16	12.3132	89.3515	302.214	18.063	1998.3	7011.53	62.8368	91.5532	2.36329	195.181	1.63742	0.12961	12083.9	3006.64	0.259602	0.0661109	0.00829303	0.0399574	0.519013	0.0183875	0.440499	3.45255	93.3273	5.00468	1.66806	95.8292	4.17083	0	95.2951	3.42199	1.28286	308	6068.92	504.81	61.91	2954.45	0	59.08	467.01	16.2	not rated	46.0179	5.32828	32.8562	9.72066
	Tibet Autonomous Region	1.12977e+06	90.6045	73.7452	568.297	945.607	120675	398324	20.5937	569121	43.3163	119.847	623.541	1316.98	60.1204	640.619	99.0844	564.101	0.403348	0.038162	0.206099	0.271364	338.809	102.202	0.00260962	27.2901	98.1879	0.362371	1.44969	96.2227	0.222329	3.55498	92.1147	1.75131	6.13396	8120.53	10388.9	12200.2	4214.53	2092.84	7859.06	2194.8	4029.87	8557.59	not rated	57.3503	21.1883	9.22691	7.71348
	Turkmenistan	470850	102.614	112.682	626.383	811.122	14269.3	110943	1276.94	333225	23.08	39.7606	114.538	1050.24	4.03459	27.177	2938.01	2175.9	0.0245412	0.0323179	0.0994064	0.178138	1.86493	15.5535	0.337788	28.9731	99.6129	0.0670623	0.320057	99.4459	0.0973316	0.456745	98.9513	0.239249	0.809499	4893.91	543.85	3452.14	2625.8	411.82	2103.36	1066.2	485.9	2178.52	Upper middle income	69.1904	10.1679	8.17041	7.9489
	Uzbekistan	447831	137.529	134.659	4733.16	3867.03	26037.5	101010	7226.69	283370	29.6431	89.0915	986.366	2625.33	4.19281	114.619	19234.1	11042.8	0.127786	0.0437386	1.49124	1.39393	5.31397	21.4914	2.54382	37.8393	98.9118	0.0371922	1.05097	98.8544	0.0343915	1.11126	97.3073	0.30284	2.38982	6563.5	246.45	10760.7	3511.73	148.63	6625.34	1534.58	586.6	10153	Lower middle income	67.7036	9.28817	12.892	8.93744
	Vietnam	328892	40485.6	8923.4	3117.41	3081.56	188048	19453.9	3962.86	43736.6	24015.4	11324.7	1557.17	4275.46	1806.78	255.699	30776.3	24357.6	177.774	12.2363	6.04449	4.08027	1950.24	81.7821	2.58421	61.6003	91.3017	7.38053	1.31781	91.5233	7.36596	1.11074	93.2267	5.78634	0.986995	1.4085e+06	3.46376e+06	541800	756512	2.04565e+06	289931	257137	1.109e+06	163362	Lower middle income	45.5333	5.45596	36.5683	8.60981
	Xinjiang Uygur Zizhiqu	1.63022e+06	197.755	77.515	1886.14	2408.62	38082.7	232199	2099.78	1.33766e+06	69.4512	37.1375	614.021	2481.71	13.7644	257.65	9155.82	14329.9	0.242492	0.0385536	1.07198	1.46949	86.4703	180.287	0.729697	105.097	94.2204	0.382181	5.39742	93.3195	0.202768	6.47778	87.6903	1.0425	11.2672	14948.9	4449.68	39682	8942.39	3077.23	26772.5	4013.71	2003	31056.7	not rated	69.957	11.5871	7.02758	9.38883
	Yunnan Sheng	385395	13329.3	11206.5	1766.31	6805.41	277676	41422.7	865.082	28732.8	9369.05	16838.3	975.82	9439.72	3878.29	641.928	5847.97	6061.4	72.7864	16.7336	3.65801	7.84995	2514.18	113.751	0.347895	44.3437	97.6453	1.81108	0.543599	97.3359	1.91221	0.751894	97.2046	2.1066	0.688816	1.17162e+06	895558	204274	468789	419490	120010	109169	258658	51556.6	not rated	49.3514	12.8545	21.6081	12.9752
	Zhejiang Sheng	101337	13748.5	9334.64	25.2001	231.655	59123	141.227	4392.69	10756.8	6866.66	22507.8	13.321	739.345	592.669	1.99828	22718.8	8595.96	57.76	11.1218	0.0458109	0.166635	387.709	0.49332	1.28297	10.2446	80.73	19.142	0.127968	75.9818	23.7782	0.240003	71.9951	27.846	0.15894	190882	1.00654e+06	4765.02	56708.1	345812	2414.69	12742	167395	153.15	not rated	39.4803	4.55543	34.762	7.83328
	China	8.23074e+06	255185	147189	42020.3	92960.4	2.45777e+06	2.0282e+06	99360.2	4.06075e+06	143320	236531	14450	97632.6	35767.5	6656.45	490514	424799	789.729	158.28	30.1379	56.6919	14147.2	1060.1	31.7802	1139.48	89.8786	8.82678	1.29461	89.5123	8.68283	1.80491	89.8961	8.11633	1.98759	9.61636e+06	2.14778e+07	2.52746e+06	3.88044e+06	9.10895e+06	1.45842e+06	840228	3.84744e+06	677381	Upper middle income	49.8334	7.7388	27.7505	9.7946
																																				* Number of people who experienced a fire within 1,000 m from their home (400 m for VIIRS data!)										*** as defined by Dijkstra et al. (2021), DOI: 10.1016/j.jue.2020.103312
			F/S/W:	dominated by forest, shrublands, and wetlands
			G:	dominated by grasslands																																** World Bank Income and Lending Groups, 2023: https://datahelpdesk.worldbank.org/knowledgebase/articles/906519-world-bank-country-and-lending-groups
[truncated: 1 more columns]

## Sheet: EUROPE
	Country/Region	Area (km2)	Wildland-Urban Interface (area, km2)								Population (thousand)								Biomass (Mt)								Fire area (%, MODIS 2003 - 2020)			Fire area (%, MODIS 2013 - 2020)			Fire area (%, VIIRS 2013 - 2020)			Pop. affected by fire, MODIS 2003 - 2020*			Pop. affected by fire, MODIS 2013 - 2020*			Pop. affected by fire, VIIRS 2013 - 2020*				Share of WUI (%) per degree of urbanization***
			Intermix WUI (F/S/W)	Interface WUI (F/S/W)	Intermix WUI G	Interface WUI G	Non-WUI F/S/W	Non-WUI G	Non-WUI Urban	Non-WUI Other	Intermix WUI (F/S/W)	Interface WUI (F/S/W)	Intermix WUI G	Interface WUI G	Non-WUI F/S/W	Non-WUI G	Non-WUI Urban	Non-WUI Other	Intermix WUI (F/S/W)	Interface WUI (F/S/W)	Intermix WUI G	Interface WUI G	Non-WUI F/S/W	Non-WUI G	Non-WUI Urban	Non-WUI Other	Non-WUI	F/S/W WUI	G WUI	Non-WUI	F/S/W WUI	G WUI	Non-WUI	F/S/W WUI	G WUI	Non-WUI	F/S/W WUI	G WUI	Non-WUI	F/S/W WUI	G WUI	Non-WUI	F/S/W WUI	G WUI	World Bank Income Group**	Very low/low density rural	Rural Cluster	Suburban / peri-urban	(Semi-) dense urban cluster
	Albania	28335.8	3401.09	306.644	1639.77	770.103	13994.6	6003.56	39.747	1380.12	727.557	530.941	309.245	860.116	49.7521	16.6669	265.082	105.875	7.2503	0.123581	0.903542	0.302207	77.7951	7.40672	0.00865955	0.617465	87.6706	7.04393	5.28547	87.0509	6.74916	6.19993	89.112	5.78533	5.1027	28537.1	89642.1	53865.3	11439.9	30788.1	26419.5	2923.23	15789.2	8793.02	Upper middle income	81.6109	4.86139	7.48559	3.30693
	Andorra	452.23	60.8571	1.50083	8.03676	0	220.06	153.776	0	6.918	52.0709	16.4065	5.69167	0	4.06337	1.44168	0	0.001	0.619121	0.00240265	0.0331819	0	2.8367	0.39082	0	0.00701011	100	0	0	100	0	0	50	50	0	5.2	0	0	5.2	0	0	0.7	54.18	0	High income	53.4484	7.6402	23.1235	15.7879
	Armenia	29588.2	170.89	35.4166	1243.76	575.464	3223.66	18891.3	272.317	3772.61	104.804	89.066	437.293	635.443	3.13142	21.6336	1341.73	359.506	0.86807	0.0261531	0.894655	0.190623	34.8462	12.7636	0.0508746	1.18106	97.6103	0.0703168	2.31942	97.3204	0.0705765	2.60897	95.8304	0.151287	4.01836	5670.12	587.65	24507.6	3045.16	236.94	13872	1196.21	1333.08	13719.8	Upper middle income	62.5665	13.789	12.4007	8.99091
	Austria	83993.2	14745.5	2712.71	7433.5	1588.37	36093.9	9569.47	416.812	10570.5	2243.33	2040.12	1436.87	820.168	180.857	38.3873	1587.13	648.67	143.976	4.55694	27.4925	2.85728	517.56	39.1103	0.395175	15.0038	68.4604	19.2471	12.2926	67.9205	19.7451	12.3344	45.3274	34.3128	20.3598	854	9557.86	5744.93	265.56	4009.18	3755.47	3010.49	10013.5	4234.67	High income	85.9473	4.09555	4.84809	3.72171
	Azerbaijan	86249.8	2584.38	441.352	1400.05	1371.08	15208.2	31931.8	1119.54	30077.5	1365.83	424.539	615.87	1479.35	125.365	214.126	4025.68	1986.87	9.93953	0.433421	0.883778	0.63535	122.767	25.3205	0.510847	10.6491	96.9531	1.53738	1.50947	97.2277	1.36264	1.40964	96.5591	1.76506	1.67581	120546	51788.3	48834.3	73149.5	25431.6	26626.9	31717.5	29237.9	28422.8	Upper middle income	58.5208	13.7199	14.6061	11.143
	Belarus	207499	9680.62	7191.38	8453.73	3401.76	106899	19630.7	547.884	49105.5	1247.36	2291.76	1107.62	1614.01	67.0107	28.939	2470.28	577.113	64.5736	6.3936	11.4017	2.80797	1152.09	34.3046	0.563836	49.8102	87.4965	4.15478	8.34869	88.1739	3.55187	8.27425	86.0159	5.13632	8.8478	52152.2	114680	150812	22429	50163	93303.4	10741.5	40893.9	42632.6	Upper middle income	91.7595	2.67833	1.72154	2.14504
	Belgium	30669.6	5734.13	806.653	7228.18	2180.19	5168.96	1422.88	1238.73	6567.4	2156.9	1183.36	2310.07	1833.63	18.5202	8.90412	3124.57	991.222	46.0677	2.19797	15.8258	3.79404	80.7048	5.09719	1.97385	8.59588	32.2612	14.5016	53.2372	17.8821	18.3557	63.7622	26.1521	20.2986	53.5493	11419	22319.9	108268	6928.13	11018.9	58643.5	11764.8	14009.3	38797.3	High income	57.0516	3.97498	30.864	5.08555
	Bosnia and Herzegovina	51826.7	8693.78	654.727	2823.21	247.798	31179.8	6008.93	27.9958	1853.72	1498.96	587.647	658.512	217.389	152.804	24.1274	45.5708	110.268	45.505	0.487906	3.94693	0.18231	359.453	8.77686	0.00933301	1.98594	83.064	11.8663	5.06975	86.1424	9.59728	4.26028	86.6865	9.47832	3.83522	54678.9	152230	70369.7	22550.5	62272	25480.9	8576.18	41582.1	16397.5	Upper middle income	85.1512	3.76039	5.57617	4.73159
	Bulgaria	112760	5797.35	1938.4	3229.66	1581.34	48594.9	10124.4	592.128	39682.1	1462.65	1287.04	662.105	736.802	93.2492	27.6692	1986.31	1013.48	31.5617	1.53499	3.9886	1.06525	499.35	17.5135	0.28514	36.2233	86.892	6.24738	6.86065	86.9735	5.86915	7.15733	83.974	7.19654	8.82948	30358.8	94627.6	94312	10621.8	30579.2	35162	3358.58	23689.4	19145.5	Upper middle income	79.9661	10.5815	3.99964	4.14504
	Croatia	55023.2	8912.05	1706.16	2500.72	521.799	29528.5	3063.38	102.413	7769.98	1298.04	928.543	584.692	307.526	86.0744	9.80386	315.11	280.885	43.5498	1.37955	2.95925	0.396862	302.15	4.62937	0.0375092	7.6404	77.3771	14.5032	8.11973	79.3463	13.6336	7.02011	80.5082	13.0741	6.41769	25819.2	88458.4	48435.2	8538.24	32152.5	13775.8	3489.48	28280.9	11111.9	High income	87.2179	3.39883	4.36462	3.19458
	Cyprus	9055.47	287.084	59.7392	612.283	357.562	2894.04	2283.5	190.582	2208.31	65.0221	47.5625	102.574	243.791	3.83657	4.67495	516.628	201.644	0.479649	0.0175981	0.270425	0.116422	15.26	1.5165	0.0276107	0.876076	85.565	2.10513	12.3298	85.3917	0.973909	13.6344	84.0504	3.07852	12.871	2608.64	2242.73	12129.9	1080.5	445.2	5598.69	195.47	1509.41	3202.69	High income	75.1953	6.93144	11.8359	2.53484
	Czech Republic	78758.9	9919.36	4958.79	6114.86	2955.38	28061.7	4443.68	604.028	20883.2	2522.62	2315.79	1294.96	1523.98	86.7596	17.0832	1724.32	1169.46	79.9126	7.3504	16.5788	4.47945	389.844	17.4799	0.683093	33.8966	58.8869	23.3426	17.7705	61.7024	23.8288	14.4688	39.4967	34.9359	25.5674	2154.1	26115.4	15420.9	1547.59	19106.6	6364	6525.05	24456.5	14871.2	High income	80.5531	5.73103	7.8342	3.80411
	Denmark	42696	2055.86	628.27	6382.32	4265.19	5658.17	5388.14	477.647	16197.7	418.515	231.188	1256.13	1683.21	28.9697	42.42	1254.25	602.265	13.7075	0.973327	12.8499	6.12477	54.8547	13.1757	0.498633	25.5653	68.6517	2.61297	28.7353	66.0661	1.78516	32.1487	59.1784	8.48087	32.3407	15431.5	2234.28	33626.6	4357.62	177.44	11636.5	4584.17	3392.57	6727.33	High income	83.4762	4.15133	5.49671	4.56181
	Estonia	45818.9	3302.36	1091.49	1584.84	433.946	29888.4	2427.62	22.1644	4119.02	440.586	244.261	175.086	247.857	36.2224	8.32327	103.085	18.0776	20.1804	1.14586	3.29837	0.427058	258.636	6.41072	0.0443967	5.56963	77.0246	10.8444	12.1311	76.7146	10.9574	12.3279	52.2953	26.6049	21.0999	1106.85	16131.3	8586.8	206.13	8485.58	3595.5	70.3	4920.16	2897.31	High income	90.9778	1.9984	3.06023	2.49675
	Faroe Islands	1328.53	0.395948	0	1.75872	1.24617	1.28577	940.516	0	14.7477	2.05667	0	3.0669	8.95677	0.50446	17.8648	0	1.87271	0.000104376	0	0.000447532	0.000261414	0.000333046	0.24449	0	0.00222547	0	0	0	0	0	0	50	0	50	0	0	0	0	0	0	27.53	0	314.3	High income	35.5539	15.5983	0	48.8477
	Finland	333544	8600.21	2654.41	99.4192	195.655	260655	15080.3	69.4443	11742.1	2986.21	993.415	18.9098	197.478	627.535	4.6371	269.349	194.67	48.5172	5.10675	0.187322	0.358784	1720.83	17.1584	0.110609	25.1958	92.5063	7.42814	0.0655577	91.1235	8.87647	0	83.0267	16.4566	0.516694	6495.57	30841.8	123.62	3107.83	14922.5	0	1034.98	12394.2	224.45	High income	74.6882	5.57909	8.9895	7.24234
	France	547841	80845.9	16352.8	90252.2	22985.3	153201	50695.1	4934.75	122672	11696.1	10500.3	9981.42	10204.9	479.372	211.781	16982.4	4718.04	537.653	26.6048	183.343	35.0039	1840.61	134.445	5.85957	210.563	69.0453	17.8176	13.137	69.382	17.3572	13.2608	63.5829	19.1179	17.2993	60227.4	291856	137689	30208.9	136448	70679.1	24182.8	119345	88978.9	High income	88.2523	3.45345	4.67421	2.34185
	Georgia	69570.8	7625.55	654.124	2183.86	820.158	32551.8	18911.5	106.356	6070.2	1274.04	723.079	378.52	1007.73	37.4703	16.7209	409.385	127.206	41.2989	0.653227	2.9364	0.43487	459.521	35.516	0.0692011	2.37772	75.7149	20.1689	4.11613	75.3832	20.432	4.18478	77.1921	18.2344	4.57355	12536.5	104157	27421.7	7035.79	52659.4	13225.4	2440.42	30669	10669.6	Upper middle income	85.2522	4.73362	4.52929	3.86234
	Germany	357674	49998.2	23981.8	41378.7	18224.7	104567	23747	5172.39	85103.4	16190.6	21793.5	11228.6	13880.2	441.097	157.154	14661.1	5494.54	451.613	51.9163	103.144	37.1111	1607.21	67.1932	11.8699	180.04	50.8173	23.2992	25.8836	49.1245	23.7374	27.1381	31.9962	29.7336	38.2702	28562	168288	176724	19614.9	100097	107795	54878.2	130469	146756	High income	69.202	7.54115	11.7684	6.94657
	Gibraltar	3.69	1.13092	0	0.135349	0	0.134769	0.218022	0.819609	0.746681	0.90047	0	0.12467	0	0.02211	0.03411	8.24818	2.73639	0.0126539	0	0.000116016	0	0.000581428	0.00050882	0.00130125	0.00136572	0	0	0	0	0	0	0	0	0	0	0	0	0	0	0	0	0	0	High income	0	0	0	0
	Greece	131353	14306.8	2231.24	5280.38	1871.93	72914.1	14956.1	494.993	16144.3	1941.26	2491.72	617.972	1189.72	212.448	47.8423	2788.68	671.183	36.7527	1.1021	3.02142	0.845645	425.543	11.8545	0.0960378	10.1223	82.2172	10.5557	7.22718	81.5272	10.3425	8.13028	79.4201	11.615	8.96488	52292.5	138629	81869.4	17363.7	50075.4	29279.9	5050.79	29561.2	16737.6	High income	88.2983	3.20831	4.54694	2.51047
	Hungary	93200.7	6471.09	2836.06	3834.3	2823.6	22842.5	7267.79	1023.98	44536.4	1776.69	1635.58	924.647	1610.38	51.1236	24.8544	2448.39	1164.08	34.0281	3.01567	4.71108	2.47142	226.299	10.2088	0.621871	45.2239	76.4281	10.3826	13.1892	76.4026	9.20806	14.3893	66.174	16.3657	17.4603	26427.8	101259	96128.7	5760.18	22866.1	29131.3	6740.18	22805.5	19634.9	High income	73.4961	9.50878	8.17343	6.36463
	Iceland	102390	3.71908	2.00443	303.162	75.8087	20903.7	43281.9	16.116	33091.9	1.85771	0.30009	92.8024	133.091	0.60553	20.7488	54.5271	8.75818	0.0052397	0.00127329	0.248588	0.0293358	2.60786	23.2588	0.00477514	0.920025	100	0	0	100	0	0	85.2262	0	14.7738	22.96	0	0	0	0	0	18.77	0	503.53	High income	67.9112	5.56176	11.5436	6.80934
	Ireland	69445.2	522.826	5.26301	33807.4	1253.66	3733.27	27241.2	141.008	881.78	73.2792	0.52492	2519.29	1487.63	7.3446	124.363	627.015	32.8913	4.49817	0.00840552	61.3165	2.13567	42.2209	68.6303	0.396448	1.10021	83.6524	0.240296	16.1073	85.7434	0	14.2566	74.7654	0.435837	24.7988	3222	2536.23	28282.3	1292.47	0	12693.1	2379.83	86.48	12153.1	High income	95.4891	1.43231	1.06611	1.33962
	Italy	301185	58816.5	7577.33	19470.2	8615.26	102488	30393.6	5308.32	63669.1	11625.5	11550.6	2641.06	9450.34	134.15	17.9934	19206.5	5174.62	299.98	6.70408	20.8247	5.81281	996.661	56.2211	2.30808	50.0122	65.077	20.6606	14.2624	64.4782	19.8536	15.6682	62.4827	21.2661	16.2513	67379.7	1.10765e+06	424641	29289.8	538719	219761	24531.3	416555	155402	High income	78.9135	5.47661	8.86925	4.53281
	Kosovo	10913.1	451.836	346.71	815.06	417.266	5400.2	2054.21	47.3904	1354.4	174.614	412.177	422.233	417.587	22.2047	19.3888	226.414	304.829	1.38096	0.155362	0.61315	0.175976	38.1054	3.26536	0.0111868	0.646146	91.0265	2.05272	6.92078	90.6948	2.3609	6.94428	91.3044	3.13816	5.55741	16691	17425.8	43150.6	9430.81	7831.65	13419	1959.42	3626.35	9403.84	Upper middle income	55.605	9.2072	22.6124	9.23623
	Latvia	64576.4	3440.18	1094.4	2905.41	443.237	41801.3	4848.91	15.1657	8542.03	489.357	429.571	367.05	253.978	122.923	39.2788	76.9825	66.968	21.5066	1.26488	5.50885	0.499547	363.204	11.3736	0.0248254	10.8418	84.6038	5.86186	9.53431	85.1271	4.3592	10.5137	70.0397	12.346	17.6143	7760.97	17346.7	22336.3	2077.46	4383.7	9592.49	694.52	8232.54	6779.34	High income	90.9594	1.93713	3.02127	2.28978
	Liechtenstein	137.23	31.671	12.2568	25.3575	3.38214	46.0707	14.8338	0	0.896796	12.964	12.1158	10.5099	1.59432	0.37391	0.10553	0	0.01067	0.286262	0.0261316	0.065107	0.00660508	0.814692	0.0933863	0	0.00200383	0	0	0	0	0	0	0	0	0	0	0	0	0	0	0	0	0	0	High income	55.0155	0	40.0114	4.9731
	Lithuania	64938.9	3911.69	2357.11	5224.25	1227.85	25299.7	6645.29	88.1882	18855.3	567.408	619.56	684.238	400.931	72.9354	38.3028	146.938	164.808	28.3533	2.12347	7.91395	1.02631	267.975	12.9862	0.0787841	20.4573	73.6785	6.73982	19.5817	70.7218	8.74567	20.5325	63.0839	11.0983	25.8178	8720.76	20755.1	38459.9	1079.36	7141.54	14285.8	928.61	3622.99	7394.37	High income	90.9985	2.14851	3.23317	1.96136
	Luxembourg	2608.47	457.137	129.426	549.195	89.3217	936.485	280.04	4.08659	156.843	145.771	203.354	162.004	83.4751	4.55871	2.14607	23.634	3.79133	4.13857	0.23249	1.04599	0.129194	12.7016	0.829212	0.00734257	0.28357	66.6672	16.6664	16.6664	0	0	100	27.9081	46.5106	25.5813	94.92	234.66	225.3	0	0	76.69	28.39	3610.77	863.48	High income	68.3446	8.28263	13.6993	6.69924
	Macedonia	25385.2	953.623	422.328	875.859	575.254	12229.6	6423.73	76.2558	3258.85	264.465	535.367	267.491	499.243	34.7309	24.2399	258.15	212.637	3.25053	0.182357	0.622245	0.248482	94.7992	6.90642	0.0204799	1.54845	95.6467	1.83267	2.52058	95.4512	2.15433	2.39448	94.4616	2.64393	2.89451	18526.3	21758.8	21058.6	7896.62	10074.8	7829.38	2526.2	5778.15	5159.65	Upper middle income	69.1946	8.716	12.1405	6.86539
	Malta	319.97	1.10842	0	116.626	35.2577	0	2.68365	62.5826	67.8425	0.55092	0	44.5778	54.8782	0	0.0471	264.026	47.4084	0.00194104	0	0.0384683	0.00847361	0	0.00090035	0.00936632	0.0148263	33.3356	0	66.6644	33.3356	0	66.6644	2.38102	0	97.619	87.99	0	162.07	87.99	0	162.07	0	0	2382.16	High income	41.8344	3.42211	34.0784	14.7515
	Moldova	33206.5	1707.69	540.932	1123.02	890.507	4404.41	2682.99	483.257	20905.5	741.761	279.507	268.237	521.655	10.4031	8.26044	1170.66	987.633	6.56324	0.399991	1.00409	0.587772	34.9383	2.9956	0.458643	14.197	83.3645	7.3603	9.27518	83.5733	7.32651	9.10019	79.553	9.51796	10.929	29560.8	49720	42169.1	13438.1	33851.3	21630.9	4370.97	16805.9	12575.4	Upper middle income	62.7151	19.3101	5.65162	10.9297
	Monaco	18.84	13.7965	3.71047	0	0	0.470998	0	0	0	8.74575	40.1156	0	0	0.00639	0	0	0	0.0556499	0.00411489	0	0	0.00273274	0	0	0	0	0	0	0	0	0	0	0	0	0	0	0	0	0	0	0	0	0	High income	34.214	0	29.6009	0
	Montenegro	13727.5	411.203	95.0535	145.512	27.5685	9633.73	3002.54	6.30128	104.717	182.809	220.942	73.1648	52.9511	18.7998	9.87311	21.4999	19.4669	1.71841	0.0536041	0.143522	0.0137768	87.3285	6.00245	0.00130405	0.0559965	97.5354	1.81128	0.653335	97.4687	1.7834	0.747944	97.3797	1.84125	0.779071	10298.7	30975.2	8603.21	6187.69	14537.5	3081.43	1588.51	10650	3692.86	Upper middle income	55.0027	5.91937	21.0229	13.06
	Netherlands	37101.9	3208.87	843.822	13170.6	4409.65	2408.4	3302.66	1038.61	5234	1196.13	1623.19	3419.75	7284.73	18.786	34.5507	2805.12	506.079	28.857	2.67728	25.4621	9.0978	29.8646	6.5175	1.95302	8.57718	23.8036	12.1094	64.087	26.0244	10.4118	63.5638	23.841	10.5156	65.6434	19079.1	15892.8	167362	11626.7	5665.88	92197.6	31447	15581.9	94315.7	High income	61.349	4.44472	19.2897	6.88104
	Norway	382017	4358.31	1118.26	971.273	310.392	167847	112453	32.2919	59952.6	2219.04	1131.9	265.197	283.87	280.739	61.64	106.539	139.651	30.5937	2.81181	2.38655	0.658319	876.879	153.694	0.080879	8.32943	89.1479	9.18307	1.66904	88.2861	10.1309	1.58295	85.2164	12.1057	2.67788	8251.77	40232.5	2736.48	5098.11	19513	1143.77	1229.51	15033.5	1061.33	High income	63.6293	10.29	11.3794	8.71848
	Poland	313428	37511.2	20728.4	27524.1	13342.1	100016	20326	1196.3	87494.6	9079.48	8231.59	6020.79	5997.35	277.24	100.158	3927.18	4156.25	255.769	24.5185	46.4236	14.3353	1321.02	45.9469	1.33166	106.704	56.5658	15.6443	27.7899	57.3314	15.9713	26.6973	50.3911	22.6189	26.99	29877.3	188267	251392	10750	74919.4	88191.7	16482.7	102636	78836.4	High income	83.83	3.49445	6.98018	3.05185
	Portugal	91387.7	12467.5	642.953	13643.9	1591.76	23543.4	34668.7	336.001	2605.71	1988.17	1260.98	2373.83	2596.89	20.39	14.0188	1808.2	183.555	46.5604	0.514414	18.8966	1.20187	94.4586	48.2417	0.179886	1.77093	66.1351	18.4332	15.4317	67.5449	17.2331	15.222	69.446	18.4173	12.1367	56910.2	727682	513658	31145.1	332040	246932	4675.18	163975	110158	High income	82.8409	3.82139	8.86452	2.87213
	Republic of Serbia	77628.7	9241.23	1355.9	3182.18	1370.36	33002.2	5093.96	581.7	22962.1	1361.04	1089.81	589.764	1311.3	106.945	20.2561	1530.45	757.874	41.6555	1.17379	4.12404	1.04564	278.642	8.34897	0.301138	19.6286	84.0362	9.07211	6.89169	82.7126	10.0728	7.21461	80.5933	11.7609	7.64573	28134.4	78334.6	57384.9	10764.2	33897.3	23165.7	5494.19	35991.3	23984.4	Upper middle income	85.7155	4.08932	4.90512	2.90564
	Romania	236377	13457	4602.33	12928.3	4968.12	84598	28579.7	1422.04	83225.1	2903.4	1716.79	1734.18	1747.95	87.0311	60.6251	6057.4	4456.91	69.637	3.17024	17.0224	3.00055	900.826	47.1038	0.591012	48.4299	84.816	4.94503	10.239	84.7687	5.39763	9.83368	84.3718	5.67196	9.95621	71588.6	199113	222297	36555.8	159045	93741.6	6769.6	42142.2	39213.6	High income	91.732	2.83476	2.4521	1.64083
	Russia	2.79818e+06	43497.5	12451.1	46065.8	13979.7	1.46175e+06	491986	4350.42	602059	19815.2	21832.1	10860.5	17891.6	730.059	747.116	19762.6	4603.88	228.973	13.3302	50.9638	11.0366	12504.4	489.804	5.98554	350.608	91.8701	2.57738	5.55252	91.017	2.58659	6.39637	89.1351	3.86949	6.99544	1.2298e+06	3.19277e+06	3.9863e+06	560741	1.39955e+06	2.03483e+06	243574	1.35784e+06	1.17222e+06	Upper middle income	69.151	7.69254	9.67844	7.88483
	San Marino	60.32	29.7188	0	18.7968	3.81006	3.61346	1.13647	1.95065	1.24182	11.1053	0	6.39678	6.04931	0.04757	0.00729	2.71871	0.05787	0.146434	0	0.0263133	0.0079238	0.0161311	0.00196044	0.000980766	0.00265054	0	66.6667	33.3333	0	0	100	0	0	100	0	179.08	533.47	0	0	533.47	0	0	3.59	High income	53.0528	0	0	46.9472
	Slovakia	48457.9	4384.34	2237.2	2229.01	757.996	23176.9	2639.86	355.888	12356.4	1097.99	1581.29	696.245	469.046	42.5689	7.47212	840.053	693.673	33.598	2.38554	4.57924	0.719378	302.598	9.59491	0.186513	13.7257	70.8695	14.6497	14.4808	68.5312	14.6847	16.7841	51.292	25.1278	23.5802	5614.13	24260.6	21003.9	766.93	5965.02	6192.11	854.36	11100.9	12131.4	High income	73.7131	11.2906	7.92765	5.52233
	Slovenia	20327	6107.43	545.598	1505.61	285.145	10570.3	543.84	14.2039	654.116	850.081	563.464	380.051	145.864	50.3663	2.14985	43.8606	41.6465	57.4856	0.65768	3.54167	0.404943	166.989	1.56653	0.0120554	1.06192	59.2194	33.0117	7.76892	48.776	43.9048	7.31919	49.5803	41.328	9.09175	645.88	8178.08	2192.95	308	3037.61	756.22	99.88	7170.36	911.21	High income	86.7119	3.75544	5.45995	2.89138
	Spain	499388	29809.7	6218.82	21455.6	9476.16	179325	111746	2920.75	133595	5929.2	7713.6	3696.04	6620.22	540.781	368.251	14152.5	5458.64	112.008	4.39141	26.3807	4.53807	974.754	133.947	0.857087	72.9781	82.1742	10.1374	7.6884	83.1016	8.83238	8.06602	83.9396	8.96829	7.09208	144223	509967	371387	55789.8	170739	145697	18106.7	105089	81574	High income	81.0945	3.82783	8.93047	3.34862
	Sweden	446174	9979.76	2201.39	3122.27	1279.38	327109	47137.3	251.088	14401.3	3939.88	1756.06	844.223	1001.88	586.357	103.098	996.059	391.557	65.3494	4.19703	8.69901	2.14427	2520.86	75.1319	0.366573	24.5564	93.1432	5.47799	1.37884	91.9713	6.61071	1.41795	87.8244	9.51814	2.65742	6009.61	87874.2	12853.6	3320.26	55997.9	9000.15	4893.39	38883.1	12479.6	High income	72.5784	6.60822	8.73351	7.64175
	Switzerland	41435.5	6070.03	1103.02	6585.65	1053.82	12364.5	8684.03	105.896	3945.41	2022.64	1918.43	1919.4	1973.51	112.647	64.1688	539.903	113.836	57.4588	1.83612	19.5711	1.75769	177.368	36.1094	0.183372	1.64247	34.8938	30.2019	34.9042	22.03	37.2969	40.6731	27.2412	32.3063	40.4525	617.87	27989	36731.3	119.22	17286.4	18933.9	6236.82	15026.9	14695.1	High income	65.5101	4.84594	19.5783	5.33159
	Turkey	780080	12656.6	6758.63	10349.9	12221.8	190060	300850	3260.8	228399	6621.69	14212.3	3809.88	15198.4	1013.89	941.24	25405.7	16301.9	39.4106	4.06072	5.30392	4.73415	1279.36	139.294	0.680148	90.7853	94.4154	3.53003	2.05458	95.0314	3.26551	1.70314	93.8259	3.57752	2.59659	144745	248174	137783	84329.6	134186	63964.5	22698.6	96961.5	51775.1	Upper middle income	65.0314	11.2861	11.6407	5.72786
	Ukraine	571999	19594.7	7587.58	17700.6	7993.41	117597	46532.4	2837.16	337917	7791.6	6335.6	4185.2	6885.13	207.855	173.92	9915.37	5699.13	92.2659	7.98357	22.5688	8.51501	1211.53	73.3032	4.95582	275.047	85.9813	4.6449	9.3738	86.026	4.44925	9.52479	83.4467	6.26703	10.2863	427968	881897	1.20766e+06	279489	539687	801015	184166	601721	525355	Lower middle income	73.8058	7.65205	7.51137	6.54498
	United Kingdom	244552	10220.8	617.236	62773.2	14937.3	17376.7	93045.2	4207.14	36042.1	5270.2	1207.03	9573.78	29325.7	52.5492	321.382	20770	1599.68	70.2085	1.9773	136.049	33.0094	196.716	221.149	9.84013	62.997	82.6775	2.66498	14.6575	75.4755	3.72423	20.8003	68.1437	4.92964	26.9267	43567.3	72862.2	249804	17144.9	32059.3	130248	34259.7	42352.8	262312	High income	76.8603	3.41537	7.86608	4.44863
																																				* Number of people who experienced a fire within 1,000 m from their home (400 m for VIIRS data!)										*** as defined by Dijkstra et al. (2021), DOI: 10.1016/j.jue.2020.103312
			F/S/W:	dominated by forest, shrublands, and wetlands
			G:	dominated by grasslands																																** World Bank Income and Lending Groups, 2023: https://datahelpdesk.worldbank.org/knowledgebase/articles/906519-world-bank-country-and-lending-groups
[truncated: 1 more columns]

## Sheet: NORTH_AMERICA
	Country/Region	Area (km2)	Wildland-Urban Interface (area, km2)								Population (thousand)								Biomass (Mt)								Fire area (%, MODIS 2003 - 2020)			Fire area (%, MODIS 2013 - 2020)			Fire area (%, VIIRS 2013 - 2020)			Pop. affected by fire, MODIS 2003 - 2020*			Pop. affected by fire, MODIS 2013 - 2020*			Pop. affected by fire, VIIRS 2013 - 2020*				Share of WUI (%) per degree of urbanization***
			Intermix WUI (F/S/W)	Interface WUI (F/S/W)	Intermix WUI G	Interface WUI G	Non-WUI F/S/W	Non-WUI G	Non-WUI Urban	Non-WUI Other	Intermix WUI (F/S/W)	Interface WUI (F/S/W)	Intermix WUI G	Interface WUI G	Non-WUI F/S/W	Non-WUI G	Non-WUI Urban	Non-WUI Other	Intermix WUI (F/S/W)	Interface WUI (F/S/W)	Intermix WUI G	Interface WUI G	Non-WUI F/S/W	Non-WUI G	Non-WUI Urban	Non-WUI Other	Non-WUI	F/S/W WUI	G WUI	Non-WUI	F/S/W WUI	G WUI	Non-WUI	F/S/W WUI	G WUI	Non-WUI	F/S/W WUI	G WUI	Non-WUI	F/S/W WUI	G WUI	Non-WUI	F/S/W WUI	G WUI	World Bank Income Group**	Very low/low density rural	Rural Cluster	Suburban / peri-urban	(Semi-) dense urban cluster
	Alabama	133835	30178.5	1439.92	6744.06	774.48	85596.9	3762.76	163.317	2449.18	2935.24	795.833	466.384	378.697	141.75	10.1414	202.096	13.958	243.927	3.76477	15.4409	1.51228	1029.89	10.4061	0.498212	4.50596	81.2207	14.5243	4.25507	83.1369	13.1182	3.74484	81.4799	14.8387	3.68141	83345.3	366146	67859.7	42637	159880	27052.7	11137.9	75206.9	18235.3	not rated	91.6581	1.59099	4.03729	2.7136
	Alaska	1.50533e+06	666.705	130.674	122.013	55.5495	636531	662565	30.482	119398	274.723	138.78	31.5401	46.6611	138.463	17.429	57.6234	11.0371	3.08378	0.231071	0.160088	0.0579004	2376.51	623.851	0.0679301	4.85994	99.9854	0.0104482	0.00417455	99.9805	0.0167544	0.00278736	99.9799	0.01599	0.00415363	1855.41	4423.11	188.18	806.27	3850.68	59.48	753.44	500.21	75.42	not rated	65.7672	6.81147	12.2996	11.3207
	Arizona	295070	4651.74	1678	1467.43	749.097	145215	54486.7	2529.93	83521	388.947	1155.71	86.9616	452.272	25.363	21.5755	4953.95	455.471	4.0674	0.41285	0.382559	0.165667	212.463	13.7284	0.44351	8.3863	98.1116	1.35468	0.53373	98.358	1.18827	0.453748	98.623	1.03478	0.342191	5653.91	25850.3	5610.29	2233.57	11674.5	2473.12	676.17	4995.07	1115.25	not rated	80.2987	3.612	8.91614	5.51508
	Arkansas	137540	16204.9	873.109	7682.33	721.439	74816	7614.83	145.688	26403.4	1381.62	412.529	468.088	388.207	117.073	23.1937	150.788	91.0766	137.615	2.33175	15.9611	1.30259	959.303	21.9677	0.44531	29.2932	84.358	8.59755	7.04446	84.586	8.34819	7.06577	81.3149	11.9049	6.7802	53299.3	160923	78479.3	22161.3	72228.8	33596.2	6741.6	51326.3	17719.3	not rated	92.6835	1.63376	2.46062	3.22209
	Belize	22299.4	504.761	71.056	472.16	23.1386	17433.6	2503.03	2.75374	407.709	114.722	108.264	108.707	21.1632	13.86	6.10902	11.8716	3.33071	3.30699	0.138929	1.08069	0.0388913	217.814	10.296	0.000523008	2.76216	94.3909	2.16292	3.44621	94.9871	2.09718	2.91571	93.7948	2.97283	3.23233	25404	46944.8	53230.9	14506.8	26499	27672.7	6829.13	24419	23274.4	Upper middle income	80.3158	8.94814	4.1277	6.60841
	Bermuda	61.526	14.672	0	2.25032	0	0.017048	0.00361948	13.2313	16.8206	12.9474	0	1.29843	0	0.00078	0	27.4419	15.0575	0	0	0	0	0	0	0	0	0	0	0	0	0	0	0	0	0	0	0	0	0	0	0	0	0	0	High income	0	0	0	0
	British Virgin Islands	144.938	55.5289	5.38806	0	0.0476774	35.9111	0	0.577186	7.64583	16.5336	7.79116	0	0.02633	0.14249	0	0.75949	0.53138	0.540809	0.0133577	0	4.6424e-05	0.320652	0	0.000148318	0.00953778	0	0	0	0	0	0	49.9978	50.0022	0	0	0	0	0	0	0	4.19	97.21	0	High income	57.4138	7.54173	0	35.0444
	California	409737	15871.4	2437.49	10952.8	6536.73	155009	89626.6	8616.22	114123	2176.59	3289.86	1019.05	7426.58	73.9752	40.3534	25528.5	1229.3	132.944	6.998	16.2129	9.56828	1688.44	145.793	10.6731	44.0678	93.5432	3.82896	2.62781	94.0399	3.49499	2.46516	94.3288	3.60419	2.06702	55456.8	238841	179675	36050.6	134063	113276	15771.6	126850	95522.6	not rated	76.1122	1.91095	10.9366	4.73258
	Canada	9.94563e+06	39210.6	8749.32	16846.4	9449.8	5.72022e+06	1.56532e+06	5185.81	1.19761e+06	5833.84	4173.88	1803.71	5267.01	778.172	267.842	16607.7	1780.64	283.887	17.8406	30.1304	14.6557	32538.3	1774.72	14.9501	450.845	99.639	0.191152	0.16982	99.6677	0.178697	0.15356	99.5377	0.28876	0.173523	60966.3	113170	58316.4	30494.5	58729.3	23829	16666.3	39497.8	20468.9	High income	86.9551	2.96547	4.1192	3.20522
	Cayman Islands	309.202	47.3973	8.61145	18.421	0.70443	130.4	0.554174	15.8162	23.3199	9.78931	2.40264	10.8201	0.26865	0.30102	0.00278	28.3045	12.6808	0.137633	0.00995448	0.0214024	0.000665242	0.613509	0.000892524	0.0112486	0.0498604	56.249	25.0008	18.7501	20	20	60	46.1545	34.6151	19.2304	13.49	72	1160.63	0	15.8	1160.63	84.39	84.5	542.74	High income	78.1582	0	21.8037	0.0380464
	Clipperton Island	5.002	0	0	0	0	0	0	0	0.966767	0	0	0	0	0	0	0	0	0	0	0	0	0	0	0	0	0	0	0	0	0	0	0	0	0	0	0	0	0	0	0	0	0	0	not rated	0	0	0	0
	Colorado	269202	3094.5	225.88	7618.74	2649.91	95330	122706	1453.36	34882	313.763	188.968	559.716	1408.93	24.1753	56.0419	2948.42	311.247	13.1336	0.273527	5.25609	1.54078	439.958	54.9866	1.39357	16.5134	96.465	0.952098	2.58288	97.0056	1.09346	1.90095	96.7701	1.10476	2.12512	5412.39	8100.75	18164.5	2432.75	5267.43	8234.29	965.95	3564.39	6117.46	not rated	87.521	1.77242	4.80535	3.96817
	Connecticut	12704.5	8236.67	511.022	108.235	138.356	3214.26	8.13351	126.054	34.6478	1961.68	878.474	23.1962	274.862	15.7546	0.05663	387.571	6.47093	79.4067	3.45011	0.245335	0.706656	41.3615	0.0181483	0.75634	0.0744165	24.1935	75.8065	0	9.67348	90.3265	0	19.9996	74.7363	5.26414	109.95	14747.8	0	51.25	8579.17	0	12.04	2844.02	237.88	not rated	70.8095	1.79223	21.98	3.24351
	Costa Rica	51135.3	5868.88	247.87	1653.1	186.853	35973.8	5780.44	134.195	515.25	2139.98	1051.58	489.009	879.914	173.644	54.3703	757.978	5.56989	44.8352	0.703286	5.32218	0.446824	491.751	22.1878	0.226109	0.833867	85.2102	9.09708	5.69268	86.0744	8.036	5.8896	85.6418	9.66826	4.6899	67388.5	284764	127731	40855.4	141802	80673.3	25198.7	159460	77401.9	Upper middle income	70.89	6.0141	12.3923	5.519
	Cuba	109929	1974.99	301.38	3508.82	746.228	61941.1	32485.4	81.9566	4236.53	2709.54	1510.83	2353.49	3927.38	207.264	301.988	574.603	114.961	5.1446	0.217885	3.49902	0.420262	364.576	41.4803	0.0296542	3.47629	96.0973	0.649853	3.25286	96.358	0.557109	3.08492	95.9757	0.924001	3.10026	451938	360024	991210	217700	167401	511178	73352.5	138421	269314	Upper middle income	50.4862	12.9186	14.9891	11.0912
	Delaware	5171.66	1952.41	477.593	236.396	437.597	1028.06	10.6269	81.7311	744.32	408.979	124.201	71.3837	234.724	2.42774	0.01558	137.043	19.4808	13.4455	1.07922	0.350151	0.964997	9.06676	0.0193389	0.306448	1.44284	28.3814	62.1548	9.46377	22.788	69.6136	7.5984	24.6405	69.5619	5.79765	757.64	11007.1	5012.04	593.55	4889.43	3929.1	159.97	2564.02	103.26	not rated	78.9896	1.9587	11.6707	6.6533
	District of Columbia	162.237	23.7231	41.8904	1.73945	26.4676	2.16967	0.00519983	55.6438	4.90961	19.033	267.465	0.28776	129.269	4e-05	0	294.915	2.9158	0.245937	0.340645	0.00226305	0.0786458	0.0293364	4.34e-06	0.17491	0.00480861	0	0	0	0	0	0	0	33.3356	66.6644	0	0	0	0	0	0	0	17.29	1684.57	not rated	0.261037	0	1.26063	0
	Dominican Republic	48439.9	4301.85	569.729	2415.92	587.144	27771.9	9609.59	122.97	2029.8	2568.1	2042.51	1124.92	3638.82	201.109	149.871	1587.02	101.819	19.2928	0.571766	4.47271	0.549383	218.859	25.0636	0.0450073	1.99494	91.3054	4.28211	4.41253	92.0949	3.90201	4.00304	90.8523	5.26174	3.88597	139931	318784	275892	62073.8	130549	130490	33181.5	165772	118939	Upper middle income	57.1419	7.43328	18.2326	7.14504
	El Salvador	20539.4	5178.25	361.943	2188.07	211.226	8993.93	2628.52	16.4097	487.328	3028.18	2304.31	726.534	587.851	137.007	33.298	96.0612	11.125	27.2252	0.925181	4.23083	0.35178	63.9	5.5357	0.016002	0.616353	68.3359	17.1247	14.5394	70.1216	15.9218	13.9566	75.5826	14.8402	9.57721	138242	957995	455041	81954.2	615874	277442	27993.7	396258	139574	Lower middle income	60.738	7.1902	19.1561	7.07923
	Florida	146719	25461.4	2812.21	6439.55	2619.07	73594.9	17501.1	4795.33	4445.81	4987.62	3105.75	742.079	3027.98	91.864	23.0157	9343.71	199.629	173.691	8.30728	11.8782	6.01481	715.126	41.9088	9.65794	12.5912	83.5205	11.6242	4.85534	85.8375	10.0591	4.10343	87.0005	9.41156	3.58795	103880	758542	210681	64331.5	301833	80776.4	18420.4	117729	40033.2	not rated	71.9069	2.03656	17.1708	7.1272
	Georgia	152164	40241.1	2423.71	3559.91	675.725	90742.5	3515.99	401.276	7422.71	7677.3	1536.72	221.464	468.466	223.626	13.6715	654.643	26.5733	360.389	8.95075	9.37132	2.59177	1071.34	14.9069	2.50216	19.1618	82.39	15.1126	2.49747	84.863	12.9011	2.23585	85.5964	12.5889	1.81474	161511	621539	46309.2	91109.1	258485	24085.3	25138.8	111612	11148	Upper middle income	81.7136	2.09446	11.0995	4.72859
	Greenland	2.15438e+06	1.86953	1.87138	3.87001	11.2912	85650.6	43663.8	0	1.73917e+06	1.16506	1.06322	1.26522	7.74027	0.00638	0.44393	0	3.92784	0.000242066	0.00023309	0.000841478	0.00143281	13.9369	18.0982	0	3.38856	100	0	0	100	0	0	100	0	0	0	0	0	0	0	0	0	0	0	High income	26.9376	27.9033	23.9618	21.1973
	Guatemala	108811	16328.1	1193.29	4353.04	402.201	60494.1	22330.3	117.89	2120.52	9680.37	4864.11	1767.61	965.255	510.903	207.163	959.08	128.53	123.087	2.65728	9.15105	0.526564	654.196	83.1277	0.113548	2.8928	89.2077	6.68386	4.10841	90.3843	5.73146	3.88427	89.9035	6.52851	3.56802	818707	2.38558e+06	948297	474004	1.29376e+06	532097	173027	822838	316309	Upper middle income	55.6894	8.88862	19.2697	12.3742
	Haiti	26891.6	3972.55	151.75	3318.45	465.258	9226.45	8444.83	128.273	515.176	3869.51	898.36	2235.31	2173.37	614.343	536.548	1118.25	128.172	16.6726	0.101392	5.4967	0.318327	51.0058	20.6505	0.0446449	0.241226	88.7593	2.9721	8.26863	89.8736	2.32697	7.7994	91.0586	3.24729	5.69416	135518	80861.3	148767	71947.3	43552.6	73258.3	45745.8	59008.7	65294.1	Lower middle income	45.6661	4.9403	32.2395	11.4791
	Hawaii	16848	849.948	209.13	657.012	151.763	6033.63	5947.49	54.4045	2519.14	222.16	665.501	181.213	340.065	12.0957	7.56053	207.36	14.1088	6.46242	0.276878	1.41059	0.0833389	61.1559	7.98635	0.0136503	0.656155	92.1284	1.92998	5.9416	93.6013	2.01954	4.37917	84.1346	10.6373	5.22811	1112.19	6840.98	10851.6	230.45	2812.8	3138.01	1670.1	8489.5	6502.26	not rated	66.0523	6.15191	8.03555	14.5006
	Honduras	112237	10048.3	424.741	4042.51	301.781	76571.7	18169.6	48.5993	898.726	4008.82	2087.26	1615.83	1408.49	680.171	199.993	449.574	26.2449	63.1737	0.452617	9.3156	0.211517	788.889	81.8134	0.0185767	1.06691	92.2077	4.31249	3.4798	93.205	3.79334	3.00168	93.3653	4.00544	2.62921	672558	1.24613e+06	964631	407341	793827	577839	197405	530845	399747	Lower middle income	73.6269	11.2044	6.0032	5.38664
	Idaho	216254	1938.36	189.212	3250.88	2060.35	92373.5	94250.2	429.729	19558.5	140.166	90.0018	237.757	352.444	14.7846	20.2987	714.06	237.113	19.3738	0.458586	4.21067	1.98924	983.811	87.7243	0.6718	15.901	98.7949	0.496245	0.708901	98.6996	0.565306	0.735063	98.6743	0.665394	0.660306	13274.2	10110.8	15676.2	8461.27	5217.54	7306.62	1411.35	3655.63	3763.29	not rated	92.6619	1.75452	3.55274	1.83053
	Illinois	150153	11610.9	1988.1	3548.51	6227.51	21340.2	1995.76	2958.16	93886.2	1733.48	633.187	692.229	2355.23	40.411	3.80818	6547.49	739.613	62.5255	3.73145	5.86017	11.6599	160.931	3.5756	7.21528	135.718	69.9072	17.3143	12.7785	71.7118	14.9551	13.3331	65.8785	21.2272	12.8943	26751.8	64316.3	78254.2	15293.5	30356.1	46499.5	17780.1	21347	24946.8	not rated	80.452	2.33584	11.7915	3.35117
	Indiana	94332.3	15606.8	1781.66	4550.81	4098.74	15706.4	798.858	1438.32	48659.6	1794.57	345.578	847.908	1110.47	53.7333	2.77459	1833.56	709.802	105.463	3.58326	8.48074	8.43581	158.42	1.76576	3.90769	84.4142	64.4728	22.3218	13.2054	65.0878	20.912	14.0002	56.4241	31.9501	11.6258	6078.82	22181.7	24291.3	4144.5	10370.1	13105.2	3157.87	11540.3	7382.49	not rated	87.3833	1.99398	7.86741	2.46709
	Iowa	145446	3628.93	467.998	3782.64	4283.07	11474.1	10764.5	740.885	108988	406.214	34.3335	442.18	646.701	17.4118	17.5044	952.96	581.349	19.6463	0.709693	6.32611	6.1826	74.993	19.352	1.55613	145.735	86.6159	3.56539	9.81872	88.2967	2.79221	8.91111	81.9421	6.71234	11.3456	17407.9	12824.1	26094.5	8741.99	7543.09	12700.1	4001.32	4946.13	8658.33	not rated	90.2829	2.21684	4.52036	2.66701
	Jamaica	11032.9	3916.05	212.8	589.819	42.1536	5501.01	447.6	44.0063	37.5248	1527.86	823.501	231.449	143.135	28.3275	3.06415	286.602	6.46153	31.0049	0.272167	1.08183	0.0439742	57.1513	0.967177	0.00966265	0.0409151	60.4668	25.8475	13.6857	64.6276	21.2434	14.129	63.2773	24.1553	12.5674	19160.2	189354	89865.1	10616.7	81539.9	48771.4	3818.5	94710.9	38700.3	Upper middle income	61.9506	8.54398	14.1388	11.0643
	Kansas	212826	2268.28	75.9761	8422.73	3662.28	7064.29	89360	720.246	99854.5	385.038	49.787	495.152	682.628	10.9961	54.1763	1041.85	174.267	12.009	0.285289	10.0047	3.95952	41.2301	61.0326	2.7901	78.1177	94.1454	0.443955	5.41061	94.8239	0.344037	4.83209	94.7058	0.605672	4.68856	36484.1	14541.9	83820.8	18852.4	7214.25	35333.3	6878.49	5908.32	16743.6	not rated	90.4503	1.98078	4.48684	2.58857
	Kentucky	104578	21073.8	1114.25	14269.2	2122.88	48194.9	6316.78	409.484	9294.99	1538.38	324.786	936.002	829.882	141.675	24.5352	642.622	64.1269	162.239	2.01185	23.4614	3.68483	528.522	12.7699	1.67743	14.1274	68.3161	17.6197	14.0642	65.0601	18.5353	16.4046	59.5953	23.1497	17.2551	16932.6	70754.5	45228.6	4509.19	37501.4	22749.8	3131.35	24036.2	19329.5	not rated	94.197	1.07413	2.21801	2.27869
	Louisiana	119548	14986.4	1748.07	5236.61	1578.53	66845.6	4137.45	477.234	13262.9	1589.47	732.793	657.428	737.303	74.7631	7.66834	843.832	51.0787	113.519	3.21449	9.39547	2.50585	693.03	11.1831	1.03814	15.8393	82.6337	11.3773	5.989	83.1136	10.4817	6.40475	82.252	11.9476	5.80037	59659.8	274997	164063	28244.6	107849	74701.8	8156.07	54008.1	32013.4	not rated	87.9671	2.1054	3.8177	5.51066
	Maine	84257.8	10819.9	352.33	346.313	52.1237	66918.4	402.122	4.08234	619.246	933.556	210.094	27.9664	28.5283	84.6583	0.84331	19.1538	3.16524	97.6156	1.05118	0.797497	0.135165	743.549	1.01517	0.00733607	1.59194	77.302	21.5025	1.19544	76.7955	21.6029	1.60167	64.216	33.3377	2.44636	1170.26	6673.81	42.75	409.86	2812.93	0.75	195.34	1975.17	128.47	not rated	95.1634	1.5805	1.7661	1.49001
	Maryland	25461.8	10527.3	1239.41	1740.97	916.937	7167.62	231.974	446.266	2116.99	2578.99	1423.6	195.197	615.056	25.2421	1.56946	1176.54	39.0947	88.3593	5.62229	3.49211	2.65424	82.8416	0.509745	2.14154	4.09195	51.1151	43.4111	5.47377	56.6442	37.2625	6.09329	51.4936	39.5349	8.97147	1197.45	35823.5	9268.63	626.45	8335.58	6020.3	83.6	6366.56	2624.03	not rated	77.6318	2.21548	11.2808	4.48385
	Massachusetts	21161.6	11958.8	1039.76	135.042	169.516	6411.63	44.3109	245.222	94.4018	3283.07	1895.85	12.8082	465.546	26.6452	0.09202	1231.2	31.5876	114.994	5.35196	0.305851	0.779584	93.3781	0.13422	0.998218	0.149204	35.5998	61.263	3.13723	27.7759	69.8471	2.37704	37.6258	57.1561	5.21809	274.09	24629.1	88.14	129.88	14901.5	37.78	50.02	9045.84	336.79	not rated	65.0162	2.61513	22.9662	6.06108
	Mexico	1.95784e+06	73524.7	22325.6	23197.1	9073.83	1.4081e+06	154373	7572.32	233533	18232.2	37549.2	4328.07	14249.2	1255.24	442.153	51542.1	6209.3	219.532	12.0192	32.1196	5.10972	4700.28	229.273	1.54969	77.3038	94.0017	3.8698	2.12853	94.1123	3.70347	2.18427	93.6594	4.28778	2.05284	1.43814e+06	5.4327e+06	2.14153e+06	807425	2.96075e+06	1.21633e+06	274830	1.90798e+06	731698	Upper middle income	77.7438	7.19955	6.65912	4.44248
	Michigan	250044	30698.4	3091.26	6746.66	5639.17	75659.9	3040.58	1732.97	20324.8	3723.67	601.509	841.996	1505.55	134.957	11.0373	2803.52	330.831	207.549	6.14382	13.787	11.491	738.479	8.51352	5.68217	37.2517	69.7266	19.1401	11.1333	67.9317	19.2666	12.8017	58.4402	27.0771	14.4826	4355.86	29321.2	13570.3	2641.71	13884.8	7117.23	27160.2	13052.4	13355.2	not rated	88.7755	1.70626	7.07063	2.10777
	Minnesota	224780	13473	1017.45	4572.78	4274.92	78497.1	14130.4	1050.12	88745.2	1696.17	233.242	460.434	810.437	87.2212	22.6032	1801.78	506.718	65.4241	1.79495	8.58311	6.98227	493.892	30.7268	3.59481	110.37	92.873	3.1793	3.94772	90.7649	3.87082	5.36424	88.0218	6.1612	5.81703	7384.33	24461.8	17621.1	3709.07	13829	9594.44	2731.82	4686.61	4234.04	not rated	89.189	1.57664	5.95178	3.0008
	Mississippi	123806	23619.2	876.38	2369.95	351.496	76836.5	2611.66	60.8506	14057.4	1982.34	392.886	158.685	154.466	179.73	8.04569	60.3392	43.8675	186.922	1.81737	4.81803	0.599194	893.284	6.65092	0.159198	16.2554	79.0565	18.0584	2.88511	80.1705	16.8163	3.01321	78.6532	18.8877	2.45915	76093.4	260479	24660.8	33661.9	99121.2	10434.1	9312.49	60507.8	5681.72	not rated	93.7162	1.47833	1.89463	2.91086
	Missouri	180476	19055.3	1012.98	16641.6	4518.64	66205.3	29290.4	822.799	40618.6	1892.31	346.317	950.405	1307.01	151.344	82.5695	1271.22	139.127	133.04	1.95893	28.1463	7.49969	594.819	56.0968	3.47386	50.1763	83.5269	5.86543	10.6077	85.3092	4.91387	9.77688	81.3135	8.14317	10.5434	38469.2	73585.7	81072	19207.2	21356.3	30670.4	8867.15	20705.6	23294.4	not rated	91.7987	1.41843	4.32331	2.1294
	Montana	379492	1362.22	97.7636	5684.9	1732	89998.7	228503	59.3494	47987.9	85.0371	42.6507	322.963	436.858	19.6348	45.2216	83.2714	28.5866	11.6356	0.136322	5.17345	1.00518	922.705	126.925	0.0331567	20.4902	98.5821	0.352197	1.06567	98.5114	0.378073	1.11049	98.5014	0.481133	1.01751	7450.95	5969.2	17587	3199.01	2485.71	6913.23	1103.37	1764.39	4570.94	not rated	93.7189	1.91399	2.56238	1.67555
	Nebraska	200969	439.671	14.2261	2954.53	2460.36	2339.9	107694	680.304	82558.3	98.9356	3.20041	230.751	256.935	1.62511	25.4401	1069.5	267.494	2.0743	0.0225801	3.05024	2.69041	14.6934	53.1013	1.32313	91.9057	95.9722	0.253114	3.7747	95.8862	0.250848	3.86299	94.0113	0.989829	4.99889	11420.7	1077.9	16223	5815.54	542.42	4295.5	1651.89	1673.09	2703.63	not rated	92.176	1.85488	3.55837	1.82768
	Nevada	287088	510.171	88.4153	954.565	631.924	101741	106511	957.728	73809.5	22.8219	7.0851	53.1721	348.626	0.8443	1.64605	2615.81	114.548	0.858648	0.019334	0.269723	0.138446	90.47	22.5072	0.117789	4.16678	99.3975	0.198448	0.404008	99.3972	0.167119	0.43568	99.4341	0.147765	0.418103	400.23	1579.92	4739.61	227.85	737.25	854.94	58.56	281.77	601.8	not rated	85.8002	1.43502	8.92959	1.58319
	New Hampshire	24266.5	7339.28	224.577	46.8053	19.0236	15750.2	22.3598	3.2219	57.5082	1053.45	224.337	5.19823	48.3232	54.1792	0.07886	12.4195	0.2113	78.6417	0.759321	0.1034	0.0512902	220.497	0.0650819	0.00372868	0.153329	44.7864	50.738	4.4756	53.354	43.3139	3.33208	39.6967	59.5105	0.792836	171.64	5784.89	202.38	87.44	1789.45	31.55	51.23	3028.36	11.86	not rated	88.8046	1.99167	4.61761	4.43729
	New Jersey	19667.4	9346.11	1185.28	624.983	631.201	5159.26	72.7066	1344.22	423.149	2685.12	1370.03	87.0234	695.411	10.6967	0.33362	4013.97	43.2974	81.9543	6.79451	1.20644	2.88371	60.3006	0.141567	8.02528	0.682239	66.4058	29.5968	3.99736	62.708	32.4647	4.82728	73.3763	22.0534	4.57031	965.6	33002.1	2460.64	589.94	19578.6	2113.5	70.8	8662.36	1436.56	not rated	63.9321	2.36939	26.1452	5.33284
	New Mexico	315076	2443.08	443.064	3607.12	1506.36	94686.5	178980	516.593	32268.4	147.276	197.225	193.382	593.467	15.9538	32.6218	824.533	161.202	4.24903	0.135306	1.04109	0.368603	206.982	32.6928	0.0724623	3.84785	97.9929	0.892507	1.11459	98.0628	0.858134	1.07902	98.0544	0.680641	1.26497	3067.12	6436.76	5746.3	1079.26	3412.81	2451.25	348.56	1480.6	2165.43	not rated	90.3609	2.27147	3.23119	3.39127
	New York	136933	35181.3	2437.06	5253.45	2111.76	69835.8	2266.29	1454.04	3640.38	4805.85	2077.02	421.239	1556.31	200.677	14.014	10227.9	83.4021	283.521	10.0048	10.477	6.27229	880.991	5.47914	6.38591	7.69435	55.269	32.7363	11.9947	50.9548	37.0877	11.9575	47.8419	40.2618	11.8963	1922.75	33233.7	6779.07	750.62	17709.7	3136.45	3801.63	13756.2	1542.55	not rated	86.1726	1.89216	8.38689	2.0693
	Nicaragua	128683	3259.97	197.945	2510.76	314.485	73986.8	36015.4	64.0078	1635.9	1908.33	977.266	1016.33	1097.38	805.244	585.707	658.266	32.9631	21.1201	0.439916	6.62847	0.469868	813.02	190.725	0.0665165	2.75012	96.6881	1.18214	2.12977	97.2544	0.950909	1.79466	97.4309	1.13371	1.4354	514003	349844	411938	246250	161139	187959	188995	144796	157116	Lower middle income	68.6777	10.4574	10.1211	5.57603
	North Carolina	127661	52269.1	3513.54	3682.98	1705.2	57307.7	857.704	294.824	5195.52	7266.51	1594.57	378.368	826.412	148.367	3.12452	380.863	38.3037	426.546	9.9295	8.95447	4.55472	750.916	3.43993	1.47099	12.4824	58.5976	37.5122	3.89016	59.7035	36.1503	4.14625	64.1892	32.5498	3.26096	36954.9	486071	30972.3	16127.5	219239	15906.5	4030.24	92128.8	9373.26	not rated	87.817	1.65326	6.43862	3.71071
	North Dakota	182746	136.763	7.63422	3055.55	1436.97	1282.16	67723.3	186.737	101711	15.9616	0.10262	133.611	159.618	2.97064	18.9622	297.127	118.946	0.467528	0.00842838	1.99544	0.821946	4.74771	38.6534	0.205691	69.8368	96.952	0.127034	2.92093	96.2628	0.149499	3.58773	87.1656	0.193541	12.6409	2175.55	343.21	6763.38	1042	203.68	3728.11	440.49	161.78	2229.53	not rated	95.2521	1.25386	2.39571	1.06081
	Ohio	116044	26602.8	1556.12	8967.03	4971.04	24221.2	1710.57	1677.48	36084.2	3873.5	976.271	1277.51	2112.13	102.338	7.79956	2696.66	671.558	202.353	4.95332	19.2986	12.3096	269.032	4.04076	7.38764	54.4509	53.16	25.8918	20.9482	53.1739	25.2765	21.5496	42.6508	38.8085	18.5407	4934.02	26455.6	20271	1118.15	12473.8	10901	8885.35	16650.2	7184.25	not rated	84.2136	1.79686	10.7761	2.43816
	Oklahoma	180637	8374.93	218.431	15992.9	2301.06	39262	82147	681.64	28308.2	630.323	117.502	920.954	1067.22	64.1749	97.3551	1023.83	66.9832	45.3163	0.299759	18.279	1.63698	347.929	70.5579	1.17435	13.1002	89.3451	3.00502	7.64984	91.7691	2.13573	6.09514	90.8035	3.17429	6.02219	64285.5	74053	152916	30104.7	24803	52121.7	10955.1	19067.6	32821	not rated	92.8856	1.80048	2.40978	2.66615
	Oregon	251887	7834.39	763.075	5104.47	1783.07	115187	104837	610.779	12600	813.156	876.777	314.299	934.635	37.9218	17.2132	1317.65	59.5043	101.821	3.62003	11.6648	3.96842	1938.6	97.7074	3.68328	11.0887	96.5533	1.97281	1.47393	96.7552	1.90449	1.34028	97.1594	1.89697	0.943653	20188.5	62842.9	40094.3	9648.73	38846.5	22204.7	10263.5	24510.7	12273.6	not rated	88.5819	1.78737	4.14169	3.58598
	Pennsylvania	119357	39146.8	3188.93	8071.87	2099.65	58993.1	1488.74	915.118	2198.07	5535.48	2357.57	895.26	1158.38	172.141	10.3364	2748.54	98.6698	313.252	9.70774	16.6097	5.17816	720.098	3.63816	4.19357	3.28952	78.5568	7.14087	14.3024	79.9924	20.0076	0	89.4713	10.5287	0	347.55	1631.01	164.29	116.65	1631.01	0	0.41	177.38	0	not rated	85.8734	2.07921	8.72414	2.43131
	Puerto Rico	9005.95	4387.95	584.341	541.278	157.756	2565.71	312.79	157.716	51.4773	1047.16	1134.15	90.4429	212.202	11.1504	0.29125	575.093	3.66918	38.5387	1.29454	1.06935	0.175182	31.3297	0.671533	0.157557	0.036841	53.991	34.3144	11.6946	56.3057	32.3511	11.3432	51.7425	37.5442	10.7132	4344.9	72933.1	22618.5	3297.8	44336.2	12209.1	2859.54	19224.6	6154.37	High income	67.0657	3.35616	21.9314	4.81285
	Rhode Island	2832.38	1575.37	151.058	63.2817	54.9159	679.964	4.53692	103.428	14.5428	372.063	262.319	14.7177	106.412	4.34636	0.01666	281.308	3.77646	14.9366	0.554617	0.148476	0.179145	9.05929	0.00891906	0.339692	0.0271541	46.2087	33.6469	20.1444	52.5471	27.8478	19.6051	46.4704	33.4378	20.0918	1172.21	27600.5	8769.24	562.87	14698.6	4405.58	300.56	22495	5002.11	not rated	69.483	1.18254	20.8094	4.58116
	Saint Pierre and Miquelon	242.758	0.512283	0	5.47715	1.89063	31.2083	154.949	0	5.41172	0.08724	0	2.42479	2.39659	0.0599	0.04132	0	0.0334	0.00356753	0	0.00997815	0.00177395	0.268799	0.454251	0	0.00336282	31.2518	68.7482	0	28.574	71.426	0	30.7714	65.382	3.84667	69.43	3319.48	0	69.43	3248.17	0	0.04	503.61	0.89	not rated	0	0	0	0
	South Carolina	80163.5	25442.8	1331.96	1895.99	394.028	44841	1091.86	138.509	1734.95	3637.32	842.317	160.893	269.608	120.108	4.61232	190.657	7.25798	199.632	4.50864	4.60761	1.22809	533.299	4.9228	0.738731	4.56369	77.6285	20.1244	2.24712	81.5482	16.461	1.99076	81.6641	16.4955	1.84037	52796.9	297541	17669.7	25409.7	104666	6088.15	6581.04	52079.4	2914.69	not rated	86.3346	2.07043	5.92219	5.64039
	South Dakota	199304	343.394	16.799	3081.78	1091.91	4259.12	113041	191.6	72354.6	43.1154	11.3045	198.074	129.95	2.91748	30.0774	280.11	169.116	2.30404	0.0107018	2.65455	0.754884	35.1629	55.6526	0.332359	51.3746	96.3506	0.596381	3.05298	96.7397	0.383363	2.87692	94.3579	1.04276	4.59932	5619.72	1388.47	7481.08	798.27	286.48	2476.16	445.44	296.64	3287.59	not rated	93.9324	2.02722	2.06894	1.87295
	Tennessee	109298	27506.4	1226.7	12529.7	1542.01	52005.5	3731.89	366.923	7878.81	3432.68	552.697	1182.26	991.578	163.109	19.7948	529.094	57.4604	216.432	2.9415	27.3681	3.86682	611.334	10.1286	1.44849	12.5174	63.6799	21.2476	15.0725	65.822	20.237	13.9409	57.16	26.2321	16.6078	21031	151609	97716.7	8512.44	61442.1	34461.8	7118.47	49729.9	29054.7	not rated	89.1554	1.45933	4.96211	4.23307
	Texas	685339	32481.2	2132.29	44560.7	8661.11	225524	264746	6101.9	91860.2	4591.79	2250.72	2843.59	5746.13	114.872	164.865	12839.2	1002.28	181.465	5.32344	50.9224	10.563	798.99	153.139	14.1544	42.2016	86.6774	4.89063	8.43194	86.4301	4.91833	8.65157	84.8779	6.04947	9.07259	95635.2	321676	369089	44560.2	124239	144143	22756.7	81853.2	70956.9	not rated	87.5922	2.07428	5.27744	3.10585
	The Bahamas	12603.9	383.903	21.2411	72.0008	35.8073	5441.36	2348.07	48.7612	334.287	86.6235	8.55913	19.8919	31.1533	2.89822	0.70634	144.429	8.9818	1.5437	0.0199993	0.17307	0.0315173	25.5531	5.58207	0.0199121	0.470187	92.906	4.86728	2.22671	94.3259	4.558	1.11614	92.9211	5.27117	1.8077	1430.63	25321.5	12945.8	699.15	12800.9	5362.29	2033.18	11423.8	4405.32	High income	75.4502	1.342	9.44543	11.0014
	Turks and Caicos Islands	445.215	29.7023	7.83967	8.48319	1.22826	158.545	69.2674	2.02769	34.1439	8.338	12.7467	1.66103	0.91757	0.17027	0.04663	2.71894	7.61861	0.0914202	0.00361395	0.00405921	0.000415554	0.757896	0.0393491	8.306e-06	0.00638766	85.7091	14.2909	0	85.7088	14.2912	0	70.3653	29.6347	0	111.94	512.43	0	46.61	439.05	0	0	66.89	0	High income	60.9899	4.06805	28.2004	6.74167
	United States Pacific Islands	10.794	0.47972	0	0	0	2.63609	0	0	0.505582	0	0	0	0	0	0	0	0	0.00069052	0	0	0	0.00766679	0	0	8.9806e-05	0	0	0	0	0	0	0	0	0	0	0	0	0	0	0	0	0	0	not rated	0	0	0	0
	United States Virgin Islands	354.792	162.294	29.2497	11.3359	10.0289	72.7121	2.48322	9.4643	5.103	43.6375	35.5595	1.71453	5.93282	0.32945	0.02612	16.4078	1.66947	1.29451	0.066402	0.0160913	0.0122839	0.891466	0.00234688	0.0427054	0.0116877	0	60.0062	39.9938	0	62.5062	37.4938	26.3098	42.1171	31.5731	0	1693.05	503.95	0	1526.6	219.73	11.35	211.18	114.38	not rated	52.222	6.32052	11.5257	29.9318
	Utah	219762	763.024	292.799	2952.75	1767.76	84511.3	61334.7	647.089	59809.2	107.997	296.372	277.202	1174.14	3.15748	8.62562	1272.6	111.182	1.77699	0.451904	1.86426	1.25631	211.544	34.6329	0.781252	4.08585	97.9629	0.322227	1.71488	97.9369	0.288503	1.77463	98.0744	0.317807	1.60779	1756.69	2690.11	11261.8	754.46	639.99	4076.14	466.21	1464.03	5244.33	not rated	78.44	2.31386	9.02082	5.05758
	Vermont	24636.6	5412.35	161.304	508.819	84.3549	16994.6	239.847	0	295.976	404.336	63.2889	32.6893	44.9441	62.5597	1.20082	0	1.78639	47.9664	0.377932	1.03908	0.2062	218.517	0.566702	0	0.550122	62.0995	27.3671	10.5334	66.6548	24.447	8.89824	58.4027	35.8416	5.75569	316.67	3924.14	521.81	163	2244.37	435.26	97.41	1534.92	111.31	not rated	95.7754	1.51905	1.49801	1.20753
	Virginia	103725	29007.8	1479.94	7030.2	676.78	57897.5	3679.26	665.38	1279.81	4232.48	1410.41	455.834	779.079	180.668	18.6171	1472.34	35.507	265.652	5.82168	16.291	2.23629	751.148	11.6717	3.59088	3.45391	76.3409	18.8556	4.80348	76.2728	18.2156	5.51159	73.125	19.8698	7.00524	22319.7	105580	19978.5	8785.2	40287.5	8934.65	2575.02	19336.4	5836.67	not rated	88.2149	1.27339	6.72241	2.15645
	Washington	174112	11495.9	665.892	5896.1	2080.26	85849	40164.6	1190.34	23495.3	2095.32	882.113	503.004	1198.83	42.1476	22.4878	2628.63	137.506	172.386	4.36028	17.2135	5.77234	1706.85	56.6064	7.87351	24.3772	96.0476	1.40679	2.54563	96.4106	1.23925	2.35017	96.0195	1.36484	2.61567	16184.7	41650.8	38197.1	10566.4	23958.1	17755.5	10120.5	12297.1	14384	not rated	83.0362	2.15653	9.42219	3.45592
	West Virginia	62735.3	12686	351.513	1508.16	64.3227	46773.5	834.062	0	139.165	1159.03	325.657	141.96	32.6405	140.211	3.1009	0	0.40329	126.052	1.21099	3.35567	0.124918	644.491	2.01105	0	0.46515	82.5099	15.6723	1.81784	83.3275	14.9533	1.71917	77.0116	21.0704	1.91799	5666.04	37276.1	3613.99	2814.54	15630.2	1124.7	1638.1	13783.2	1300.02	not rated	92.9996	2.24024	1.70671	3.05344
	Wisconsin	169395	20286	4401.79	5861.36	6518.69	73030.2	4163.09	1063.8	25522.8	1477.25	366.144	620.346	977.741	128.862	11.7994	1825.95	358.065	108.238	6.76604	10.6919	10.1951	544.187	9.28513	2.45886	40.7228	76.277	12.195	11.528	77.298	11.2712	11.4308	72.9364	16.1659	10.8977	20430.8	25457.6	28939.5	15792.8	12637.6	9646.35	2928.21	6412.66	5293.54	not rated	93.2068	1.54838	3.23085	1.86687
	Wyoming	253485	201.867	60.8685	3403.93	797.727	65642.3	168237	23.9364	13207.5	11.1833	16.768	179.472	291.745	1.59572	29.6603	35.0411	14.9289	0.797064	0.016418	1.68296	0.302717	249.187	63.5696	0.00597121	2.0897	98.7557	0.0731747	1.17109	98.1473	0.104311	1.74839	98.2178	0.172238	1.60995	1995.45	190.37	6522.74	814.82	30.04	4758.21	341.53	35.88	2053.12	not rated	91.717	1.82375	2.22508	4.23414
	United States	9.4449e+06	657903	52106.8	266438	100526	3.38266e+06	2.76771e+06	48959.1	1.67827e+06	89531.2	34676.2	21777.7	46962.6	3534.41	1049.28	111742	9587.99	5135.46	143.246	423.71	166.546	26908.4	2094.13	123.497	1327.64	89.4748	6.67353	3.85171	90.1513	6.20281	3.64584	90.6337	5.97975	3.38659	1.17996e+06	4.94043e+06	2.13495e+06	603331	2.11608e+06	943659	273954	1.18869e+06	584492	High income	86.6758	1.84542	7.07441	3.34475
																																				* Number of people who experienced a fire within 1,000 m from their home (400 m for VIIRS data!)										*** as defined by Dijkstra et al. (2021), DOI: 10.1016/j.jue.2020.103312
			F/S/W:	dominated by forest, shrublands, and wetlands
			G:	dominated by grasslands																																** World Bank Income and Lending Groups, 2023: https://datahelpdesk.worldbank.org/knowledgebase/articles/906519-world-bank-country-and-lending-groups
[truncated: 1 more columns]

## Sheet: OCEANIA
	Country/Region	Area (km2)	Wildland-Urban Interface (area, km2)								Population (thousand)								Biomass (Mt)								Fire area (%, MODIS 2003 - 2020)			Fire area (%, MODIS 2013 - 2020)			Fire area (%, VIIRS 2013 - 2020)			Pop. affected by fire, MODIS 2003 - 2020*			Pop. affected by fire, MODIS 2013 - 2020*			Pop. affected by fire, VIIRS 2013 - 2020*				Share of WUI (%) per degree of urbanization***
			Intermix WUI (F/S/W)	Interface WUI (F/S/W)	Intermix WUI G	Interface WUI G	Non-WUI F/S/W	Non-WUI G	Non-WUI Urban	Non-WUI Other	Intermix WUI (F/S/W)	Interface WUI (F/S/W)	Intermix WUI G	Interface WUI G	Non-WUI F/S/W	Non-WUI G	Non-WUI Urban	Non-WUI Other	Intermix WUI (F/S/W)	Interface WUI (F/S/W)	Intermix WUI G	Interface WUI G	Non-WUI F/S/W	Non-WUI G	Non-WUI Urban	Non-WUI Other	Non-WUI	F/S/W WUI	G WUI	Non-WUI	F/S/W WUI	G WUI	Non-WUI	F/S/W WUI	G WUI	Non-WUI	F/S/W WUI	G WUI	Non-WUI	F/S/W WUI	G WUI	Non-WUI	F/S/W WUI	G WUI	World Bank Income Group**	Very low/low density rural	Rural Cluster	Suburban / peri-urban	(Semi-) dense urban cluster
	American Samoa	180.305	50.8656	5.23889	1.98969	0.0009361	78.7388	0.184575	0.477501	1.39424	41.2834	8.68053	1.57866	0	0.35792	0	1.04449	0.29118	0.620227	0.030468	0.00836079	2.4e-07	1.74227	0.00512677	0.00322304	0.00252305	0	0	0	0	0	0	0	0	0	0	0	0	0	0	0	0	0	0	Upper middle income	0	0	0	0
	Brunei	5716.65	532.748	114.337	11.5034	4.82679	4854.99	9.55314	4.73351	67.0736	209.337	192.084	5.18536	5.26435	4.08313	0.08189	12.7049	1.81352	6.34091	0.342911	0.0394099	0.00813809	133.546	0.0577669	0.0166984	1.42168	77.9063	21.2441	0.849576	78.3474	20.379	1.27352	63.357	34.1212	2.52182	1111.06	19565.8	325.49	395.74	8874.17	308.01	179.09	13052.1	1047.24	High income	51.8722	4.40924	28.7589	11.2469
	Capital Territory	2425.24	72.8384	44.2999	163.615	161.682	1444.66	488.456	5.1873	2.66358	29.2008	114.01	23.3181	258.775	0.01668	0.13841	10.9049	0.18432	0.595006	0.18009	0.279763	0.574655	25.8373	1.32737	0.0167363	0.0155887	98.4555	0.385834	1.15864	98.7444	0.570434	0.685128	98.5076	0.576913	0.915482	222.41	849.87	1876.04	58.91	849.87	1692.41	6.65	2427	887.41	not rated	36.4995	0	39.411	24.0895
	Cook Islands	191.132	14.3509	1.27392	12.6991	0.109043	83.6852	2.71708	0	0.955679	3.26008	1.28298	8.65024	0.01982	0.16974	0.09276	0	0.0076	0.00519864	7.6534e-05	0.00208371	0	0.0383563	0.000583228	0	9.228e-05	100	0	0	100	0	0	91.5932	0	8.40679	0	0	0	0	0	0	4.4	0	168.75	not rated	52.7917	13.0674	0	34.1409
	East Timor	15082.2	1136.98	37.7406	786.707	21.3779	9874.64	2703.8	0.317834	122.084	500.776	216.821	349.903	87.2269	75.0938	40.1503	3.99565	1.06819	8.67686	0.026569	1.87366	0.0106876	84.7889	7.07113	6.2816e-05	0.144445	92.6382	3.71932	3.64245	93.3521	3.29409	3.35377	93.3374	3.75974	2.9029	93655.1	94911	81214	49177.5	41852.7	37462.5	25604.3	50221.7	38062.3	Lower middle income	68.7044	12.5816	7.09931	9.94293
	Federated States of Micronesia	678.236	53.3393	4.97932	0.372797	0	380.635	1.40524	0	8.2398	27.9012	6.06025	0.04389	0	11.1623	0.00119	0	0.17589	0.562064	0.0140092	0.00307628	0	4.41038	0.00550351	0	0.0147475	100	0	0	100	0	0	81.1362	12.5215	6.34236	102.9	0	0	102.9	0	0	22.32	0	0	Lower middle income	64.9232	18.3681	14.5343	2.17438
	Fiji	18930.1	713.283	45.5689	554.416	42.0916	10450.2	1212.65	14.6093	26.7474	197.277	147.303	180.27	116.077	26.2214	11.6792	78.7036	0.49292	2.57684	0.124867	0.748301	0.105498	69.4386	2.38617	0.062005	0.0293661	87.2389	3.84129	8.91985	86.5752	3.86396	9.56081	87.9416	4.01487	8.04357	45500.1	37811.9	102865	31020	23259.1	75279.7	19538.2	23666.2	56432.8	Upper middle income	75.9045	5.29857	11.4095	4.9948
	French Polynesia	3336.51	171.993	27.8694	6.29888	0.0387406	1832.25	118.604	2.12419	72.8242	119.909	96.9298	5.29351	0.09083	6.08758	0.28891	11.0705	3.93755	1.0391	0.134976	0.00724335	0.000148098	13.4464	0.437136	0.013439	0.0339836	91.7375	8.26247	0	73.6232	26.3768	0	82.8116	17.1884	0	115.82	3403.44	0	51.98	3025.96	0	22.78	731.1	0	High income	51.1446	12.6075	16.3314	5.87382
	Guam	564.204	207.53	28.8127	11.5341	2.15488	213.121	40.2367	1.60172	4.54253	107.619	50.7001	2.62339	5.95872	0.429	0.04083	3.60681	1.1848	0.113321	0.00458303	0.00473833	0.000169442	0.15044	0.0136931	5.6e-08	0.000797054	77.6653	19.1435	3.19115	77.4254	22.5746	0	75.3935	23.6722	0.934282	499.03	4346.14	387.11	293.58	3868.72	0	104.95	2309.2	23.5	High income	49.1168	4.0551	35.9391	10.889
	Indian Ocean Territories	111.929	1.15019	0.0100318	0.204302	0	62.511	0.943572	0	0.38418	0.0053	0.00095	0	0	0	0	0	0	0.00039155	1.666e-06	5.6052e-05	0	0.0247135	0.000302394	0	3.9326e-05	0	0	0	0	0	0	0	0	0	0	0	0	0	0	0	0	0	0	not rated	0	0	0	0
	Indonesia	1.87983e+06	153634	19003.7	5791.21	3864.32	1.54497e+06	49582.1	6701.41	50144.1	119168	42326.2	4210.55	9775.2	5485.62	369.795	66013.8	24777.3	1385.34	57.909	17.4117	8.37044	31036.4	316.844	11.591	207.698	94.8883	4.61436	0.497362	95.9716	3.52844	0.499944	95.0387	4.29481	0.666503	3.95448e+06	1.04029e+07	1.11244e+06	1.82567e+06	4.66502e+06	572754	766051	3.73199e+06	560713	Lower middle income	41.7366	7.65058	32.8368	9.10784
	Kiribati	949.863	2.80083	0	3.78963	0	7.46048	107.646	0	179.9	4.21234	0	0.63597	0	0.84974	1.08613	0	37.7388	0.00114758	0	0.00426263	0	0.00884548	0.0263049	0	0.0100276	100	0	0	100	0	0	100	0	0	0	0	0	0	0	0	55.09	0	0	Lower middle income	67.3612	11.289	2.49349	18.8563
	Malaysia	327885	27412.7	3781.08	414.919	593.392	283630	1255.8	1147.74	3164.43	12409.2	10486.4	227.26	1670.35	656.11	4.80063	6858.54	789.905	284.499	10.8481	1.39109	1.35491	5771.94	13.6836	2.12065	15.8116	91.5074	8.25049	0.242109	90.5869	9.03382	0.379262	87.4546	12.0241	0.52136	303021	1.28958e+06	36590.7	109002	683919	25880.1	54926.8	586295	28345.8	Upper middle income	59.1971	6.96003	17.8888	7.28717
	Marshall Islands	164.815	0.562243	0	0	0	1.0351	0.604729	0.0319652	8.1553	0.0628	0	0	0	0.04669	0.0024	0.18273	3.13741	0.0070538	0	0	0	0.019702	0	0	0.0207698	0	0	0	0	0	0	0	0	0	0	0	0	0	0	0	0	0	0	Upper middle income	0	0	0	0
	Nauru	25.293	7.50836	0	2.32367	0.619629	2.25285	5.14087	0	0.379912	3.28437	0	0.08231	1.20659	0.02691	0.03337	0	0.52946	0.002051	0	0.000565742	3.8542e-05	0.000689524	0.00124038	0	6.8106e-05	0	0	0	0	0	0	0	100	0	0	0	0	0	0	0	0	84.63	0	High income	30.8199	0	0	69.1801
	New Caledonia	18840.9	738.082	31.9475	197.492	2.71388	14750.1	2260.97	22.1278	52.8592	99.9029	42.5386	20.5084	0.90886	11.0197	3.07817	83.6459	5.00575	2.72047	0.0419011	0.22401	0.00218661	68.9119	3.72024	0.0368787	0.0557389	93.024	4.47294	2.50304	93.4758	4.54261	1.98162	92.4943	5.79948	1.70622	5319.47	13165.7	5212.92	3574.6	6307.7	2700.31	1992.8	6196.32	1456.81	High income	89.6033	4.01006	4.77902	1.32295
	New South Wales	801949	7655.48	1140.82	14801.6	2159.79	238359	433375	825.296	98159.8	987.611	1777.16	464.614	1282.87	36.5447	60.8087	3326.73	60.1983	82.7373	7.63876	25.3234	3.48157	2697.25	345.016	5.26116	62.2046	97.117	1.30133	1.58166	97.7132	1.20744	1.07937	97.6892	1.2502	1.06061	33598.3	219111	70766.9	20819.6	139816	25292.1	14930.4	74933.4	19912.8	not rated	88.8294	1.84721	3.25428	3.91177
	New Zealand	268720	1424.38	308.259	11211.7	1477.93	102276	127112	413.987	11541.5	273.38	603.194	642.354	1649.93	28.9217	193.162	1310.53	13.6858	15.2235	1.59125	26.4306	4.34447	1589.44	459.145	2.54505	10.3441	92.1677	0.242163	7.59018	91.1343	0.300876	8.56481	88.0939	0.523352	11.3827	11092	3625.53	37555.8	5255.59	1253.44	19795.8	6927.85	2080.98	14168.2	High income	87.9076	2.49681	3.89714	3.36532
	Norfolk Island	41.147	0	0	0	0	0	0	0	0	0	0	0	0	0	0	0	0	0	0	0	0	0	0	0	0	0	0	0	0	0	0	0	0	0	0	0	0	0	0	0	0	0	0	not rated	0	0	0	0
	Northern Mariana Islands	579.305	76.0456	9.03765	5.94759	0.517396	160.703	11.448	0	2.18297	35.268	19.0757	1.97247	0.56089	0.44609	0.01717	0	0.00159	0.827177	0.0624348	0.0244083	0.00265962	1.85925	0.0484641	0	0.00842584	67.5899	29.7094	2.70072	75.0287	24.9713	0	76.8908	22.4295	0.679673	191.98	3759.46	5.65	116.25	1528.49	0	41.82	933.93	0	High income	54.6137	12.9704	26.7385	5.67737
	Northern Territory	1.34847e+06	805.823	78.1473	349.22	32.5418	475323	852423	5.64345	14564.1	55.1689	77.2849	26.2184	50.9829	3.7476	1.86619	7.60245	0.97958	2.66653	0.0914618	0.228174	0.0480796	847.111	207.423	0.00896797	2.6121	99.9159	0.0615169	0.0225828	99.8893	0.0847957	0.025951	99.8904	0.0823936	0.0271888	11138.4	26141.1	9998	8497.37	19952.3	6608.05	2161.26	18034.3	5844.45	not rated	90.8922	2.68578	3.42317	2.99883
	Other Australian Territories	121.797	0	0	0	0	0	67.2047	0	1.40675	0	0	0	0	0	0	0	0	0	0	0	0	0	0.00302466	0	3.858e-05	0	0	0	0	0	0	0	0	0	0	0	0	0	0	0	0	0	0	not rated	0	0	0	0
	Palau	478.697	23.6182	0.441466	0	0	300.75	0.276988	0	6.7661	5.29426	0.1657	0	0	0.64844	3e-05	0	2.41896	0.149952	0.000589678	0	0	2.73606	0.00043076	0	0.0152477	87.4955	12.5045	0	85.7092	14.2908	0	77.2696	22.7304	0	5.67	191.84	0	5.67	191.84	0	44.77	88.52	0	Upper middle income	88.5543	0	9.11081	2.33485
	Papua New Guinea	465147	6069.87	66.2094	1026.83	48.0874	427677	17399.6	0.574196	525.499	4583.57	200.516	953.458	275.26	2147.43	209.548	4.70015	15.7045	80.6643	0.196686	5.15003	0.0812895	9774.88	97.8561	0.00054468	1.91605	98.2086	0.97642	0.814991	98.3593	0.862545	0.778112	97.6938	1.34095	0.965243	723150	387858	260110	448464	236746	169467	280755	284055	187386	Lower middle income	59.0148	16.2867	13.3889	8.69998
	Philippines	293153	34703.3	7124.86	796.564	1723.01	202255	9374.91	1499.36	22994.8	38882.5	16212.5	785.2	4044.68	10305.2	293.171	22096.6	11974.6	192.471	13.4657	1.46099	2.67611	2328.24	30.8444	1.62873	34.4208	93.6985	5.80967	0.491785	94.5058	5.03277	0.461462	94.2823	5.25714	0.460543	2.22493e+06	2.42117e+06	235222	1.15442e+06	1.20193e+06	122058	926893	1.34239e+06	130866	Lower middle income	38.054	6.71654	36.8811	10.4281
	Pitcairn Islands	42.57	0.288707	0	0	0	31.5244	0.13057	0	0.666392	0.05856	0	0	0	0.0327	0.00063	0	0.00073	0	0	0	0	0.014429	2.5454e-05	0	7.07e-06	0	0	0	0	0	0	0	0	0	0	0	0	0	0	0	0	0	0	not rated	0	0	0	0
	Queensland	1.73014e+06	8299.73	1188.78	9337.42	1795.92	631975	995107	540.314	73943.8	759.447	1505.69	311.552	1280.94	29.967	36.4268	1152.61	30.244	56.9811	3.56845	11.3233	2.79561	2561.26	341.929	1.74968	25.3523	99.2644	0.376818	0.358829	99.3229	0.346997	0.330081	99.28	0.396886	0.323075	37410.2	215169	101535	17265.7	85843.3	41844.6	10124.5	58349.7	24004.8	not rated	87.7367	1.70859	5.51966	3.23852
	Samoa	2780.42	325.607	15.3893	5.51982	0	2299.81	16.5093	0.0189088	4.1051	129.225	34.9102	3.13933	0	5.784	0.13535	0.03368	0.30777	3.16941	0.087886	0.0227601	0	31.846	0.0993907	9.37e-05	0.0108805	89.3495	10.6505	0	93.5613	6.43875	0	57.1496	40.4736	2.37685	353.1	4043.74	0	126.14	2059.18	0	38.11	1475.01	29.59	Lower middle income	64.2004	8.82106	15.5394	11.4392
	Singapore	510.503	96.8136	81.8254	15.9228	17.8525	49.8046	1.90665	181.548	26.1062	179.937	1511.8	17.8186	248.046	1.37133	0.00774	3561.12	130.93	1.07242	0.386124	0.0447619	0.112484	0.747272	0.00435523	0.657629	0.0846101	0	0	0	0	0	0	0	66.669	33.331	0	0	0	0	0	0	0	0	0	High income	31.6352	0	2.726	0
	Solomon Islands	27198.8	612.811	20.1612	37.2792	6.44185	24150.8	61.991	0	83.4527	243.943	53.6709	14.5751	29.986	110.852	0.89049	0	3.77502	7.20615	0.113508	0.254232	0.0523397	384.477	0.549788	0	0.281891	85.8557	5.55694	8.58735	84.1141	5.60596	10.28	80.4243	10.7818	8.79388	4705.59	7843.23	3524.03	2728.67	5391.11	2604.06	2045.79	5232.92	2786.05	Lower middle income	79.622	13.0112	2.14631	2.76348
	South Australia	983875	865.266	179.852	4084.49	1217.98	276842	511101	429.728	183071	86.0327	145.79	121.245	467.378	2.05014	11.9044	847.572	49.6021	7.26589	0.994986	10.0646	2.64268	222.462	126.081	2.6903	35.8046	98.7689	0.213273	1.01785	98.1433	0.337191	1.51956	98.2099	0.3757	1.41444	3788.43	4599.88	18650.6	1983.44	2316.38	10188.8	860.51	2665.33	5481.07	not rated	90.8162	1.4486	2.59722	3.23604
	Tasmania	68115.3	897.822	99.7127	2601.78	149.446	43727.5	17708	5.39432	325.652	54.7489	132.352	135.239	155.029	6.85838	8.36872	6.88391	0.42842	14.9181	0.642983	9.5687	0.531582	1097.57	135.87	0.0224601	1.15576	97.0142	0.658689	2.32711	96.9621	0.585233	2.45267	96.3656	0.987875	2.64648	6340.72	5811.37	14608.3	3020.95	2297.56	7080.8	1417.32	4084.11	8110.37	not rated	91.5956	2.64847	3.62422	1.51957
	Tonga	618.115	14.4083	0.155284	2.59762	0.716549	51.0287	13.5043	0	1.89986	7.58483	0.08162	1.43602	0.72881	0.18262	0.06743	0	0.04108	0.131169	0.000719866	0.00956288	0.0025867	0.538781	0.0810711	0	0.00784248	100	0	0	100	0	0	94.4454	5.55463	0	0	0	0	0	0	0	3.48	42	0	Upper middle income	55.3316	11.0385	0	33.6299
	Tuvalu	23.018	0.427168	0	0	0	0.382846	0	0	4.60089	0.18541	0	0	0	0.00481	0	0	0.18262	0.000119422	0	0	0	6.162e-05	0	0	0.00046794	0	0	0	0	0	0	0	0	0	0	0	0	0	0	0	0	0	0	Upper middle income	0	0	0	0
	United States Pacific Islands	13.305	0	0	0	0	0	0	0	0	0	0	0	0	0	0	0	0	0	0	0	0	0	0	0	0	0	0	0	0	0	0	0	0	0	0	0	0	0	0	0	0	0	0	not rated	0	0	0	0
	Vanuatu	12296.6	276.028	9.54357	26.1155	4.45705	10399.2	191.625	0	51.207	110.654	18.7505	15.3543	25.1723	65.2678	1.1018	0	0.78021	1.86833	0.0177091	0.0556221	0.0123344	132.868	0.481913	0	0.112395	98.9792	1.02076	0	99.2612	0.738782	0	97.9467	1.45445	0.598886	379.88	564.89	0	223.63	312.71	0	509.37	465.12	758.7	Lower middle income	78.5436	7.36395	8.39444	5.69805
	Victoria	227945	3460.03	443.192	15416	2283.99	82207.7	71094.9	948.88	48219.7	359.787	518.651	471.41	2314.29	11.7727	43.4072	2827.53	16.6886	45.4675	3.4724	33.033	8.13226	1566.65	138.926	6.76326	26.3956	96.1121	0.709523	3.17837	96.491	0.534272	2.97475	96.2527	0.675098	3.07218	15087.1	32642.9	65270.2	7016.43	12086	25400.4	4350.76	9519.3	20398.8	not rated	90.3435	1.32774	3.39512	2.25612
	Wallis and Futuna	169.291	0	0	0	0.178783	0	0	0	0.346013	0	0	0	0.02203	0	0	0	0.00132	0	0	0	0	0	0	0	0	0	0	0	0	0	0	0	0	0	0	0	0	0	0	0	0	0	0	not rated	100	0	0	0
	Western Australia	2.52814e+06	2957.54	600.457	3564.68	1125.06	911558	1.37844e+06	588.288	213683	203.634	391.268	128.394	785.469	7.28928	17.3617	1061.94	40.3577	25.3322	1.23832	7.52667	1.56603	1407.92	272.455	1.29139	79.4568	99.7929	0.095638	0.11145	99.8105	0.0879767	0.101512	99.7596	0.121633	0.118729	15699.8	58565.4	39218.8	9652.82	22373.7	20993	3235.4	20224.9	15173.9	not rated	88.6765	1.86408	4.82084	2.93551
	Australia	7.69117e+06	25014.5	3775.26	50318.8	8926.41	2.66144e+06	4.2598e+06	3348.73	631971	2535.63	4662.21	1681.99	6595.74	98.2464	180.282	9241.77	198.683	235.964	17.8275	97.3476	19.7725	10426.1	1569.03	17.804	232.997	99.1915	0.326058	0.482489	99.2615	0.312454	0.426005	99.1784	0.374106	0.447472	112147	536750	311926	59817.8	265583	132492	34925.6	172204	93969.1	High income	88.9309	1.68299	4.12799	3.1966
																																				* Number of people who experienced a fire within 1,000 m from their home (400 m for VIIRS data!)										*** as defined by Dijkstra et al. (2021), DOI: 10.1016/j.jue.2020.103312
			F/S/W:	dominated by forest, shrublands, and wetlands
			G:	dominated by grasslands																																** World Bank Income and Lending Groups, 2023: https://datahelpdesk.worldbank.org/knowledgebase/articles/906519-world-bank-country-and-lending-groups
[truncated: 1 more columns]

## Sheet: SOUTH_AMERICA
	Country/Region	Area (km2)	Wildland-Urban Interface (area, km2)								Population (thousand)								Biomass (Mt)								Fire area (%, MODIS 2003 - 2020)			Fire area (%, MODIS 2013 - 2020)			Fire area (%, VIIRS 2013 - 2020)			Pop. affected by fire, MODIS 2003 - 2020*			Pop. affected by fire, MODIS 2013 - 2020*			Pop. affected by fire, VIIRS 2013 - 2020*				Share of WUI (%) per degree of urbanization***
			Intermix WUI (F/S/W)	Interface WUI (F/S/W)	Intermix WUI G	Interface WUI G	Non-WUI F/S/W	Non-WUI G	Non-WUI Urban	Non-WUI Other	Intermix WUI (F/S/W)	Interface WUI (F/S/W)	Intermix WUI G	Interface WUI G	Non-WUI F/S/W	Non-WUI G	Non-WUI Urban	Non-WUI Other	Intermix WUI (F/S/W)	Interface WUI (F/S/W)	Intermix WUI G	Interface WUI G	Non-WUI F/S/W	Non-WUI G	Non-WUI Urban	Non-WUI Other	Non-WUI	F/S/W WUI	G WUI	Non-WUI	F/S/W WUI	G WUI	Non-WUI	F/S/W WUI	G WUI	Non-WUI	F/S/W WUI	G WUI	Non-WUI	F/S/W WUI	G WUI	Non-WUI	F/S/W WUI	G WUI	World Bank Income Group**	Very low/low density rural	Rural Cluster	Suburban / peri-urban	(Semi-) dense urban cluster
	Anguilla	86.405	44.7513	3.87247	0.144953	0.181442	2.94639	0	0	2.49354	9.21104	1.51977	0.03687	0.04822	0.01472	0	0	0.27373	0.0957785	0.00216063	6.788e-05	1.8666e-05	0.00858986	0	0	0.00089099	0	100	0	0	0	0	0	100	0	0	119.4	0	0	0	0	0	68.24	0	not rated	80.8327	19.1673	0	0
	Antigua and Barbuda	451.481	133.536	5.79066	27.2377	11.3615	164.884	19.4634	5.30987	5.02827	41.9303	2.29869	7.42103	24.0936	0.33721	0.14306	10.7102	0.47196	0.554448	0.00376	0.0523381	0.00818631	1.3233	0.0797429	0.0039153	0.00309675	42.411	39.4027	18.1863	33.3306	50.0018	16.6676	33.8147	51.7988	14.3865	2126.95	5950	2135.52	78.31	3941.2	1124.34	48.06	2051.67	911.62	High income	61.5266	3.81554	30.9374	3.72042
	Argentina	2.7829e+06	12998.2	3812.49	12421.4	5450.53	968805	739960	4017.17	981949	2929.22	4909.11	2940.26	9828.7	673.574	605.777	19731.2	4070.18	42.9267	2.86925	16.6749	4.27228	3210.79	555.056	1.85417	322.534	98.3628	0.915576	0.721671	98.4871	0.842641	0.670221	97.7564	1.25919	0.984413	640005	702197	688318	356581	376342	364137	187419	381432	458287	Upper middle income	71.6901	4.76438	10.2567	5.72513
	Aruba	169.766	44.0818	16.5797	0.0737805	0.699816	29.9084	0.422623	38.7376	18.5541	11.0975	17.8064	0.00325	0.75263	0.02313	0	56.7564	4.53473	0.0135145	0.00305058	1.101e-05	0.000138886	0.0108747	4.7474e-05	0.00577141	0.00225112	0	0	0	0	0	0	0	100	0	0	0	0	0	0	0	0	82.57	0	High income	51.3212	0	30.84	17.8389
	Barbados	444.224	136.829	0.397134	143.686	47.5173	25.0135	18.0637	30.5723	9.33205	58.5273	0.27889	44.8037	76.7497	0.23803	0.18474	82.0722	3.46721	0.662284	0.000887866	0.170477	0.0363859	0.20181	0.0305525	0.0136411	0.00413825	4.91765	28.6867	66.3957	4.22478	19.7169	76.0583	12.294	26.5011	61.2048	2414.41	12343.9	28201.9	1760.37	5165.38	17606.5	1208.47	5001.57	9911.44	High income	45.674	5.04752	42.0538	1.55836
	Bolivia	1.08681e+06	3448.21	797.068	3596.2	3149.31	661742	247373	654.381	140322	1140.8	606.473	832.137	2531.67	375.575	486.924	4134.43	1424.8	19.2113	0.988594	4.0254	1.05623	9026.89	343.959	0.109727	97.7418	99.2178	0.423084	0.359103	99.282	0.390907	0.32714	99.0126	0.635399	0.352038	532506	487816	330994	305608	249092	179887	156142	247372	119954	Lower middle income	80.0489	6.44782	6.06769	3.19645
	Brazil	8.47266e+06	122542	14094.1	109967	25834.8	5.67257e+06	1.71705e+06	8194.75	650799	21610.9	40562.1	20238.2	58906.6	5306.24	5113.18	55210.3	3439.85	668.914	23.2881	202.097	32.1913	89139.3	4323.36	7.25699	943.901	97.4582	1.17676	1.36503	97.6869	1.03104	1.28203	96.8457	1.60034	1.55397	6.09605e+06	5.77734e+06	7.34539e+06	3.1845e+06	2.9653e+06	3.81354e+06	1.75637e+06	3.53224e+06	3.75015e+06	Upper middle income	82.0673	3.62271	5.25682	4.2621
	Chile	736595	9504.5	2924.53	9256.55	2898.13	195398	127325	1028.59	354165	1816.18	3235.55	1253.53	2612.68	279.222	192.419	7929.95	1866.46	64.417	4.38723	43.7276	4.50608	3042.38	641.815	0.268685	75.6536	87.3849	5.62816	6.9869	86.9484	5.65824	7.3934	87.9185	6.26489	5.8166	203581	380092	319094	99162.1	187460	166201	42226.9	164271	99831	High income	83.6312	4.03525	6.11061	3.24008
	Colombia	1.13508e+06	12093.3	885.035	14976.8	1772.98	772736	305839	492.163	8531.16	7445.83	8820.44	7313.85	12203.3	2793.73	2719.81	9702	368.8	103.148	1.84688	45.5362	2.47422	15167	1055.27	0.304891	11.8281	98.859	0.383815	0.75719	99.0023	0.307796	0.689868	98.6268	0.534512	0.838658	1.53043e+06	627804	927929	788705	318890	510337	440237	347937	429707	Upper middle income	64.1453	8.59466	12.5485	7.06609
	Curacao	463.243	115.92	42.6938	4.44764	11.1084	169.625	2.03865	44.1021	11.6647	20.6501	65.5348	0.71653	18.8976	0.18964	0.00171	58.0594	0.94094	0.261375	0.0144058	0.00361159	0.00282577	0.887915	0.00376578	0.0146636	0.004465	100	0	0	100	0	0	43.5483	46.7731	9.67863	0	0	0	0	0	0	657.88	1405.79	128.75	High income	57.3437	3.38551	20.617	0.0115234
	Dominica	730.315	113.592	5.46517	0.243932	0	579.573	0.0060291	0	0.493215	39.4151	16.5719	0.05862	0	2.37497	0	0	0.01182	1.23897	0.0130621	0.000750322	0	9.41036	1.5904e-05	0	0.0018689	77.774	11.1136	11.1124	74.9954	12.5029	12.5016	66.6595	32.4144	0.92609	38.83	211.83	61.68	38.83	211.83	61.68	59.38	2180.3	44.16	Upper middle income	69.5297	10.9427	11.0737	8.45399
	Ecuador	255026	7911.4	823.37	6122.94	1604.16	186608	38057.8	481.739	8265.04	2837.26	3634.44	1947.16	3331.75	770.025	436.736	3634.39	786.685	66.7935	1.46165	17.0169	1.99657	3476.8	144.932	0.238083	9.21391	92	3.25843	4.7416	91.9187	3.07141	5.00989	90.836	3.73045	5.43359	431081	364960	378591	257986	214093	232303	132397	140629	174064	Upper middle income	71.0106	6.71952	12.8818	3.80398
	Falkland Islands	11597.2	0	0	9.01071	3.09564	0	10311.2	6.68952	144.519	0	0	1.46237	1.3878	0	0.28879	0	0.08774	0	0	0.00223953	0.000633788	0	3.66055	0.00965356	0.031546	99.5919	0	0.408086	98.0005	0	1.99954	99.359	0	0.640976	15.4	0	139.13	0	0	139.13	0	0	60.5	not rated	83.8293	16.1707	0	0
	France	86006.8	1550.12	155.433	202.438	31.7885	82539.3	288.865	6.37328	243.484	550.247	356.261	47.0147	37.6033	17.3725	1.85114	22.5453	3.70117	13.2353	0.413852	0.497907	0.0388446	2088.66	1.4394	0.0135127	3.2086	92.5871	4.91831	2.49461	92.7189	4.98164	2.29948	89.9954	7.98428	2.02035	19261.4	42046.2	6916.25	10773.3	25001.2	3470.91	5387.23	22404.7	3231.52	High income	56.6262	4.07582	30.6886	6.46891
	Grenada	347.261	188.447	5.71052	0.968422	0.0456001	125.21	0	0	0.882384	87.4324	10.4595	0.35135	0.09803	0.86966	0	0	0.19781	2.87654	0.0153023	0.00220297	3.7586e-05	2.53067	0	0	0.00303062	33.3322	66.6678	0	0	100	0	8.33438	91.6656	0	83.18	552.89	0	0	220.44	0	19.8	1836.3	0	Upper middle income	44.7341	6.68926	0	48.5767
	Guyana	211214	304.374	96.9067	318.549	98.1089	191253	16195.5	10.1537	1142.5	95.3193	158.512	192.597	194.718	39.1406	25.1303	41.6962	24.3181	2.94722	0.159252	0.751672	0.123048	4720.09	34.407	0.00478836	3.48963	98.9545	0.373279	0.672236	98.9718	0.353626	0.674562	98.6376	0.617868	0.744525	34445.5	30502.3	42049.1	21404.4	17179.3	20067.2	12214.1	13405.6	23414.4	Upper middle income	56.8868	7.77317	15.7605	12.9869
	Montserrat	99.597	16.1999	0.357169	0.0604202	0	59.4651	2.74894	0	14.2226	4.8796	0.12587	0	0	0.00122	0.00121	0	0	0.154307	0.000452858	0	0	0.653829	0.000652642	0	0.00579079	0	0	0	0	0	0	100	0	0	0	0	0	0	0	0	0	0	0	not rated	59.5289	40.4711	0	0
	Netherlands	318.587	33.404	20.2576	3.7977	2.50929	172.863	4.52347	0.0751062	20.8475	9.42676	29.7033	2.02042	3.31471	0.11636	0.00736	0.09134	0.18112	0.132581	0.00868231	0.00592355	0.000826934	0.474092	0.00323181	1.4778e-05	0.00490762	100	0	0	100	0	0	55.6931	44.3069	0	39.01	0	0	5.13	0	0	0.22	271.3	0	High income	51.46	8.37995	8.54245	31.6176
	Panama	74531.2	2586.61	244.603	2671.72	243.676	54169	12104.1	31.9361	617.655	1080.36	1164.55	600.011	834.18	246.1	79.7133	313.551	10.9875	20.5273	0.754202	6.23537	0.34326	765.865	42.5621	0.0235287	1.07693	91.0069	3.21624	5.77691	91.1009	2.9994	5.89971	90.7089	3.7412	5.54993	196508	346211	279086	103681	192349	136167	50629.8	165888	129863	High income	74.1905	6.07971	8.8874	4.07678
	Paraguay	399901	4962.22	382.919	6841.11	1246.82	237669	108178	330.812	35900.3	1617.79	559.205	1277.13	1137.76	229.907	387.231	1474.02	378.928	19.4369	0.581906	14.2243	1.61764	1493.37	265.947	0.435098	63.5501	97.5896	0.558173	1.85221	97.9835	0.455774	1.56076	97.6489	0.766578	1.58452	628013	324148	661029	377341	166372	355888	174402	163052	250404	Upper middle income	83.6434	3.92108	5.50485	3.11511
	Peru	1.28987e+06	7889.93	767.897	15219.3	3421.53	811033	263372	1406.45	164398	2814.39	1273.24	3239.5	3273.2	1168.89	1106.8	15115.2	4536.83	53.419	0.726668	22.5067	1.44452	17554.9	337.991	0.111977	25.1899	97.4716	1.47318	1.05525	97.5669	1.37634	1.05678	96.3643	2.46179	1.17386	934642	597588	270250	524232	320262	152450	347261	438100	130817	Upper middle income	85.488	6.35654	3.62689	3.10743
	Saint Barthelemy	24.422	11.6722	0	0	0	0.635851	0	0.0671963	3.05563	6.20432	0	0	0	0.00994	0	0.09726	2.8299	0.0702638	0	0	0	0.0036955	0	0.000495718	0.00427858	0	0	0	0	0	0	0	100	0	0	0	0	0	0	0	0	28.14	0	not rated	10.882	0	0	89.118
	Saint Kitts and Nevis	264.123	64.5059	6.98369	37.1397	1.74151	104.23	16.9979	0.890516	1.92584	18.4827	10.0205	13.4581	1.34969	0.25894	0.18978	1.20207	0.60075	0.35259	0.00371277	0.066134	0.000184578	1.26857	0.0550014	0.0004709	0.00145393	47.0538	17.6534	35.2928	40.9045	18.1901	40.9054	45.3583	21.137	33.5047	655.58	3317.17	5285.87	353.86	1280.13	4050.4	106.38	2628.76	3037.13	High income	61.3019	6.89979	0	31.7983
	Saint Lucia	605.133	252.479	16.0167	8.10434	1.12663	296.451	0.817864	0.0294005	2.03658	134.087	42.5701	3.99359	2.30684	2.14507	0.00056	0.1103	0.95846	3.19261	0.0636507	0.0293936	0.000844932	4.76799	0.00322026	2.7924e-05	0.00674794	58.3212	25.0052	16.6736	49.9818	50.0182	0	51.5099	43.4375	5.05261	37.01	1852	480.94	0	1107.5	0	208.44	2867.95	113.9	Upper middle income	40.6705	7.77076	27.5116	24.0471
	Saint Vincent and the Grenadines	367.728	101.646	8.90759	0.0771082	0	225.595	1.70571	0.211011	2.61124	58.1721	21.4909	0.00415	0	0.75865	0.00069	0.31495	0.81384	1.20917	0.0444183	8.1902e-05	0	3.74231	0.0144163	0.000427842	0.00980415	49.9974	50.0026	0	49.9974	50.0026	0	47.0565	52.9435	0	0	65.26	0	0	65.26	0	16.21	965.32	0	Upper middle income	31.5597	10.0464	40.7436	17.6503
	Suriname	145123	507.777	38.7044	382.707	106.51	139653	1459.19	14.9293	595.31	111.602	32.2551	182.492	190.879	20.3669	1.1271	30.0157	2.896	6.68102	0.0896593	1.93318	0.130852	3607.84	5.63392	0.00325472	2.33324	96.0827	2.0948	1.82246	96.4769	2.07759	1.44547	93.5631	4.28399	2.15291	16274	24949.6	23387.7	9568.22	13166.2	8508.46	3072.91	17486.5	12601.1	Upper middle income	61.9308	4.18136	23.4799	4.05097
	Trinidad and Tobago	5122.93	1045.54	158.027	519.896	149.782	2934.96	158.639	9.34714	8.89801	333.136	460.669	231.367	320.618	10.6132	1.08114	24.1442	0.26203	14.9908	0.465651	1.90949	0.23205	62.2007	0.5466	0.0083778	0.0332467	46.5867	19.8061	33.6072	45.8139	18.3228	35.8633	38.4051	22.4744	39.1205	3774.31	50255.9	103299	1694.18	27076.7	58646	2291.72	56733.1	129521	High income	48.7862	3.4751	31.9821	4.98957
	Uruguay	177342	501.537	93.8002	3990.02	884.867	19733.3	125234	152.796	22136.6	103.44	190.913	430.76	1639.02	2.64297	42.2675	1070.35	25.4073	2.55718	0.0771608	5.1817	0.783891	132.937	122.264	0.0694387	16.0577	96.2354	0.555603	3.20899	96.3499	0.422996	3.22715	93.4817	1.23054	5.28773	5226.84	22804	77392.9	2417.83	6994.65	38446.7	1045.89	10790	46521.8	High income	80.1943	3.18848	7.32133	4.80493
	Venezuela	912683	7607.25	1870.13	6817.35	1495.41	592102	276585	478.704	8052.02	5628.85	9905.13	2824.39	5226.17	388.433	764.803	3709.34	212.513	38.1218	1.81713	12.2052	1.05863	10653	703.978	0.154049	8.78564	98.219	0.829463	0.951509	98.3469	0.819806	0.833344	97.4136	1.37675	1.2096	881636	2.05324e+06	1.41693e+06	574327	1.34108e+06	861593	247031	1.88502e+06	977795	not rated	54.9149	7.24232	15.2256	8.03882
																																				* Number of people who experienced a fire within 1,000 m from their home (400 m for VIIRS data!)										*** as defined by Dijkstra et al. (2021), DOI: 10.1016/j.jue.2020.103312
			F/S/W:	dominated by forest, shrublands, and wetlands
			G:	dominated by grasslands																																** World Bank Income and Lending Groups, 2023: https://datahelpdesk.worldbank.org/knowledgebase/articles/906519-world-bank-country-and-lending-groups
[truncated: 1 more columns]
