# Supplementary material for: The global wildland–urban interface
Source: Nature. 2023 Jul 19;621(7977):94–9. doi: 10.1038/s41586-023-06320-0 (PMC10482693; doi:10.1038/s41586-023-06320-0)
Supplement: Supplementary file 2 — This archive contains all results for the accuracy assessment (A), all world regions (B), countries (C), subnational administrative units (D) and biomes (E) in a tabular (.xlsx.) format. It contains shape files of administrative units that can be linked with the tabular data for analysis in a Geographic Information System. [file 41586_2023_6320_MOESM2_ESM.zip › D_Global_WUI_results_subnational_admin.xlsx]

## Sheet: SUMMARY
	Supplementary Information
	The Global Wildland-Urban-Interface (WUI)
	F. Schug, A. Bar-Massada, A. R. Carlson, H. Cox, T. J. Hawbaker, D. Helmers, P. Hostert, D. Kaim, N. K. Kasraee, S. Martinuzzi, M. H. Mockrin, K. A. Pfoch, V. C. Radeloff
	WUI area, population, biomass and wildfire by world region and sub-national administrative unit
	Link to shape file with sub-national administrative units

## Sheet: AFRICA
	UID	Unit Name	Area (km2)	Wildland-Urban Interface (area, km2)								Population (thousand)								Biomass (Kt)								Fire area (%, MODIS 2003 - 2020)			Fire area (%, MODIS 2013 - 2020)			Fire area (%, VIIRS 2013 - 2020)			Population affected by fire			Pop. affected by fire, MODIS 2013 - 2020*			Pop. affected by fire, VIIRS 2013 - 2020*			Share of WUI (%) per degree of urbanization***
				Intermix WUI (F/S/W)	Interface WUI (F/S/W)	Intermix WUI G	Interface WUI G	Non-WUI F/S/W	Non-WUI G	Non-WUI Urban	Non-WUI Other	Intermix WUI (F/S/W)	Interface WUI (F/S/W)	Intermix WUI G	Interface WUI G	Non-WUI F/S/W	Non-WUI G	Non-WUI Urban	Non-WUI Other	Intermix WUI (F/S/W)	Interface WUI (F/S/W)	Intermix WUI G	Interface WUI G	Non-WUI F/S/W	Non-WUI G	Non-WUI Urban	Non-WUI Other	Non-WUI	F/S/W WUI	G WUI	Non-WUI	F/S/W WUI	G WUI	Non-WUI	F/S/W WUI	G WUI	Non-WUI	F/S/W WUI	G WUI	Non-WUI	F/S/W WUI	G WUI	Non-WUI	F/S/W WUI	G WUI	Very low/low density rural	Rural Cluster	Suburban / peri-urban	(Semi-) dense urban cluster
	3	HaDarom	14521	63.8115	16.0703	35.9296	63.6167	286.077	474.045	198.566	13165	15.77	18.5481	6.11951	40.1768	0.61077	0.56802	730.402	454.273	174.976	30.249	26.4067	111.881	804.931	317.384	296.027	3446.4	98.6213	0.689178	0.689535	97.8732	1.06312	1.06367	93.7241	3.55629	2.71961	72.4884	23.0354	4.47619	60.5841	33.0029	6.41305	3.18872	68.5041	28.3072	63.0526	11.7436	13.0536	10.7689
	4	Gaza Strip	339.461	13.7677	0	8.76684	17.8138	0.965278	0.251496	132.683	151.115	23.6567	0	4.37873	33.0847	0.03943	0.00869	1549.24	280.426	42.2621	0	11.9972	42.0168	1.23228	0.411714	314.6	357.11	0	0	100	0	0	100	0	33.3333	66.6667	0	0	100	0	0	100	0	73.4491	26.5509	14.4335	0	50.9117	0
	5	HaZafon	4659.22	389.214	117.919	364.108	422.592	690.314	1194.78	26.2043	1233.32	175.923	281.245	150.052	682.63	3.62194	3.65295	96.2671	114.314	746.281	51.2235	177.031	140.792	1936.39	529.016	5.78529	464.771	80.3084	7.01886	12.6727	80.9677	5.6696	13.3627	70.3636	11.1142	18.5221	8.38926	32.8444	58.7664	11.5708	30.9062	57.523	1.46792	40.4998	58.0323	45.6548	7.84967	28.0452	12.1203
	6	West Bank	5734.91	647.797	55.9524	768.166	590.673	606.989	1779.53	40.3511	1092.53	495.339	207.188	510.846	1599.45	5.12388	11.8325	213.078	120.294	366.879	15.5696	280.069	268.236	357.922	521.696	7.89323	177.512	60.6327	13.3367	26.0306	63.2991	11.0117	25.6892	62.121	13.2485	24.6305	4.56724	43.6509	51.7819	4.73657	39.6879	55.5755	1.67594	43.9962	54.3278	29.6986	4.25307	40.2616	11.871
	7	Haifa	856.779	145.08	81.2136	37.5767	68.0834	211.621	43.4053	82.2919	151.132	90.4341	209.885	22.2424	168.908	1.48272	0.20749	370.484	74.8721	268.757	48.1442	18.8642	27.2715	636.502	29.9386	30.6904	64.3319	68.0828	26.5968	5.3204	49.9977	37.5033	12.4989	45.6174	38.5939	15.7888	7.88992	76.8627	15.2474	3.9922	78.657	17.3508	8.42419	71.6469	19.9289	29.6753	3.09588	34.3342	11.8886
	8	HaMerkaz	1251.2	136.882	14.4577	29.7106	128.597	86.5071	48.9892	230.192	565.319	116.467	24.2998	24.4108	511.546	1.91839	0.30586	1344.08	483.341	296.961	43.1203	51.8488	163.608	260.227	76.3069	243.454	855.087	66.6678	23.4562	9.87602	73.1725	12.1963	14.6311	60.359	24.8468	14.7942	13.0186	58.8561	28.1253	9.51175	43.5785	46.9098	1.11902	76.43	22.451	21.5468	1.16514	37.8212	10.0658
	9	An Nabatiyah	1069.88	161.546	7.22812	449.752	78.1195	101.971	253.072	0	18.0273	126.834	18.6969	381.169	247.442	1.76285	4.25054	0	0.53331	213.661	1.59697	136.806	16.0978	278.355	96.8789	0	3.95966	35.8214	7.4606	56.718	39.023	3.65721	57.3198	31.7527	8.29353	59.9538	3.0925	11.568	85.3395	3.94017	8.70688	87.3529	1.35161	14.7498	83.8986	32.156	3.40035	43.1124	8.22283
	10	South Lebanon	968.052	379.996	25.2401	208.287	38.755	183.824	81.66	3.09289	4.54214	349.351	103.094	187.433	241.443	4.97282	3.01749	56.2927	16.6189	749.67	12.9655	70.7452	22.5839	722.758	42.9721	0.609302	3.44859	26.0391	32.8128	41.1481	19.5073	30.4897	50.003	21.3829	37.6247	40.9924	1.85933	39.3128	58.8279	1.05198	33.2	65.748	1.15833	51.6597	47.182	20.979	2.36962	56.5563	13.0085
	11	Southern Nations, Nationalities and Peoples	114154	11663.8	554.886	367.267	668.766	73357.2	15872.6	100.33	10118	11995.9	2035.77	331.282	562.125	3839.86	193.065	903.442	3803.9	56030.9	1871.46	804.628	2076.39	462132	33121	308.291	26576.7	99.3477	0.553159	0.0991663	99.6542	0.251739	0.0940759	99.426	0.501432	0.0726118	55.5046	40.3708	4.12456	53.0751	39.887	7.03787	50.0419	46.2863	3.67178	19.3961	4.61828	62.969	10.6843
	12	Eastern Equatoria	67724.6	69.3232	1.54681	184.567	10.5844	29215.1	38198.7	0	51.1768	512.221	112.739	1863.14	507.779	487.806	655.309	0	0.66926	295.799	4.62337	420.979	31.0935	134850	63280.5	0	54.0085	99.7241	0.0488162	0.227046	99.7836	0.0339954	0.182375	99.7165	0.0695631	0.21395	34.8254	12.2304	52.9442	46.3943	7.77746	45.8283	35.3965	20.0438	44.5598	18.694	7.62033	13.0787	23.4004
	13	Somali	310558	340.2	105.97	775.2	115.992	212881	75744.8	13.9064	20504.8	857.342	690.364	1973.29	739.232	972.168	911.551	170.791	328.298	925.387	224.247	783.647	145.62	956574	102207	20.8644	26639.7	99.443	0	0.556973	99.6134	0	0.3866	99.3068	0.273906	0.419323	61.3114	0	38.6886	55.6345	0	44.3655	45.5064	19.1187	35.3749	43.0325	22.6933	9.04243	17.8226
	14	Nugaal	29729.2	10.6233	15.5149	4.10913	7.90629	15770.5	2577.97	7.08282	11318.1	7.09061	70.5522	2.89208	30.0185	4.23892	1.86869	88.6545	74.7005	29.6804	30.6625	6.068	14.0006	58241.9	4673.7	21.5121	13910.6	0	0	0	0	0	0	100	0	0	0	0	0	0	0	0	0	0	0	38.3642	23.2948	8.54826	29.7927
	15	Mudug	59233.7	11.4598	29.529	97.2453	55.2635	35056.5	16173	0	7660.52	23.0678	173.031	140.588	357.001	50.9972	25.5113	0	48.1564	20.1335	43.7159	82.8562	49.875	82730.9	12442.1	0	5580.83	100	0	0	100	0	0	100	0	0	100	0	0	100	0	0	100	0	0	39.6063	17.7042	10.8125	15.769
	16	Galguduud	50164	47.9968	25.8239	89.9836	23.5524	40871.7	7066.22	0	1980.54	129.538	192.954	189.712	205.082	101.883	47.5388	0	4.86993	92.1384	44.1854	72.2523	44.3067	114346	5135.01	0	1131.52	100	0	0	100	0	0	99.7682	0.231764	0	100	0	0	100	0	0	85.6303	14.3697	0	29.4925	13.4798	15.2483	28.6793
	17	Hiiraan	34480.3	100.521	14.2026	80.3171	32.2538	31713.4	1978.15	0.3978	544.813	183.492	47.7107	110.579	271.55	80.8209	34.4315	7.85689	7.87367	173.605	15.7703	66.7489	77.72	130532	1935.26	1.1852	533.3	99.5847	0.415305	0	99.5153	0.484739	0	99.2998	0.44549	0.2547	27.9905	72.0095	0	25.8369	74.1631	0	23.5733	65.1037	11.3231	44.345	24.4655	8.15639	10.9101
	18	Bakool	25972.7	39.7576	1.8434	21.1625	8.99626	21592.9	4160.5	0	147.136	287.179	100.028	73.9225	68.331	107.29	35.8671	0	2.61243	72.1892	5.19132	19.9326	8.05775	101147	5159.93	0	191.779	98.8901	0	1.10991	100	0	0	99.2511	0.748869	0	6.39946	0	93.6005	100	0	0	5.22272	94.7773	0	25.3919	24.2902	10.8506	21.257
	19	Gedo	46244.5	70.5866	7.67793	65.8588	13.7185	41261.8	4410.87	0	341.495	205.122	97.2991	109.945	134.515	159.932	61.6116	0	3.77659	177.677	19.8369	67.4587	27.1329	209080	6522.63	0	282.66	100	0	0	100	0	0	98.3704	0.611295	1.01835	100	0	0	100	0	0	19.2242	42.4769	38.299	33.2551	14.1831	19.4289	18.3012
	20	Rift Valley	180862	17281.6	797.693	6440.83	1320.9	76382.2	59821.8	97.7799	15610.8	7643.16	924.249	1917.41	1051.03	864.648	765.569	584.642	1085.87	90207.5	3093.7	14699	4022.42	402650	91241.9	477.059	22257.8	83.5316	11.6894	4.77899	87.9728	8.43205	3.59515	85.7832	11.1403	3.07653	17.2038	64.3243	18.4719	20.2624	60.1125	19.6251	16.7852	66.4955	16.7194	54.508	3.86235	34.3798	6.41489
	21	Chitipa	8772.46	294.419	236.62	46.2616	105.43	2472.16	77.8727	7.71369	353.879	73.9331	94.9949	8.46296	44.6502	16.4184	1.01872	31.851	139.432	1100.38	474.228	95.0024	166.274	14718	186.392	24.058	688.476	92.6385	5.90873	1.45279	94.4196	4.84117	0.739189	92.4664	6.6308	0.902747	45.1031	43.693	11.2039	51.5418	42.1295	6.32877	39.7864	54.809	5.40464	68.2598	5.23986	16.5577	9.94259
	22	Mbeya	58549.1	3036.7	1456.51	71.0563	327.761	39143.6	2441.08	142.669	10328.1	881.611	817.106	11.181	120.381	122.075	8.69637	697.274	1074.2	15713.2	3603.85	146.714	814.472	246169	5817.39	415.77	24637	98.1876	1.71437	0.0980033	98.8304	1.08133	0.0882793	98.2466	1.66286	0.090563	44.1621	53.8356	2.00234	49.491	47.4279	3.08102	39.7711	58.1189	2.10996	72.7798	9.69399	9.71639	7.01164
	23	Njombe	21919.5	2386.1	350.835	87.7449	306.863	14099	2857.06	28.0643	1785.17	348.02	106.216	7.03587	118.446	28.3135	2.661	67.0578	140.751	9655.2	767.137	189.542	709.582	74570.3	6124.85	61.7884	3342.4	92.1444	7.2172	0.638384	93.8069	5.65647	0.536616	94.8043	4.86898	0.326671	20.3188	74.9319	4.74933	23.3449	71.0443	5.61079	16.765	80.4378	2.79713	90.2852	6.86495	1.20627	1.64362
	24	Ruvuma	63978.9	2917.61	269.585	631.767	520.657	53733.1	4153.1	37.2359	1376.08	739.21	194.369	173.043	226.607	127.265	26.3003	176.442	96.2476	11210.6	833.214	1698.38	1266.96	298059	13705.8	137.036	4243.59	96.1655	2.75221	1.0823	96.7636	2.21397	1.02243	96.4054	2.75792	0.836651	28.7547	50.0958	21.1495	32.6079	44.4881	22.904	29.483	52.5803	17.9367	78.2373	11.4597	1.34292	8.65799
	25	Rumphi	6667.9	463.44	334.094	17.5473	82.464	2464.27	1096.51	1.15574	166.433	63.4968	97.6276	2.13054	20.8361	11.6668	0.74349	3.4012	26.5658	2161.83	845.99	57.6142	189.317	17852.8	2723.2	2.66193	373.25	90.24	9.07924	0.680744	91.9776	7.27979	0.742593	90.5102	8.8894	0.600397	31.6005	64.3051	4.09446	35.0541	59.8494	5.09652	24.7232	71.089	4.18776	86.8857	4.28136	2.23499	6.59799
	26	Nkhata Bay	10602.4	1002.58	41.9799	23.891	2.39116	2976.33	124.337	0	19.273	265.485	45.5195	12.036	1.76312	27.9185	0.30392	0	0.36172	6155.6	133.903	80.1331	6.47057	24493.3	575.822	0	81.482	82.3766	17.446	0.177428	87.4948	12.3935	0.111687	81.8725	17.9346	0.192845	25.2283	73.8495	0.922205	32.7703	66.1361	1.09357	18.6208	80.3807	0.99846	76.6906	6.58816	6.57394	9.45064
	27	UNDOF	264.98	1.54185	0	16.653	17.1634	4.53654	142.414	0.157361	79.2232	0.1478	0	1.98874	6.62402	0.01002	0.4079	0.30023	4.20332	2.33582	0	6.96594	6.63365	5.3756	43.0915	0.04168	29.7194	93.94	0	6.06002	96.0003	0	3.9997	87.6094	0	12.3906	63.2752	0	36.7248	86.6462	0	13.3538	14.4501	0	85.5499	88.6314	7.05192	1.39778	2.91892
	28	Somaliland	167407	52.6403	35.7037	304.183	131.297	39646.2	51989.9	40.8649	74471.1	85.931	412.156	425.816	1138.29	145.69	375.079	812.108	664.105	118.157	67.0731	372.934	205.279	164162	55859.5	91.8438	93315.8	100	0	0	100	0	0	97.3328	0.615329	2.0519	100	0	0	100	0	0	12.3554	6.82647	80.8181	36.1009	22.0217	8.7106	9.66915
	29	Bari	70107.2	2.4256	8.19209	0.375379	5.84995	9680.28	2866.29	16.8518	57198.3	2.412	44.1943	0.00215	12.1427	6.01243	0.28316	339.76	445.839	11.8923	23.1663	0.267604	18.2788	45097.1	6355.47	46.6028	116801	0	0	0	0	0	0	71.3588	28.6412	0	0	0	0	0	0	0	0	100	0	56.723	30.8549	0.258079	12.1641
	30	Guelmim - Es-Semara	101452	9.292	0	7.51129	13.4907	73.4982	2119.65	23.8745	99126.3	4.02556	0	2.37901	5.60121	0.03911	1.70757	134.84	353.317	28.2132	0	24.5163	16.563	228.957	3776.82	8.01736	24987.3	100	0	0	100	0	0	100	0	0	0	0	0	0	0	0	0	0	0	61.1708	24.096	2.49426	12.2389
	31	Western Sahara	90495.6	0	0	0	0	0	0	0	90466	0	0	0	0	0	0	0	2.03785	0	0	0	0	0	0	0	3703.34	0	0	0	0	0	0	0	0	0	0	0	0	0	0	0	0	0	0	0	0	0	0
	32	Laayoune-Boujdour-Sakia El Hamra	73547.9	0	0	0	0	14.2228	0	22.7065	73257.6	0	0	0	0	0	0	36.1302	362.967	0	0	0	0	7.94697	0	0.910212	3169.68	0	0	0	0	0	0	0	0	0	0	0	0	0	0	0	0	0	0	0	0	0	0
	33	Oued el Dahab	75510.7	0	0	0	0	1.81316	0	12.1126	75076.3	0	0	0	0	0	0	89.5189	32.8712	0	0	0	0	0.142594	0	0.569392	3128.99	0	0	0	0	0	0	0	0	0	0	0	0	0	0	0	0	0	0	0	0	0	0
	34	Likouala	67077.2	174.089	16.0812	28.4444	0.637238	63389.5	2563.11	0	64.868	535.263	406.592	87.5712	16.8606	64.4417	5.16126	0	3.04672	2030.64	49.5978	144.643	1.43423	1.57527e+06	7943.3	0	223.894	98.7531	0.878264	0.368635	98.6686	0.919974	0.411386	97.6749	1.76146	0.563605	28.7326	47.0337	24.2337	27.074	48.1464	24.7796	15.2567	64.6534	20.0899	34.9707	32.2494	4.42837	19.385
	35	Province de l' Equateur	404409	8064.08	127.767	1135.05	60.8079	357463	30966.7	0.917188	486.751	5857.6	1071.57	681.943	446.625	736.725	127.131	7.04007	11.3009	71969.7	389.449	3167.95	155.304	7.56552e+06	94883.7	0.876756	1568.93	94.606	4.46676	0.927275	94.9004	4.1424	0.957154	94.1407	4.79558	1.0637	25.8704	61.5334	12.5962	26.6194	59.9216	13.459	14.4309	71.3155	14.2537	57.4992	25.0547	4.28739	11.404
	36	Cuvette	44946.6	186.485	20.2345	139.282	3.79183	32229.9	11512.7	0	69.1552	47.0951	72.0996	39.187	13.4235	6.61782	5.15079	0	0.56313	1997.06	101.671	404.733	12.9437	692641	42865.3	0	212.968	99.2762	0.268544	0.455255	99.4525	0.182529	0.36497	98.7265	0.606151	0.667338	34.8382	37.3586	27.8033	48.2071	22.0728	29.7201	14.1322	48.5078	37.36	81.4173	3.32882	8.68238	6.57153
	37	Plateaux	39822.4	181.618	8.93233	271.529	5.48508	11038.5	27615	0	42.1312	33.0013	20.35	44.8386	10.9401	2.91951	6.35996	0	0.3651	1479.14	47.7619	659.163	23.0443	167104	54163.3	0	102.09	99.2382	0.190539	0.571282	99.2483	0.192089	0.559562	98.7675	0.446385	0.786163	36.6427	16.77	46.5873	39.4988	15.1842	45.3171	13.869	36.2683	49.8627	90.6068	3.95721	2.25466	3.18129
	38	Bandundu	295848	6413.55	226.472	4080.69	83.247	195532	84652.5	0.0378333	127.985	2830	1040.37	1942.21	571.137	297.626	206.702	0.23616	0.91577	50474.1	831.778	8796.85	288.927	2.95217e+06	201896	0.147196	266.494	96.5913	1.87246	1.53626	96.6802	1.85773	1.46209	95.9652	2.40692	1.62787	27.8917	42.2787	29.8296	29.4568	41.8154	28.7278	12.9639	52.7034	34.3326	75.0326	18.1823	1.5492	3.90364
	39	Pool	28925.5	296.731	1.8363	226.403	2.06046	9201.77	18955.6	0	9.11059	3.36039	1.42972	0.77662	0.12081	0.10899	0.08378	0	0.00419	1556.53	4.82981	664.293	13.4627	89658	44012.1	0	41.1486	98.6891	0.633492	0.677415	98.7956	0.554308	0.650107	98.4517	0.773573	0.774713	17.7551	48.0792	34.1657	23.714	29.7102	46.5758	6.97469	42.4041	50.6212	99.6938	0.221569	0	0.084661
	40	Brazzaville	6013.14	81.0917	6.55043	169.011	114.483	1225.39	4129.85	71.2379	9.94874	12.3972	0.42491	11.8331	750.456	0.88293	0.45414	1547.66	5.44126	369.255	19.7212	370.967	377.281	8386.71	6926.95	298.199	9.68132	97.3347	0.700113	1.96521	98.3033	0.371693	1.32496	97.1545	0.770955	2.07457	8.79562	5.16699	86.0374	9.69067	0.606577	89.7027	3.23706	14.6933	82.0696	90.6982	0.440078	0.357883	0
	41	Kinshasa City	11063.6	161.15	69.3696	377.288	164.663	2334.16	7484.82	164.928	10.7655	92.4019	649.637	160.748	975.921	15.4152	30.5825	3221.58	1.62676	717.604	356.266	777.781	755.795	17736.9	14219.4	1051.97	12.0759	97.1998	0.522968	2.27725	97.7986	0.384836	1.81654	97.0547	0.588057	2.35725	37.6221	14.6214	47.7565	41.9246	13.3447	44.7307	32.3045	15.8931	51.8024	44.8908	3.74766	15.8969	7.81503
	42	Bas-Congo	54367.7	2510.91	35.5063	1511.03	126.151	23535.1	26231.9	1.2325	21.8344	795.264	142.527	429.927	555.703	113.689	80.3982	4.76302	0.21165	16965.7	145.142	4543.18	491.327	190580	69759.1	8.1625	22.8431	95.3355	2.00276	2.66177	95.8385	1.65019	2.51131	94.7612	2.44228	2.79651	36.2397	26.8338	36.9265	40.4952	24.5782	34.9265	20.6731	37.8757	41.4512	84.6669	6.24172	2.89296	4.12677
	43	Bouenza	12411	219.456	0.566098	264.974	27.4073	3781.21	8068.97	0	14.8589	87.9507	2.31872	70.0855	107.648	4.22104	8.46299	0	0.00297	1213.25	3.33864	709.777	118.891	36349.5	17927.9	0	25.1311	96.7876	1.01909	2.19333	97.0398	0.824456	2.13574	96.2774	1.22603	2.49652	21.3013	23.5147	55.184	23.4067	23.144	53.4493	8.56432	33.0437	58.392	79.9039	7.9914	6.13855	5.96616
	44	Niari	28122.5	158.013	2.28753	171.8	20.4935	19796.9	7919.73	0	6.4057	45.8515	6.1417	38.5547	62.0893	4.10728	4.52403	0	0	1343.29	12.7482	522.034	99.2774	433062	19099.2	0	6.18634	98.1939	0.497324	1.30879	98.1333	0.45697	1.4097	97.4617	0.7817	1.75658	28.0364	17.8779	54.0857	30.8864	17.2419	51.8717	12.6662	26.9809	60.3529	83.3103	6.5893	2.62617	1.00381
	45	Karas	160194	20.9057	4.65021	65.6525	21.8878	15743.6	40409.7	15.1518	103728	0.63899	0.15507	4.46504	4.36388	0.86556	3.69309	35.8021	37.3372	27.8657	6.68289	72.0805	16.103	13409.2	47658.5	38.2563	87629.5	100	0	0	100	0	0	99.5274	0.234929	0.23768	100	0	0	100	0	0	50.6912	35.4839	13.8249	95.5897	4.41032	0	0
	46	Northern Cape	372579	1436.7	212.88	1583.24	398.925	99256.1	168286	29.2292	100828	196.2	351.378	157.616	562.846	10.3788	14.6696	102.024	55.6875	2426.79	451.533	1516.15	534.163	116917	118212	51.2366	52749	93.5588	3.24066	3.20054	90.6766	4.47754	4.84583	89.5897	6.34446	4.06581	5.80135	61.8913	32.3073	9.30077	63.7353	26.964	3.35505	60.9289	35.716	85.8271	3.45819	4.99897	4.68602
	47	Beqaa	3935.67	65.8674	2.15633	592.964	366.968	89.0565	2270.78	11.0248	525.011	35.4797	0.5639	287.593	524.986	1.15184	14.5794	36.5864	130.857	28.3838	0.664512	149.286	96.273	59.2226	431.877	2.3671	140.406	68.2876	2.43943	29.273	72.2125	2.77861	25.0089	65.8803	3.00955	31.1101	6.03108	3.28676	90.6822	17.8291	11.4845	70.6863	4.43466	10.4731	85.0922	46.9471	6.54258	28.027	13.1583
	48	North Lebanon	1989.33	756.528	28.331	190.188	89.1015	312.506	447.579	11.3536	105.379	574.444	88.3974	59.1559	213.592	6.16874	5.86789	413.028	27.7541	1549.01	6.61245	49.0978	41.3525	1312.43	97.4965	4.45316	93.328	25.2694	50.5506	24.18	26.1712	46.3202	27.5086	31.0572	41.0828	27.86	9.83993	77.3469	12.8132	2.10464	81.2389	16.6564	1.47918	76.1833	22.3375	44.8251	4.4474	37.6059	5.68508
	49	Homs (Hims)	50091.7	104.204	7.27937	304.997	235.363	154.155	4240.6	92.1209	44886.5	48.6964	9.69093	72.7095	167.226	2.0044	10.8182	668.957	659.581	134.337	2.66937	117.772	76.5271	325.264	792.581	14.0906	3108.3	86.1926	4.3933	9.41409	87.5702	4.36725	8.0626	87.3011	3.60226	9.09661	23.4231	27.5229	49.054	22.2013	31.7166	46.0821	9.57722	35.9865	54.4363	68.311	16.3252	4.47996	10.8254
	50	Tartus	1878.1	692.823	48.3684	117.655	61.9462	675.042	101.862	3.75621	162.289	306.475	80.0883	55.0346	53.4899	13.9842	2.78347	13.5327	34.2314	647.875	14.9849	68.3141	26.0647	1417.86	85.2916	0.541442	86.5265	59.0886	36.3663	4.54503	58.7814	37.8402	3.37832	58.8308	36.8363	4.33292	12.1453	81.3753	6.47942	11.4382	83.4174	5.14436	6.53157	85.6218	7.84664	55.4317	7.64245	26.0251	10.9007
	51	Rif Dimashq	18146.8	40.4305	0.619345	244.838	305.365	68.2858	2285.27	187.747	15009.7	28.4897	4.84566	111.569	512.934	0.93874	7.83286	1307.66	632.392	23.4744	0.144232	84.7528	107.227	34.1195	472.809	30.9332	1225.11	84.6192	0	15.3808	86.3653	0	13.6347	84.6191	3.52488	11.856	9.10897	0	90.891	8.79182	0	91.2082	3.12503	18.0258	78.8491	41.8218	9.395	28.2782	11.8709
	52	Fujayrah	1705.37	5.68289	0	1.34336	0	0.505006	2.18602	40.1577	1623.47	1.60931	0	0.16246	0	0.00398	0.00188	104.554	178.578	1.12681	0	0.616798	0	0.07329	0.414216	1.35943	70.1763	0	0	0	0	0	0	0	100	0	0	0	0	0	0	0	0	100	0	63.7662	0	23.0473	13.1865
	53	Musandam	1677.51	0.660742	0	0.0952932	0	0.0199041	5.58683	5.95835	1482.98	0.25696	0	0	0	0.00063	0.0086	10.8569	38.9765	0.250114	0	0.004228	0	0	0.336944	0.08503	53.1415	0	0	0	0	0	0	0	0	0	0	0	0	0	0	0	0	0	0	53.6312	0	21.9473	24.4215
	54	Sharjah	2583.66	4.88981	0	0.492017	0	0.890297	0.625875	143.662	2407.8	3.24091	0	0.11667	0	0.0036	0	1290.33	936.247	0.966268	0	0.023446	0	0.060526	0.014558	2.45517	137.813	0	0	0	0	0	0	0	0	0	0	0	0	0	0	0	0	0	0	34.3616	0	61.2537	0.77295
	55	Ras Al Khaymah	2567.42	13.6264	0	5.60095	0	4.37041	5.42667	97.0087	2388.58	1.81669	0	0.83581	0	0.07278	0.0993	216.395	236.528	3.9648	0	0.809088	0	1.17828	0.54924	4.29499	134.378	0	0	0	0	0	0	0	100	0	0	0	0	0	0	0	0	100	0	81.9806	1.92895	11.9067	2.99887
	56	Likoma	199.474	9.73351	0	6.07825	1.5036	0.989952	0.469527	0	1.68719	8.37909	0	3.66011	0.82989	0.01263	0.00124	0	2.67558	51.6105	0	12.8543	2.7011	4.46236	1.89025	0	2.4795	0	0	0	0	0	0	0	0	100	0	0	0	0	0	0	0	0	100	14.35	9.0231	0	76.6269
	57	Ceuta	42.73	7.54734	0.531622	1.2404	6.53857	6.20764	0.812496	1.54617	0.803406	8.91862	1.32485	1.55343	54.0484	0.55749	0.36968	18.4637	3.94	30.0327	1.59859	1.08439	2.83188	31.1644	1.65315	0.686762	1.5094	66.6643	16.667	16.6688	66.6643	16.667	16.6688	54.9986	45.0014	0	17.8765	48.0287	34.0949	17.8765	48.0287	34.0949	10.6615	89.3385	0	14.4774	0	37.891	3.19568
	58	Region de Tanger-Tetouan	11697.5	95.3488	72.6411	529.887	224.792	4004.45	5026.5	42.788	1456.19	103.165	496.507	679.356	794.578	26.9858	153.965	1048.49	280.004	394.366	152.897	1732.38	494.302	19784.3	13635.7	33.7694	1930.49	97.3139	0.373052	2.31305	95.8938	0.341969	3.76424	95.6979	1.01978	3.28236	40.3368	6.45777	53.2054	36.6484	1.61539	61.7362	12.9407	20.8098	66.2495	40.1231	17.28	14.7308	15.5273
	59	Ghadamis	67953.1	0.363049	0	0	0	0	0	21.6263	67930.8	0.19799	0	0	0	0	0	39.6166	85.2135	0.034854	0	0	0	0	0	4.62319	4115.77	0	0	0	0	0	0	0	0	0	0	0	0	0	0	0	0	0	0	0	0	0	100
	60	Tataouine	39699.4	0.0918834	0	2.47868	1.0384	1.11342	192.392	23.8754	39483.1	2e-05	0	0.06819	0.0639	0.00082	0.12302	53.7634	105.744	0.005736	0	0.418342	0.051032	0.07379	39.4461	1.72156	1853.19	0	0	0	0	0	0	100	0	0	0	0	0	0	0	0	100	0	0	90.8544	0	0	9.14558
	61	Gouvernorat de Medenine	8163.39	1.03798	0.450521	107.444	106.401	37.1424	627.379	168.543	6929.81	0.04391	0.04244	9.19763	24.327	0.00309	1.9058	245.003	226.403	0.12404	0.132436	38.3306	34.2747	25.5005	242.176	37.2216	690.556	0	0	0	0	0	0	100	0	0	0	0	0	0	0	0	100	0	0	86.0549	2.35707	10.1907	1.39732
	62	An Nuqat al Khams	6268.86	1.85635	6.79469	338.622	21.4604	7.63238	252.713	122.224	5375.99	0.3703	1.41161	68.8574	3.53593	0.00252	0.95139	144.513	146.947	7.88511	3.48927	302.48	15.836	0.179844	50.2602	109.342	572.951	0	0	100	0	0	0	28.5751	0	71.4249	0	0	100	0	0	0	2.33663	0	97.6634	73.9845	0.471636	25.5439	0
	65	Chitipa	4271.72	763.164	403.951	8.06549	49.9969	2291.27	404.782	7.10958	342.848	93.2393	70.6402	0.44524	8.47596	20.7613	0.70665	24.2308	54.3051	2897.96	838.159	12.9012	93.7524	12506.2	793.308	14.4729	635.081	85.1488	14.3165	0.534732	88.6379	10.8949	0.467176	85.4365	14.224	0.339531	37.8438	60.7091	1.44712	41.9886	56.4075	1.6039	30.3695	68.6644	0.96616	97.9822	2.00711	0.0106498	0
	66	Muchinga	95723.3	2941.81	700.304	508.714	150.077	76492.2	14127.7	9.34016	430.145	481.931	274.84	80.771	63.4145	172.474	26.352	26.1207	22.963	8174.79	1320.96	943.528	261.825	386943	23910.9	19.5197	797.465	96.747	2.60315	0.649835	96.918	2.4386	0.643376	96.6619	2.77772	0.560345	38.4285	49.4488	12.1227	40.2406	47.5229	12.2365	31.3298	57.2726	11.3976	91.2035	5.64287	1.25759	1.89189
	67	Mzimba	10967.9	1492.7	999.552	93.7539	618.961	4237.02	343.663	30.7339	3146.25	165.861	319.812	10.3329	137.651	39.1337	2.6819	143.756	517.931	5097.91	2184.93	240.211	1181.17	21785.5	1152.68	100.324	6138.43	80.7853	15.5945	3.62027	84.8575	11.981	3.16147	80.4757	17.282	2.24235	38.6674	51.2781	10.0545	41.8808	47.4208	10.6983	27.8154	64.1666	8.01799	92.5922	4.88458	1.10266	0.836932
	68	Eastern	50188	2953.07	390.12	619.374	615.401	32176.8	2839.72	29.7161	10420	907.93	210.881	140.227	158.947	169.535	17.5467	68.1714	475.929	9442.78	794.459	1186.89	1082.4	172555	6698.15	61.6769	16057.6	94.4216	3.83334	1.74504	95.4146	3.0016	1.58379	94.3307	4.3553	1.31401	37.7649	46.6815	15.5536	44.7109	40.0063	15.2828	30.3927	56.255	13.3523	86.7311	8.69426	1.60124	2.02285
	69	Kasungu	8409.39	365.517	193.062	259.664	629.659	2895.67	805.98	11.505	3243.78	51.2758	42.9809	34.8248	161.318	12.9378	16.3594	59.8282	586.015	890.888	271.714	391.378	701.922	12181.1	1152.51	32.8586	3499.2	91.5256	4.31751	4.15685	93.8357	2.92439	3.23991	89.9502	5.21102	4.83879	50.29	22.4544	27.2556	51.8069	21.1821	27.011	32.4001	34.9791	32.6208	89.4735	5.43215	1.05675	4.03763
	70	Mchinji	3436.25	175.317	78.1558	211.575	335.346	480.36	514.393	6.53326	1632.86	81.4501	62.9485	47.6881	144.747	3.32815	11.9502	33.9667	386.306	468.323	137.136	288.608	355.013	2379.97	612.396	19.0955	1768.41	80.5305	4.54956	14.9199	84.0442	2.65885	13.2969	81.4505	5.91041	12.6391	31.715	27.4813	40.8037	36.8509	25.4098	37.7393	20.4399	36.1484	43.4116	68.9738	20.2097	4.44875	6.36779
	71	Northern	35759.8	2724.01	61.6045	325.207	10.6784	28561.8	3828.93	0	30.1841	1777.89	394.204	209.267	76.594	285.557	30.4636	0	0.27708	11858.8	210.321	793.763	37.716	163285	11024.2	0	35.7823	94.2571	4.87238	0.870509	94.5416	4.63903	0.819346	93.3537	5.79813	0.8482	39.1825	51.0461	9.77143	41.4589	49.2162	9.32492	17.3084	72.3272	10.3644	70.243	17.0395	5.59017	5.43031
	72	Faranah	13449.9	323.198	5.15786	62.4579	10.2408	12204.7	803.45	0	23.5757	187.903	29.4176	45.9325	73.8875	51.7219	3.6472	0	0.03123	1738.84	16.5246	218.07	30.2959	74480.3	3620.83	0	37.6405	98.0941	1.41877	0.487094	98.2703	1.26748	0.462195	97.9378	1.69347	0.368686	38.9775	42.506	18.5164	44.0591	39.6578	16.2831	27.9053	60.7334	11.3613	72.6698	19.8429	2.52795	0.788127
	73	Kindia	8564.81	605.057	23.7642	130.645	17.1085	6283.18	1443.96	0.0452296	5.67801	239.905	104.651	51.2888	87.0328	49.871	8.00526	0.3036	0.05923	2245.49	93.161	336.409	69.2689	28373	4253.54	0.127656	12.3406	93.8065	4.65078	1.54275	94.3895	4.14024	1.47026	93.3186	5.30642	1.37503	36.6317	47.8384	15.5299	40.5454	44.6334	14.8212	21.5377	63.5378	14.9245	77.8987	8.79462	6.70258	0.875079
	74	Mamou	7946.95	507.097	16.0069	370.546	2.23124	5866.68	1175.21	0	0.211957	95.7072	65.0716	102.335	10.6474	35.6118	8.70463	0	0	2534.02	55.0815	1269.66	10.2475	34901	4848.98	0	0.163036	92.0482	3.84205	4.10975	93.5541	3.14327	3.3026	93.3406	4.2139	2.4455	34.1039	36.4534	29.4427	43.6446	29.3452	27.0102	29.4444	44.2407	26.3149	90.8373	5.00528	1.4572	0.423285
	75	Dabola	5997.2	149.503	30.4314	375.905	19.3673	3598.67	1755.9	0	66.6883	32.944	28.2809	133.987	43.698	15.6497	12.4233	0	0.25025	703.37	57.605	1210.29	46.958	21448.7	7523.76	0	108.714	93.8396	0.877506	5.28291	95.1834	0.620692	4.19593	94.429	1.61872	3.95225	34.3086	9.8127	55.8787	39.8764	6.55545	53.5681	25.1898	22.8478	51.9623	82.9267	9.64872	2.19857	5.22603
	76	Prefecture de Forecariah	4013.07	382.565	18.1303	45.2164	4.55412	2972.01	428.187	0	28.0616	171.905	59.5726	19.2729	4.6268	31.7642	3.67358	0	0.40618	1469.65	47.3091	110.37	6.75328	11979.6	1077.47	0	30.5099	91.5063	7.05388	1.43983	92.2001	6.48865	1.31127	90.1675	8.58229	1.25023	33.3253	58.9372	7.73748	36.2409	56.6242	7.13491	20.0247	70.9297	9.04556	77.5217	9.29801	3.38751	9.79282
	77	Prefecture de Guekedou	4637.2	609.911	3.20565	109.669	6.35549	2749.91	1148.82	0	0	202.225	16.7012	34.7922	29.2497	31.7526	7.61058	0	0	4093.92	12.4702	555.325	17.064	18625.8	6200.41	0	0	90.0076	7.68614	2.30629	90.9011	6.99507	2.10381	89.3942	8.29926	2.30653	46.1385	38.031	15.8305	50.4897	37.0677	12.4426	19.2952	62.2096	18.4952	91.2382	4.63421	0.915999	0.58025
	78	Eastern	15267.1	1423.4	33.8663	128.094	19.0415	12707.5	892.155	0	0.293144	1119.6	309.513	110.535	119.49	132.669	5.51358	0	0	9086.36	98.3776	491.058	65.8448	102770	4646.83	0	0.56327	92.3988	6.66632	0.934833	92.8915	6.33617	0.772319	91.4943	7.56249	0.943174	33.8939	57.3101	8.79602	36.2394	57.8979	5.86271	12.843	77.4877	9.66926	64.8305	22.1709	4.79233	4.41437
	79	Grand Cape Mount	5359.04	246.689	3.08092	3.583	0	4889.75	29.7257	0	7.48547	185.16	5.83007	11.8324	0	23.3573	0.08144	0	0.13978	1720.95	25.4205	11.8493	0	64840.5	114.226	0	52.9288	94.517	5.40691	0.0760921	93.6343	6.25309	0.112577	90.7713	9.02148	0.207256	38.2133	58.6246	3.1621	32.7811	62.9586	4.26027	11.0162	83.1896	5.7942	70.7328	25.8372	0.600036	2.82994
	80	Southern	19934.8	1576.75	45.977	107.009	6.20259	16127.2	1624.34	0.0985315	70.8206	1166.78	334.663	88.5087	77.11	195.534	11.5505	1.40664	1.11728	7601.89	96.918	280.987	12.6903	89167.2	4357.79	0.22878	127.425	94.4	5.07767	0.522322	94.6971	4.82736	0.475531	92.6476	6.80147	0.550919	40.6356	54.7354	4.62899	44.0002	51.9531	4.04666	17.0486	76.6676	6.28384	71.21	18.3249	3.31757	4.45603
	81	Gbapolu	9825.28	139.359	0.316212	0	0	9671.35	0.389967	0	0	104.242	1.52179	0	0	24.9353	0	0	0	1317.8	1.00811	0	0	180961	2.44662	0	0	98.0388	1.96124	0	97.8139	2.1861	0	95.4969	4.50308	0	45.5307	54.4693	0	43.6376	56.3624	0	19.7563	80.2437	0	75.5434	20.268	0	4.18861
	82	Lofa	9331.93	427.549	4.23737	31.0644	1.20759	8717.56	142.371	0	0	282.459	28.0949	19.1814	4.27352	37.0118	1.64532	0	0	3316.21	17.5673	157.567	5.50264	131946	752.477	0	0	95.0003	4.28547	0.714214	95.1972	4.1538	0.649023	92.875	6.5796	0.545446	35.4399	55.1462	9.41391	38.7713	53.2337	7.99502	13.0742	80.275	6.65084	70.1886	18.5239	5.31566	5.9719
	83	Vakaga	45451.1	34.5793	1.42094	82.3479	1.83249	36455.4	8871.45	0	2.92731	5.504	6.57446	34.7795	4.70453	2.04411	4.76889	0	0.00444	73.3003	1.91998	124.52	4.12157	138253	13961.5	0	3.63364	99.8204	0.0318266	0.147768	99.8712	0.028921	0.0999095	99.8327	0.0536319	0.113669	25.6134	11.7117	62.6749	27.7312	14.5919	57.6769	18.715	17.3143	63.9707	85.4673	8.23087	1.31322	4.98859
	84	Central Darfur	37393.2	5.65353	0.144712	365.955	52.111	5060.82	31489.8	0	409.872	1.74687	0	439.573	216.986	1.77009	185.654	0	2.82869	24.326	0.20182	666.936	143.746	24918.9	61745.1	0	684.201	99.7572	0.0115566	0.231242	99.7124	0.0221089	0.26545	99.7513	0	0.248674	30.4275	0.192355	69.3801	36.6842	0.471077	62.8447	27.2691	0	72.7309	55.5784	13.4677	7.80817	18.2912
	85	Southern Darfur	78656.5	2.86176	0.163503	837.805	101.81	26492.7	50544.6	26.0115	647.716	8.97771	0.12766	2021.69	1163.92	7.56202	1108.22	233.732	9.55834	8.8964	0.83314	872.667	196.567	104286	80188.2	21.2478	625.643	99.8412	0	0.158795	99.8806	0	0.119374	99.8109	0.000716044	0.188347	42.1371	0	57.8629	28.5974	0	71.4026	18.4346	0.362499	81.203	33.3281	19.659	12.7301	14.4677
	86	Haute-Kotto	85689.6	116.531	5.94344	1.87032	0	85281.8	250.374	0	0	50.6468	38.9679	3.41739	0	14.9255	0.14058	0	0	644.355	13.6542	8.30856	0	630988	767.089	0	0	99.9058	0.0904323	0.0037681	99.9097	0.0858215	0.00451702	99.8782	0.118808	0.00301129	35.9537	56.6514	7.39494	37.8019	52.5593	9.63877	24.2015	70.1104	5.68811	80.152	7.56336	4.09868	8.18593
	87	Western Bahr el Ghazal	87471.1	5.4585	1.62374	83.2282	27.041	75288.9	12027.3	1.0433	7.49772	5.67162	16.6056	77.5444	125.496	13.7857	39.5612	4.75279	0.04519	18.8247	2.23153	121.891	39.7562	359301	28579.6	1.91869	7.73198	99.9374	0.00116085	0.0614546	99.9632	0.00127082	0.0355486	99.9395	0.00479775	0.0556928	55.3546	0.837497	43.8079	68.4227	1.2685	30.3088	51.742	10.9361	37.3219	31.4906	9.29301	16.7849	12.5321
	88	Haut-Mbomou	55574.5	42.3273	1.70043	5.07579	0	54576.8	937	0	0	38.5338	19.2454	7.26928	0	3.45444	0.08375	0	0	224.967	4.68027	14.9341	0	384317	2998.7	0	0	99.9233	0.0689888	0.00766584	99.9311	0.0622341	0.00666846	99.9245	0.0656375	0.00984603	12.0732	78.1942	9.73256	11.8178	79.5775	8.60467	9.7197	72.8522	17.4281	49.8438	8.98913	13.6508	27.5163
	89	Western Equatoria	81279.3	181.513	12.1115	56.7415	0.310826	69784.1	11243.1	0	0	258.057	93.3899	79.5204	1.68832	162.625	53.7987	0	0	784.384	37.7165	151.807	1.02409	368501	30773.3	0	0	99.7913	0.153143	0.0555097	99.8391	0.116853	0.0440822	99.8328	0.124265	0.0429789	47.5624	38.2801	14.1575	53.5118	34.1023	12.3859	57.5335	33.2812	9.1853	35.8071	6.06601	30.743	18.6472
	90	Orientale	500467	10641.3	196.445	2701.55	93.8094	461952	19848.1	14.671	222.774	5710.39	1397.01	1721.45	553.669	975.414	125.959	170.306	11.7715	64180.4	595.16	8188.19	257.24	8.9059e+06	72526.5	42.5535	697.678	96.5422	2.70899	0.748767	97.2917	2.22495	0.483328	96.1664	3.09532	0.738321	29.3103	56.0387	14.651	32.5361	55.6959	11.768	19.0742	64.5587	16.3671	60.3615	11.8171	19.1491	6.83603
	91	Central Equatoria	46979.8	118.087	7.14997	375.049	80.8571	23326	22948.7	8.75266	1.46117	142.513	35.8803	346.563	370.201	161.753	132.848	41.0294	0.00646	386.951	16.8588	696.669	154.099	108494	52413.2	7.39139	1.00486	99.2783	0.128663	0.593077	99.4569	0.0985332	0.444557	99.2381	0.161477	0.600466	50.2231	11.3559	38.421	56.7112	9.98212	33.3067	44.8768	15.2124	39.9108	41.2086	10.5188	14.0917	11.9027
	92	Ali Sabieh	1868.65	0	0	0.197103	5.59228	89.554	452.483	2.27591	1317.78	0	0	0.15967	15.1536	0.18564	1.06587	51.8648	58.1045	0	0	0.336274	4.86043	411.373	1146.7	5.10178	3904.73	0	0	0	0	0	0	0	0	0	0	0	0	0	0	0	0	0	0	21.1174	8.25386	10.4667	60.162
	93	Arta	1719.84	7.58056	0	2.72163	0	50.1887	29.6698	0.427914	1610.31	4.18702	0	3.12548	0	0.09018	0.03917	3.39212	35.6504	22.3851	0	11.1253	0	208.786	109.377	2.67472	5488.49	50	50	0	50	50	0	90.0014	9.99857	0	19.8281	80.1719	0	19.8281	80.1719	0	93.4265	6.5735	0	50.5812	6.99061	14.6563	27.7719
	94	Dikhil	6814.83	0	0	0	0	185.552	246.16	1.20994	6243.57	0	0	0	0	0.16763	0.14312	22.3097	74.1901	0	0	0	0	691.463	864.257	6.12862	15414.5	0	0	0	0	0	0	0	0	0	0	0	0	0	0	0	0	0	0	0	0	0	0
	95	Afar	94140.2	128.528	68.8493	76.3235	29.8239	19335.1	13398.4	2.68916	60112	245.098	177.024	199.913	129.548	263.838	232.31	16.7637	753.287	301.743	115.633	104.442	45.4704	68078.8	20355.4	4.99066	108106	98.4391	1.27672	0.284164	97.85	1.81007	0.339955	98.6019	1.26013	0.13797	18.1387	23.6405	58.2208	11.7755	22.5691	65.6554	17.9594	69.67	12.3706	38.9644	25.0039	13.2681	21.9703
	96	Tadjourah	6645.59	4.57679	3.8646	0.803914	0.135712	716.527	292.242	0.76828	5512.69	12.8882	9.86839	1.31714	0.16596	13.4961	2.47183	24.8738	72.7302	6.74671	5.30482	0.315656	0.284472	1462.05	826.666	3.58089	15878.1	0	0	0	0	0	0	0	0	0	0	0	0	0	0	0	0	0	0	22.3207	34.5131	7.17977	35.9864
	97	Sud-Kivu	63440.4	1251.14	22.7187	2041.82	253.4	43800.9	11052.1	22.6411	402.355	1094.56	168.616	1657.69	1051.2	155.931	256.032	295.968	115.171	10654.4	126.955	9112.08	967.657	891251	59962.9	100.424	1154.33	95.5208	2.24658	2.23262	96.1438	2.17537	1.68083	95.114	2.65138	2.23461	30.683	37.6421	31.6749	32.9952	40.0502	26.9546	23.5932	42.8648	33.5421	37.4665	8.19781	41.1036	10.3536
	98	Kigoma	47472.1	787.056	272.724	468.049	720.82	21046	10728.5	72.4995	4146.79	467.605	224.342	188.773	943.609	60.8735	33.7702	405.307	507.437	2992.57	901.071	977.735	1826.82	146767	26357.8	230.596	12978.9	97.7592	1.15921	1.08164	98.59	0.661501	0.748478	98.121	0.967219	0.91177	28.2692	35.6913	36.0394	35.4203	31.3141	33.2655	26.9329	37.1149	35.9522	49.5003	6.80214	18.0741	24.1243
	99	Katanga	486682	3995.7	272.522	3221.02	844.221	323646	136733	309.285	1766.19	5538.28	2533.05	4137.03	5239.19	955.281	721.07	2198.47	141.584	20854.4	819.444	7704.32	1799.98	2.84255e+06	384716	499.041	5748.41	98.8921	0.50946	0.598457	98.9455	0.486251	0.568252	98.6346	0.711125	0.654316	29.1257	32.8413	38.033	31.3203	32.2606	36.4191	17.8148	44.3779	37.8073	50.197	21.951	7.78013	12.0357
	100	Katavi	47609.2	1173.76	861.433	32.764	194.488	34264	4747.41	24.9981	2926.7	160.5	183.923	5.97487	72.9569	47.7814	1.91059	90.123	218.563	4279.81	2651.43	68.5843	446.32	239252	11602.8	54.5823	10493	97.6851	2.17723	0.137666	98.3925	1.52107	0.0864083	98.1461	1.78947	0.0644014	36.1166	61.0006	2.88273	38.7651	59.3803	1.85459	32.2582	65.7986	1.9432	91.5651	5.97998	0.337263	1.93584
	101	Rukwa	28222.8	148.814	246.754	22.8595	99.8964	8303.22	1685.13	43.0963	10773.3	54.3811	170.706	11.3464	77.0702	32.053	3.36827	213.854	807.158	602.002	501.019	47.5187	176.525	52455.6	3853.66	96.457	17752.5	99.3687	0.544197	0.0871287	99.5762	0.341723	0.0820492	99.2272	0.68146	0.0913359	59.329	37.5774	3.09367	63.7099	33.1621	3.12793	61.4238	34.5143	4.06191	70.2646	22.869	2.08635	4.59956
	102	Obock	4619.66	0.0633803	0.0183601	0.317981	0.407201	88.9511	100.32	0.00370918	4347.03	0.0123	0.00387	0.51928	0.40145	0.41839	0.59581	0.09791	31.1593	0.339786	0.093398	1.53836	0.785766	424.58	456.672	0.013716	7861.17	0	0	0	0	0	0	0	0	0	0	0	0	0	0	0	0	0	0	48.9767	51.0233	0	0
	103	Debubawi Keyih Bahri	22409.7	0.455639	0.988797	0	0.16841	447.433	245.146	1.27779	21544.1	0.06338	0.38217	0	0.03968	0.64988	0.52295	8.5721	49.253	0.374918	0.438806	0	0.134826	1892.56	1011.04	6.26433	44952.3	100	0	0	100	0	0	100	0	0	0	0	0	0	0	0	0	0	0	100	0	0	0
	104	Dihok	6554.94	7.38572	5.07721	307.927	223.307	309.576	4407.68	24.1928	1166.81	8.45106	7.68114	241.822	1261.47	1.22933	54.3983	461.624	355.825	3.11106	1.06157	74.2589	56.0516	169.188	1174.94	4.53753	308.265	96.8493	0	3.15073	97.2051	0	2.79488	97.2033	0	2.7967	37.0682	0	62.9318	37.071	0	62.929	22.329	0	77.671	35.6775	11.3064	23.0038	12.6511
	107	Arbil	14474.8	11.009	0	549.831	428.66	152.454	7363.17	155.57	5775.1	9.46627	0	232.669	570.036	0.27913	42.1641	1012.16	691.758	27.1297	0	189.211	111.55	144.632	2226.03	18.6989	953.161	96.0443	0	3.95571	96.6755	0	3.32449	96.6152	0.1138	3.27103	39.6789	0	60.3211	42.4228	0	57.5772	20.6191	3.69738	75.6835	60.6521	13.8799	11.8092	8.84335
	110	Northern	69098.2	2642.83	306.519	488.761	294.612	51297.4	8610.66	19.9493	965.684	568.114	226.307	115.32	178.931	170.852	19.203	80.5944	36.8394	7543.36	559.968	887.893	469.26	270456	20139.9	63.0897	1878.4	96.0309	3.11716	0.851939	96.3209	2.86027	0.81882	95.8758	3.38041	0.743769	36.5	49.4146	14.0854	38.1157	47.2338	14.6505	25.9365	58.9115	15.152	85.8881	8.32691	2.97453	2.29983
	111	Denguele	21286.5	352.706	22.7658	13.7012	1.12273	20370.7	375.545	0	149.072	233.163	86.4495	14.5947	2.61344	14.9155	0.33313	0	0.77962	1573.12	52.7606	37.1374	2.30202	105627	1119.63	0	548.836	99.1165	0.854159	0.0293007	99.3744	0.602152	0.0234848	99.1126	0.824133	0.0632859	27.4767	70.4491	2.07427	28.3755	69.2898	2.33469	12.5038	79.8157	7.68051	60.3302	29.4705	2.6924	7.50688
	112	Kankan	16980.8	332.587	11.7134	76.0918	39.8771	14144.8	2275.44	7.95079	61.994	229.998	99.4425	70.4025	126.594	19.7446	6.0805	17.9867	0.69116	1493.34	25.4107	193.791	86.9579	74918.7	7427.39	17.7153	73.441	98.4298	1.13725	0.432926	98.8657	0.80111	0.333183	98.6627	1.01821	0.31907	28.1962	55.6488	16.155	36.7881	45.9786	17.2334	15.7645	65.127	19.1084	65.5325	19.266	9.65023	2.39199
	113	Mandiana	11071.1	208.72	26.9909	90.2626	101.864	7446.16	2743.28	0	398.422	96.9419	45.7896	65.2562	174.517	22.0791	5.99393	0	6.73367	762.627	57.9755	254.018	234.345	34302.5	9988.15	0	649.685	98.2165	0.707313	1.07622	98.7165	0.452316	0.831152	98.8148	0.7664	0.418786	27.916	27.0152	45.0688	31.1643	21.6608	47.1749	27.8229	41.4668	30.7103	66.1237	22.643	3.72666	7.50662
	114	Beyla	12640.7	172.547	2.85845	481.158	27.9529	5099.43	6808.53	0	46.9806	83.4723	3.39063	247.833	99.3764	8.36945	23.8907	0	0.49804	909.776	5.65331	1614.58	54.9469	27686.6	28988.3	0	88.7607	96.7559	0.511661	2.7324	97.214	0.43138	2.35464	96.5422	0.75697	2.70078	40.5719	8.1978	51.2303	43.8412	7.01121	49.1476	13.3577	17.9882	68.6541	82.8342	13.1253	1.12851	1.55907
	115	Bafing	8681.24	276.727	5.50353	58.0446	3.14458	6870.28	1461.67	0	3.06302	125.037	23.8632	32.3888	15.4516	10.1277	2.42895	0	0.00244	1370.78	10.9397	203.44	8.44645	35451.7	5577.7	0	4.42656	97.5093	1.79524	0.695486	97.9855	1.37044	0.644035	97.8196	1.67673	0.503684	31.6192	45.4838	22.897	34.4436	41.4118	24.1446	10.7807	70.4091	18.8102	81.5475	11.921	3.11546	3.41605
	116	Dix-Huit Montagnes	16617	1546.95	84.9184	99.5587	4.86099	14154.6	713.774	0	3.54477	1093.73	493.912	115.875	32.9176	110.483	2.30677	0	0.11233	9225.13	291.2	358.699	23.7791	106699	2630.74	0	19.8414	92.5863	6.44046	0.973277	92.8353	6.00908	1.15558	91.8895	7.23058	0.879876	17.5285	71.5301	10.9414	16.4584	68.3252	15.2164	6.07097	81.6362	12.2928	58.3228	25.6117	4.66412	8.23615
	117	Lola	2873.63	104.608	4.70255	44.7727	1.50694	1201.07	1516.86	0	0	74.3196	17.0481	30.1722	12.0624	5.98639	5.45308	0	0	587.087	19.0114	196.276	4.3039	8462.67	6624.84	0	0	95.8126	2.65541	1.532	96.4223	1.99599	1.58176	96.3736	2.05578	1.57061	22.776	48.0109	29.2131	27.2227	36.9813	35.7961	14.95	46.2546	38.7954	59.2724	30.2024	4.35664	6.16852
	118	Al Batnah North	7824.14	50.2653	0	8.67063	0	1.86908	5.6953	55.0033	7642.72	26.8282	0	1.79942	0	0.00885	0.02591	207.028	735.919	44.887	0	6.8232	0	0.251236	1.14125	7.41097	449.819	49.9705	0	50.0295	0	0	100	19.9986	80.0014	0	72.9429	0	27.0571	0	0	100	0.469008	99.531	0	22.1468	0	62.1187	10.3386
	119	Dubay	3870.28	1.0659	0	0.701918	0	0.929617	0.0521961	379.588	3457.97	0.51223	0	0.33498	0	0	0.00618	2254.49	1078.63	0.482082	0	0.638452	0	0.251738	0.009448	2.89783	163.15	0	0	0	0	0	0	0	0	0	0	0	0	0	0	0	0	0	0	11.1927	0	31.2952	5.26344
	120	Neutral Zone	13.272	0	0	0	0	0	0	0	13.2708	0	0	0	0	0	0	0	0.49565	0	0	0	0	0	0	0	0.588406	0	0	0	0	0	0	0	0	0	0	0	0	0	0	0	0	0	0	0	0	0	0
	121	Al Buraymi	5652.19	1.22368	0	0.0364957	0	2.70934	0.0217524	26.6194	5620.96	0.41242	0	0.00253	0	0.06507	0	82.0308	82.1483	0.43549	0	0.008328	0	0.483544	0.002674	1.55536	261.118	0	0	0	0	0	0	0	0	0	0	0	0	0	0	0	0	0	0	78.4386	0	19.9022	0
	122	Neutral Zone	124.205	0	0	0	0	0	0	1.45777	122.218	0	0	0	0	0	0	9.11488	33.093	0	0	0	0	0	0	0.077318	5.64189	0	0	0	0	0	0	0	0	0	0	0	0	0	0	0	0	0	0	0	0	0	0
	123	Abu Dhabi	59354.4	20.1295	0	0.500398	0	36.9602	0.533832	442.884	58388.5	5.41501	0	0.07961	0	0.23982	0.00031	1364.9	1582.64	5.31803	0	0.057376	0	1.86035	0.037792	13.9286	2581.46	0	0	0	0	0	0	0	0	0	0	0	0	0	0	0	0	0	0	47.0312	0.192152	18.7072	2.50163
	124	Al Dhahira	28939.8	0.243489	0	0	0	0.0156028	0	20.8694	28908	0.03222	0	0	0	0	0	36.6512	202.803	0.41102	0	0	0	0.01607	0	1.44335	1238.31	0	0	0	0	0	0	0	0	0	0	0	0	0	0	0	0	0	0	37.2271	12.4473	0	50.3255
	125	Kayes	122994	1276.07	408.496	1235.61	719.933	58375.5	52265.2	21.7679	8005.84	396.743	404.73	548.924	1018.64	106.035	95.0787	189.463	118.122	3894.11	757.734	1622.73	990.7	209110	82231.3	45.4111	6345.49	98.8486	0.677417	0.473945	99.0619	0.552157	0.385941	99.0234	0.666951	0.309665	45.4542	31.6301	22.9157	49.0102	30.3557	20.6342	34.7815	46.5465	18.6721	74.8411	17.0313	3.39856	3.86129
	126	KÃƒÂ©dougou	19180.4	202.463	8.07733	85.5871	10.974	16546.1	2269.6	0	13.1467	75.8631	12.4376	45.9293	43.8506	16.4104	3.73226	0	0.1078	654.848	13.8249	192.705	16.5404	60640.2	5043.24	0	33.1768	99.1142	0.465904	0.419942	99.315	0.360792	0.324174	99.1515	0.538833	0.30966	33.9984	33.7583	32.2434	39.947	29.6783	30.3746	20.9601	46.5495	32.4904	79.7462	11.4631	1.92189	6.86885
	127	Tambacounda	39702.7	180.812	310.135	273.603	245.51	26309.7	9972.11	0.315804	2355.85	52.9209	191.036	146.972	366.805	29.7453	26.8029	2.30677	63.7252	239.407	269.364	212.499	231.231	53774.5	11760.4	1.03987	1595.55	99.487	0.180911	0.332099	99.6113	0.146783	0.241925	99.6733	0.166014	0.160726	49.4655	16.8082	33.7262	54.1517	13.6687	32.1797	52.4108	20.7934	26.7958	77.8961	14.2774	2.42625	2.4909
	128	Koundara	5324.26	258.652	52.6797	20.7604	22.9405	4446.09	377.198	5.61323	131.99	75.2037	24.1084	7.82299	13.6497	19.7113	2.40047	20.0322	4.72619	624.088	56.2538	53.9412	19.657	18865.6	739.011	9.28762	121.19	96.234	3.32608	0.439914	97.1539	2.52294	0.323128	97.4435	2.33497	0.221573	39.9887	53.1748	6.83648	46.704	46.391	6.905	43.6244	50.9	5.47569	83.1428	10.6587	4.02959	2.169
	129	Kolda	13945.6	654.573	567.167	12.7637	45.2676	10766.7	82.8067	10.9613	1764.91	221.252	378.458	9.31966	113.859	27.2453	0.33187	75.8974	62.4474	1692.7	780.415	13.0006	69.3491	51729.6	129.488	30.1498	2145.5	95.7987	4.13237	0.0689323	96.902	3.06363	0.0343894	97.8248	2.09531	0.07993	34.0165	62.8709	3.11257	39.6086	59.2686	1.12273	25.498	69.4378	5.06424	77.4884	14.1981	2.23858	4.13802
	130	Mali	10317.5	707.908	2.84595	517.775	1.74444	6729.82	2355.99	0	0	165.29	10.7427	188.698	5.5094	30.4878	9.88632	0	0	3503.21	8.85697	1972.22	4.69677	36480.4	8647.16	0	0	91.205	4.22246	4.57254	92.5597	3.6537	3.7866	93.0397	4.17786	2.78249	29.5153	33.0525	37.4322	31.1032	32.4289	36.4679	14.8147	45.7387	39.4466	86.2762	9.19713	0.515034	4.01162
	131	Kebbi	36311.8	259.729	359.711	151.494	714.095	7194.73	4642.3	158.981	22041.5	99.7778	312.151	53.7147	775.968	63.8345	28.302	1338.75	2360.26	471.429	389.034	145.323	777.38	17336.3	3896.27	371.93	22092	98.4503	1.22918	0.32048	99.3788	0.392467	0.228769	98.9386	0.849224	0.212133	71.0474	22.9035	6.04909	83.4591	8.80003	7.74088	65.0223	26.387	8.59065	63.8697	17.0085	8.30033	8.72107
	132	Alibori	26689.5	246.6	91.9275	71.2252	154.148	12172.5	4607.92	37.5012	9279.91	97.519	59.7979	22.3544	108.053	42.562	13.3097	203.014	556.748	714.681	183.868	155.848	342.381	41658.3	10391.1	88.3858	22528.4	99.3104	0.517206	0.172383	99.5183	0.365447	0.116292	99.2896	0.556209	0.154141	52.2457	41.3898	6.36456	52.3603	41.405	6.23473	48.671	44.7233	6.60572	78.732	13.0353	3.97282	3.11729
	133	Niger	70501.4	1178.94	693.614	209.972	610.184	23321.7	3066.06	263.372	39802.8	519.992	574.023	84.4824	533.837	183.061	30.1512	1496.5	2577.41	3440.79	1428.5	376.982	1067.97	88761.6	6850.53	679.362	70278	97.4039	1.85679	0.739314	98.219	1.22085	0.560117	97.2509	2.23548	0.513601	52.9407	36.4708	10.5885	58.8052	30.4199	10.7749	35.3511	54.6919	9.95695	76.8949	13.2936	4.2348	3.86331
	134	Borgou	25623.7	1737.89	175.423	21.4373	95.9659	18013.6	230.88	84.8578	5261.47	633.875	189.628	7.86243	74.9663	149.653	1.94126	346.386	180.232	6011.76	470.982	51.2285	256.902	73185.9	798.856	214.733	16808.8	94.7653	5.01581	0.218868	96.617	3.25718	0.125796	95.2853	4.59302	0.12163	38.4794	58.5246	2.99607	44.1198	52.7267	3.1535	26.2568	71.6634	2.07983	78.735	13.5979	2.77228	4.46106
	135	Kwara	35692.6	2304.78	204.624	148.151	218.43	25955.1	1573.84	149.411	4963.74	1024.84	543.476	106.383	441.854	215.677	12.1307	930.284	198.822	8539.41	552.337	356.51	526.905	117562	4838.74	461.674	15525	95.8652	3.7638	0.370957	97.6395	2.0859	0.274618	95.984	3.67792	0.338101	34.1825	57.9536	7.86384	37.0825	57.1631	5.75441	22.8383	66.9228	10.2389	71.1547	8.67225	8.97064	6.43128
	136	Ogun	16208.1	2968.78	632.471	172.904	125.826	11141.7	725.326	219.646	159.869	1674.8	2476.16	94.0511	463.9	120.988	7.11855	986.806	7.80966	11890.1	2080.76	454.993	448.728	57896.4	1877.16	759.716	201.475	84.2186	14.9245	0.856911	85.5189	13.6053	0.875811	82.9736	16.0134	1.01299	16.7901	79.3585	3.85141	19.2636	76.1894	4.547	9.44792	85.4048	5.14728	45.5913	4.41311	24.2514	4.52254
	137	Plateau	3079.04	777.618	89.4326	27.4171	20.2392	1647.28	359.928	0.117661	156.754	358.335	261.591	7.90472	31.0326	29.2394	4.53402	0.31925	12.6376	1558.36	184.756	37.941	34.0587	3255.9	514.582	0.266428	206.217	85.6327	13.2304	1.13691	88.3623	10.4339	1.20383	87.153	11.6949	1.1521	25.8275	67.1412	7.03134	27.0376	63.348	9.61433	19.47	73.6742	6.85581	52.6828	6.54105	28.2859	8.98328
	138	Collines	14344.3	890.547	73.593	3.48536	10.241	13070.6	83.9184	3.44495	205.573	419.471	264.897	1.67784	25.6923	71.1508	0.4197	14.3849	8.61814	2712.72	194.252	5.20503	18.9832	48797.5	161.882	5.45732	306.903	95.8686	4.03923	0.0921893	96.7903	3.14942	0.060286	95.6141	4.35536	0.0304923	27.9368	71.1991	0.864163	31.3254	67.6536	1.02104	17.8846	81.4845	0.630896	68.0902	13.2252	7.33518	11.3494
	139	Oyo	27507.7	2834.52	379.7	203.801	325.156	20557.1	732.304	303.669	2123.76	1879.46	1598.02	176.978	1289.47	364.218	17.6029	2771.23	151.916	12318.9	1484.12	754.51	1317.1	91849	2699.12	1467.85	7084.15	92.5262	6.83894	0.63483	93.527	6.10967	0.363283	91.8798	7.50309	0.61712	31.8054	60.4899	7.70469	37.3445	58.1974	4.45806	19.6021	70.8011	9.59681	54.0669	9.16678	13.1203	5.12766
	140	Lagos	3545.18	559.508	390.528	134.787	143.702	1088.23	75.3405	570.838	46.9396	276.742	2102.14	73.0598	588.626	6.49697	0.74598	8144.4	21.8247	2967.51	1502.82	371.481	523.764	8592.27	248.45	1610.27	214.121	72.6236	22.1906	5.18582	77.7026	19.2401	3.05731	68.9255	25.5591	5.51536	6.43844	76.7867	16.7749	9.33609	82.2637	8.40018	7.92437	77.8082	14.2674	26.4631	4.84376	23.2918	4.32128
	141	Departement de l' Oueme	1371.88	441.248	172.49	31.7563	25.731	381.618	127.892	40.6543	54.5191	298.08	686.374	26.1786	103.966	3.07542	0.39263	246.21	2.19523	1012.62	396.969	45.5647	51.0965	817.712	196.826	123.183	71.7359	79.9979	17.1897	2.81239	84.58	12.777	2.64298	78.3088	18.0382	3.65307	9.06314	84.8775	6.05936	11.7784	82.942	5.27959	3.93434	81.9051	14.1605	30.7274	1.1258	34.9763	8.48991
	142	Cabinda	6701.7	245.817	7.26011	117.434	46.4687	5559.59	670.015	11.4325	1.83804	238.336	65.1618	166.949	467.585	14.1171	5.11674	160.527	0.54888	2125.06	25.9233	320.503	172.476	90345	1687.13	45.9153	4.46098	90.3849	3.54043	6.07468	90.8076	3.47175	5.72065	88.0058	6.23759	5.75664	10.8192	26.8923	62.2884	12.9346	28.2186	58.8467	5.61942	40.2473	54.1333	41.9499	14.668	16.0464	8.28245
	143	Kouilou	13582.3	196.62	1.9516	183.793	71.8021	11794.3	1132.37	12.3174	26.2112	68.3296	2.23573	113.761	236.628	12.6207	5.37836	64.6329	0.09373	1313.44	9.54815	424.615	193.107	215423	2824.48	68.3661	236.408	94.1429	1.42025	4.43684	95.268	1.12698	3.60504	92.1496	3.04969	4.80068	17.9723	16.1761	65.8516	25.3336	16.622	58.0444	12.193	29.0577	58.7493	52.1799	7.5655	17.887	0.00102235
	144	Ar Rayyan	6388.97	0.169194	0	0.0671163	0	2.42933	0.579765	208.573	6076.52	0.02119	0	0.01805	0	0.00224	0.00112	983.439	229.924	0.062404	0	0.002038	0	0.785848	0.022108	1.70662	213.096	0	0	0	0	0	0	0	0	0	0	0	0	0	0	0	0	0	0	65.7863	0	5.80232	0
	145	Ash Sharqiyah	553174	29.6461	0	0.227972	0	17.7589	7.45082	756.433	552070	31.531	0	0.00245	0	0.0015	0.00886	3198.97	1964.71	7.84033	0	0.065596	0	5.34781	2.39064	15.931	25110.9	85.7098	14.2902	0	79.9924	20.0076	0	79.4034	20.5966	0	0.784288	99.2157	0	0.784288	99.2157	0	0.103574	99.8964	0	22.9228	1.03179	23.5242	0.870947
	146	North-West	133172	439.421	65.8365	72.9974	0.430737	122218	9556.78	0	423.509	78.8994	95.105	15.4179	0.09387	14.5895	1.08828	0	0.1584	1041.83	162.336	87.078	0.725312	237039	7972.68	0	272.693	99.8583	0.121205	0.0204968	99.8452	0.13129	0.0235591	99.8774	0.116848	0.0057562	18.9131	74.8069	6.27999	22.2594	73.363	4.37761	15.8759	78.62	5.50405	73.5634	9.1184	12.9953	4.32283
	147	Matabeleland North	76134.4	4553.35	1272.79	115.539	59.2347	63752.2	3272.15	0.281527	1853.65	444.728	219.939	11.1434	8.97835	142.5	1.46483	0.59732	19.8995	11749.3	1970.88	160.54	97.3853	237315	4475.49	0.607976	3116.59	97.6253	2.22732	0.147414	98.3082	1.50065	0.191111	98.6483	1.21298	0.138753	46.8132	50.6693	2.51743	44.419	51.4894	4.0916	36.7532	58.3342	4.91253	98.1422	0.906256	0.315178	0.57624
	148	Central	146120	1210.04	475.436	93.5211	37.9625	120625	14524.1	11.4613	7554.67	168.403	336.609	13.9404	27.0113	60.649	3.56453	13.3731	2.48446	2503.35	845.769	86.5096	69.4746	255424	8938.58	11.6597	1515.14	99.8001	0.19032	0.00958238	99.7606	0.199251	0.0401554	99.6076	0.384413	0.00800043	37.6515	60.073	2.27551	44.2498	46.1308	9.61939	18.5579	80.4396	1.00248	69.9964	11.2113	0.171523	18.6208
	149	Matabeleland South	54499.4	4204.41	1700.67	213.236	79.3676	42017.9	4437.62	0	1643.49	359.018	229.05	18.5025	9.82724	102.641	19.4471	0	31.723	9316.99	2294.88	258.607	74.9909	137796	5817.43	0	1909.72	96.072	3.22123	0.706798	96.7419	2.58552	0.672604	96.6713	2.7506	0.578145	42.8172	51.0024	6.18044	53.3355	39.6352	7.02929	40.9434	50.3911	8.66551	98.7437	0.500026	0.380083	0.376212
	150	North-East	5221.37	226.456	275.026	0.0442517	3.14797	4312.27	2.47978	1.26871	366.234	13.2031	79.7094	0	1.12293	1.81608	0	1.29391	7.69141	465.93	399.881	0.132918	4.60469	13139.6	2.92228	2.5124	464.801	94.1935	5.80652	0	92.631	7.36901	0	95.1403	4.85974	0	18.2877	81.7123	0	15.0929	84.9071	0	4.92617	95.0738	0	84.5732	6.55951	0.208033	8.4919
	151	Melilla	18.096	0.975181	0	1.20897	6.24637	0.332043	0.0616181	2.38232	0.505669	0.96815	0	2.4285	55.9911	0.00288	0.00011	28.3817	1.22904	0.279646	0	0.243714	0.85614	0.187694	0.010844	0.173122	0.018384	0	0	0	0	0	0	0	0	0	0	0	0	0	0	0	0	0	0	1.99889	0	17.1042	0
	152	Oriental	58229.3	64.2202	21.4442	498.619	369.754	2238.06	12893.9	60.9928	41848.9	32.3074	56.0386	291.398	957.64	6.50263	58.829	634.216	334.46	233.668	51.1582	1199.2	735.742	8682.09	18729.6	41.2116	9771.21	98.6942	0	1.30584	99.2815	0	0.718528	93.1745	1.20509	5.62042	39.1814	0	60.8186	90.7094	0	9.29063	10.3218	17.0515	72.6268	48.7641	11.1142	14.1941	15.8556
	153	Lac	20335.8	136.377	6.17023	795.091	128.668	6048.35	7103.87	0	3983.8	32.8672	20.1457	316.558	107.034	14.8827	70.0855	0	39.6136	265.857	9.437	522.042	76.461	17406	4547.83	0	1423.43	98.6412	0.45286	0.905941	99.1006	0.385421	0.514013	98.692	0.766676	0.541297	57.1847	18.248	24.5673	65.6805	12.1669	22.1525	34.0935	28.4291	37.4773	82.1059	11.8527	2.65474	3.3867
	154	Borno	71047.4	226.613	106.25	2516.81	595.933	9732.71	48620.8	176.733	8794.61	228.911	244.386	1820.77	1219.45	38.9799	538.87	1385.56	712.685	386.199	133.324	1783.31	688.627	25738.2	35544.3	454.825	8261.24	98.0301	0.126457	1.84345	98.0417	0.121385	1.83688	97.1815	0.330603	2.48786	39.7637	4.93561	55.3006	39.3469	4.73403	55.919	15.2731	12.7852	71.9417	68.3708	16.5882	5.88371	6.3527
	155	Al Jahrah	12202.5	1.11502	0	0.273322	0	3.24294	42.5567	97.0948	11968.2	0.04119	0	0.00182	0	0.00452	0.00225	221.778	151.087	0.239388	0	0.076566	0	0.56059	1.92524	2.58671	512.714	100	0	0	0	0	0	100	0	0	0	0	0	0	0	0	0	0	0	100	0	0	0
	156	Al-Basrah	17087.1	1.03407	2.44816	0.00651981	0	105.833	18.1853	220.119	15280.3	0.08321	1.00292	0.00024	0	0.1278	0.01236	2130.17	1054.16	0.14849	0.282914	0.000276	0	11.5402	1.1478	18.3653	825.546	97.0578	2.94224	0	92.3066	7.69343	0	100	0	0	21.8342	78.1658	0	0.460027	99.54	0	100	0	0	95.6879	0	4.07887	0.233233
	157	Al-Muthannia	52540.4	0.486088	0	0	0	0.552639	0.105203	36.4372	52408.7	0.45185	0	0	0	0	0	322.043	608.675	0.103632	0	0	0	0.099984	0.015428	2.96228	2439.52	0	0	0	0	0	0	100	0	0	0	0	0	0	0	0	0	0	0	0	0	70.6641	0
	158	Timbuktu	504051	132.578	68.4853	387.733	242.252	2936.64	58704.1	13.241	440163	45.3757	79.8729	177.988	259.203	9.79843	110.824	132.614	200.146	57.8859	30.0182	196.285	97.4048	2686.79	21137.4	3.70186	21944.8	99.9485	0	0.0514829	99.9115	0	0.0885064	99.8873	0.0805469	0.0321515	80.2106	0	19.7894	60.7694	0	39.2306	47.8352	45.0324	7.13241	74.8973	20.3747	1.93064	2.79737
	159	Adrar	475434	7.21583	0	0	0	12.3462	19.6372	38.8204	475697	2.62459	0	0	0	0.07669	0	186.003	406.742	27.014	0	0	0	15.9077	1.07842	16.1114	20869	0	0	0	0	0	0	0	0	0	0	0	0	0	0	0	0	0	0	33.7938	23.3091	10.0136	32.8835
	160	Maputo	24020.2	400.232	32.837	1504.66	292.815	12123.9	8642.95	251.309	371.759	70.1399	28.4749	495.164	862.131	31.6064	29.9239	1633.27	17.4078	1675.69	93.9497	3426.07	897.027	55741	17925.1	1118.45	938.198	93.0447	0.655259	6.30008	93.5489	0.534069	5.91701	92.7088	0.801176	6.49002	12.5875	3.19652	84.2159	18.5348	4.07581	77.3894	16.8168	5.75504	77.4282	70.9364	3.92698	11.9087	5.08016
	161	Lubombo	5468.78	615.979	53.5259	728.917	28.5958	2994.67	564.979	0.396311	435.981	75.7165	10.1649	132.098	6.07006	8.36746	2.87788	0.35922	2.97172	2435.04	136.054	1503.49	76.4841	14831.2	1308.21	2.35703	1194.54	83.4955	5.75214	10.7523	82.999	6.36571	10.6353	82.2554	7.43759	10.307	13.0179	29.9576	57.0245	10.9929	31.7591	57.248	4.2982	33.8389	61.8629	95.0895	3.22106	0	1.68941
	162	Muyinga	1677.46	905.697	12.1745	100.276	30.1526	441.924	150.29	0	30.0183	869.44	11.8576	47.3117	56.6159	35.4647	6.96376	0	6.49813	3250.82	36.3769	214.135	84.9538	1800.63	376.678	0	90.9422	55.3508	31.5955	13.0537	69.8393	19.5793	10.5814	79.6983	12.2461	8.0556	12.3075	70.027	17.6655	20.1254	54.6271	25.2475	16.3814	57.4265	26.1921	31.7286	0.439509	56.7028	7.13396
	163	Eastern	9461.01	1786.03	291.699	495.436	649.217	1626.53	1717.26	26.2794	2458.86	1114.95	229.717	167.945	585.857	12.0038	55.6919	106.423	1438.38	6449.37	908.683	819.968	1338.89	8976.56	3784.51	92.796	6268.54	89.9496	7.91167	2.13875	91.4365	6.83023	1.73323	90.9579	7.28373	1.75836	17.2774	68.7309	13.9917	19.3039	69.9745	10.7216	11.5235	77.6811	10.7954	33.5686	1.72301	60.258	4.45044
	164	Kirundo	1948.7	735.568	137.018	30.1583	85.3868	356.335	64.9663	2.32884	356.188	488.867	121.595	12.3835	61.4326	18.0157	2.70829	17.3148	233.514	3475.65	505.594	117.357	347.891	1511.48	229.793	13.1395	1181.67	53.0316	39.3926	7.57585	65.5749	29.5069	4.91817	72.9515	23.223	3.82551	17.7245	73.7065	8.56902	21.2729	68.0487	10.6784	17.0409	74.394	8.56505	22.555	0.0410945	75.6541	1.74976
	165	Southern	5818.42	642.597	87.0092	1637.19	400.885	651.846	355.153	38.9251	1994.52	360.235	61.1322	701.943	298.438	5.87283	12.3536	126.276	1415.81	3754.02	401.315	8528.88	1956.88	10045.4	2095.2	186.277	8341.82	49.0069	5.96062	45.0325	49.4952	4.04094	46.4638	59.4606	5.05353	35.4859	13.5572	16.4192	70.0235	18.029	8.5563	73.4147	13.4882	15.362	71.1498	29.1012	0.168111	69.4492	1.28145
	166	Ngozi	1455.82	700.491	37.3496	159.371	88.8615	204.88	119.605	2.19114	142.607	454.165	94.9087	85.1055	93.0507	20.8076	9.55172	29.4343	95.8248	3451.66	199.363	670.64	415.495	842.289	475.385	11.8168	688.257	42.4243	41.2124	16.3633	43.75	38.393	17.8571	57.8091	25.4077	16.7832	13.7907	62.9869	23.2224	13.1568	60.8949	25.9483	15.5866	54.4351	29.9784	22.9136	0.149227	73.0781	1.53109
	167	Cibitoke	1636.21	304.458	0.432827	301.599	94.9218	370.752	350.197	6.33113	199.427	217.026	2.15489	176.75	124.596	10.9721	17.3395	48.9917	49.3817	1847.45	2.23666	1553.37	265.987	4285.1	1690.52	17.8662	422.988	67.1881	14.3234	18.4885	71.4958	12.6175	15.8867	79.8395	7.28303	12.8774	18.3036	37.9532	43.7433	20.2757	36.5726	43.1517	21.1391	34.0914	44.7695	33.3042	1.41558	61.6273	3.65293
	168	Western	6058.74	1413.56	128.531	1210.88	377.71	971.676	327.668	36.6341	415.225	1069.03	182.676	613.567	446.669	6.08365	6.7189	357.626	364.66	8924.13	664.586	6921.26	1989.6	14585	1524.32	184.866	1916.49	55.75	7.96561	36.2844	53.8444	4.61559	41.54	54.3453	10.5044	35.1503	8.10551	18.1352	73.7593	9.29502	10.4103	80.2947	4.38419	24.7531	70.8627	19.1857	0.241228	75.739	2.90196
	169	Kayanza	1104.24	384.645	8.7631	225.428	99.2315	97.0048	75.4157	3.5976	210.008	351.655	5.40014	133.797	100.991	3.8291	5.52556	36.3418	202.546	1670.66	49.5187	1019.21	400.599	872.182	308.125	18.7167	837.289	53.2276	32.2562	14.5163	60.0013	27.9983	12.0004	71.279	15.4237	13.2973	17.1249	66.9459	15.9292	29.4087	50.8407	19.7507	10.2624	67.9364	21.8013	12.0339	0	83.4766	3.01153
	171	Ntungamo	1927.19	722.026	0.0783206	622.686	40.4832	46.3054	488.728	0	2.59787	401.847	0.11398	143.693	28.5995	0.40316	15.6305	0	0.23975	3174.11	0.126546	1495.83	91.2418	424.708	955.659	0	4.87217	45.1829	25.5561	29.261	47.7393	26.4525	25.8082	55.3081	15.7083	28.9836	7.75478	59.5818	32.6634	7.30167	61.4842	31.2141	6.0251	48.2639	45.711	45.3324	2.79136	44.034	7.84226
	172	Isingiro	2752.71	1008.54	18.3397	529.913	57.6809	226.271	818.896	1.67731	49.1505	476.884	6.66093	113.642	44.9966	4.95646	29.5294	13.5891	16.5927	3619.74	28.5895	1257.77	105.092	1048.05	2041.6	4.00577	66.9559	51.5356	26.0059	22.4585	53.2171	23.1775	23.6054	58.1697	21.3083	20.522	9.68336	61.4078	28.9089	9.71345	58.5984	31.6881	10.6569	57.5525	31.7906	52.9231	4.01019	33.9663	8.55905
	173	Northern	3239.58	1726.74	88.3626	276.111	322.578	267.764	58.5541	17.4405	399.723	944.248	83.6648	102.328	288.203	4.90491	2.85968	90.5779	292.731	8166.08	346.779	1239.55	1235.68	2153.76	285.571	86.0963	1864.04	21.8216	59.9966	18.1819	22.8582	51.4273	25.7145	35.5347	47.207	17.2583	4.43616	72.9397	22.6241	5.19305	63.2554	31.5516	14.1357	67.4797	18.3846	21.2668	0.40681	76.0877	1.54555
	174	Kabale	1651.43	980.77	39.4969	74.5364	77.9732	285.961	89.5528	0	51.8778	497.076	48.2346	14.7908	37.0995	4.2649	1.1459	0	14.1833	3935.48	125.654	169.874	211.622	2432.44	184.385	0	110.262	52.2228	43.3333	4.44394	54.0564	40.5385	5.40504	49.723	43.6114	6.66569	12.501	83.2483	4.25066	10.5315	86.5715	2.89698	3.65318	91.1652	5.1816	34.6237	0.817717	62.3341	2.22446
	175	Kisoro	838.91	465.992	30.0615	19.1425	30.575	242.604	10.697	0	12.436	301.915	53.5446	6.67314	31.0414	5.51047	0.24551	0	10.7751	2696.22	137.31	71.5696	126.831	2987.56	50.2735	0	49.9704	55.5569	44.4431	0	64.1039	35.8961	0	71.0167	27.0511	1.9322	16.6699	83.3301	0	23.3983	76.6017	0	20.385	77.116	2.49909	21.7318	1.63748	72.5332	4.09757
	196	Hasaka (Al Haksa)	22372.9	0.0683819	0	11.6582	18.0251	1.92325	927.499	74.5483	21210	0.0012	0	3.01577	7.14266	0	1.17328	427.504	843.971	0.50239	0	2.02942	1.60063	1.1896	78.324	6.11194	2313.16	100	0	0	100	0	0	88.8764	0	11.1236	100	0	0	100	0	0	5.28509	0	94.7149	85.2136	10.194	0.884928	2.8985
	198	Ar Raqqah	18289.9	0.75847	0	58.6404	43.9838	16.2569	3480.17	95.2042	14045.5	0.04552	0	8.64645	12.7948	0.01804	2.41136	331.137	391.466	1.38507	0	5.67139	4.57138	33.402	210.331	8.36146	1228.27	96.8493	0	3.15073	97.499	0	2.50099	98.7447	0	1.25527	42.8239	0	57.1761	45.1044	0	54.8956	7.86968	0	92.1303	91.2916	5.9806	2.05663	0.350276
	200	Aleppo	18921.3	15.526	6.35584	600.471	558.456	186.249	4963.31	269.275	11755.3	3.44946	2.37484	146.231	303.077	0.79216	22.115	1716.51	1414.1	26.8577	2.82006	146.889	129.182	500.006	891.907	39.8374	2498.1	92.1539	0.280091	7.56602	92.5539	0.323604	7.12246	89.9674	0.18931	9.84328	43.1827	2.63169	54.1856	43.2806	3.1983	53.5211	21.9743	0.322376	77.7033	77.4534	14.5881	2.93973	4.50821
	204	Idlib	5636.54	126.209	5.37481	341.765	461.438	313.338	1217.13	63.0218	3093.23	53.5681	3.35985	111.039	454.182	5.88607	11.6532	287.543	417.869	140.927	8.17327	159.755	155.647	646.162	522.753	11.5133	1104.85	80.4078	3.67362	15.9186	82.8958	3.94737	13.1569	82.6188	5.19195	12.1893	26.4797	12.9626	60.5578	29.7108	19.4016	50.8877	18.759	25.4886	55.7524	56.4215	11.4644	19.5065	12.6076
	205	Lattakia	2406.66	640.267	21.8506	101.661	34.7028	1341.65	187.479	18.1358	36.9083	349.563	46.2366	44.8256	120.713	26.1534	4.54432	214.487	30.5736	956.315	9.08433	80.3703	18.179	6818.6	445.816	2.37674	25.4929	83.6254	12.7933	3.58127	81.7081	14.2459	4.04603	83.9202	12.6709	3.40898	29.8404	56.9066	13.253	29.5508	57.3718	13.0774	18.4562	66.631	14.9128	52.1969	11.7906	25.7424	5.14911
	206	As-Sulaymaniyah	17218.5	10.8849	0	771.472	583.52	115.567	11801.9	121.907	3480.07	3.82267	0	263.169	823.431	0.36859	66.1801	726.96	287.751	8.91195	0	184.223	131.341	72.1409	2687.83	15.3407	785.388	96.7145	0.0567937	3.2287	96.3716	0.0866113	3.54183	96.9549	0.0692954	2.97578	33.8364	2.03841	64.1252	30.189	2.89728	66.9137	16.3053	4.20991	79.4848	68.9148	5.76825	11.0806	6.45609
	209	Diyala	19801.5	152.204	66.9432	83.2349	91.0763	420.435	2023.75	158.097	16444	82.3528	38.8354	13.1058	21.5934	1.59063	4.59391	841.005	1280.09	182.84	24.1972	13.9999	19.5065	151.537	284.593	22.8233	2524.33	86.8227	10.8416	2.33568	87.9151	9.67431	2.41057	88.3339	10.0133	1.65273	13.9796	74.5157	11.5047	14.8035	73.8517	11.3448	5.73907	88.0533	6.20759	72.558	6.02854	13.6589	2.95469
	211	Wasit	17662	32.6259	1.99642	0.233501	0	109.964	136.517	68.0586	16783.5	12.4645	0.71879	0.0114	0	0.27169	0.09688	469.803	985.089	15.93	0.153024	0.049292	0	22.5013	13.1527	8.5223	3288.95	100	0	0	100	0	0	95.7922	4.20785	0	100	0	0	100	0	0	6.47416	93.5258	0	53.7679	5.74102	39.7916	0.472125
	212	Maysan	16141.9	0.2646	16.384	0.356041	0.024073	779.455	50.0643	55.8566	13998	0.00483	8.08023	0.00344	0.01171	0.32619	0.04414	581.019	647.127	0.022188	4.30378	0.026574	0.005318	1491.45	4.99088	5.0251	2296.2	100	0	0	100	0	0	100	0	0	100	0	0	100	0	0	100	0	0	61.231	18.713	20.056	0
	214	Irbid	1798.7	52.6134	18.9498	318.046	200.175	132.742	535.111	66.3935	472.829	61.5485	89.9334	333.388	596.397	5.70618	16.399	667.355	281.413	16.7574	2.58378	26.6074	16.8078	151.006	57.1505	5.83226	42.444	72.222	2.77864	24.9994	66.669	4.16779	29.1632	68.9991	2.50072	28.5002	11.738	12.0319	76.23	11.2306	13.6952	75.0742	4.01997	6.37992	89.6001	23.5413	1.32776	40.1187	22.6686
	215	Madaba	1263.18	0.060969	0	19.986	46.937	0.398228	400.526	10.2274	536.494	0.00156	0	11.4374	58.9662	0.00876	4.59093	109.145	66.8315	0.010248	0	1.54554	3.06395	0.069362	32.8945	0.557178	32.7784	100	0	0	100	0	0	100	0	0	100	0	0	100	0	0	0	0	0	36.0948	5.16173	28.3002	29.7815
	216	Karak	3475.25	0.46896	0	46.689	77.5613	3.14974	377.602	7.92478	2677.07	0.4888	0	42.222	146.322	0.03398	1.8609	60.2299	155.435	0.145112	0	9.99573	18.6225	0.83734	54.2466	1.28493	197.829	100	0	0	100	0	0	82.3519	0	17.6481	100	0	0	100	0	0	4.47474	0	95.5253	27.4419	6.54222	41.1848	6.75981
	217	Tafilah	2180.96	0.963981	0	28.7223	33.0456	0.0817572	377.771	1.15152	1738.63	1.21152	0	15.9551	86.0384	0.00344	2.34851	7.69952	20.7581	0.149634	0	1.66281	1.705	0.004964	25.2065	0.057966	78.3541	100	0	0	100	0	0	100	0	0	0	0	0	0	0	0	100	0	0	41.7842	2.1414	27.621	28.4535
	218	Aqaba	6491.97	0.0366607	0	0	0	2.03155	3.06788	29.3662	6445.91	0.02415	0	0	0	0	0	135.362	98.3638	0.003898	0	0	0	0.480512	0.145966	1.3189	277.315	0	0	0	0	0	0	0	0	0	0	0	0	0	0	0	0	0	0	73.8786	26.1214	0	0
	219	Balqa	1140.38	51.2948	0	99.6114	90.9518	21.746	266.38	43.9786	512.23	41.0665	0	64.8419	299.496	0.93703	5.21059	337.645	142.861	11.8988	0	5.64431	4.50415	8.81183	22.0113	2.93038	37.5285	70.0039	0	29.9961	85.7162	0	14.2838	76.3662	3.63693	19.9969	13.0232	0	86.9768	9.02626	0	90.9737	4.25824	19.0981	76.6436	19.862	2.05101	38.7653	8.13954
	220	KwaZulu-Natal	94006.7	8984.25	669.309	14841.1	1587.03	26789.7	35970.2	327.594	3641.87	1842.34	1410.66	3524.03	2975.8	66.8433	92.7476	1730.12	49.1426	40084.4	3318.54	27503.6	4930.44	151241	61389.5	2356.57	5294.79	78.2733	5.20107	16.5256	80.8745	4.11755	15.0079	76.2377	5.5567	18.2056	8.18955	26.0265	65.784	8.85031	25.664	65.4857	5.59111	24.4252	69.9837	79.6661	4.79349	6.11165	6.61904
	221	Mokhotlong	3835.84	0	0	324.307	28.5577	0.237765	3423.93	0	48.831	0	0	98.9859	22.7668	0	16.7432	0	0.53793	0	0	274.629	25.4147	0.324442	2766.28	0	31.8061	99.7611	0	0.238937	100	0	0	98.2849	0	1.71511	77.2839	0	22.7161	100	0	0	31.5872	0	68.4128	88.4931	8.08693	2.20898	1.21101
	222	Free State	129716	100.329	0.669825	3697.23	1634.07	1411.2	91510.4	203.625	29941.7	5.96768	0.01022	306.454	1757.5	0.50694	41.2979	819.494	68.6441	245.605	0.482068	4493.7	2864.62	3407.28	60945.6	591.823	17243.9	94.6104	0.0561734	5.33342	94.7952	0.0609789	5.14381	91.7283	0.0949028	8.17683	15.3921	0.0904602	84.5174	15.1654	0.113059	84.7216	6.74556	0.237641	93.0168	83.6366	1.27381	6.58539	4.52902
	223	Butha-Buthe	1717.99	0	0	300.502	60.2646	1.94833	1318.02	0.0166363	34.6149	0	0	94.7992	25.3199	0	2.72628	0.02474	0.6224	0	0	389.465	62.3194	8.25877	1495.76	0.014666	24.2932	95.9897	0	4.01034	97.2962	0	2.70383	96.0899	0	3.91011	21.6707	0	78.3293	23.4598	0	76.5402	8.11708	0	91.8829	71.689	11.7696	11.4077	5.13372
	224	Leribe	2703.56	2.48557	0	566.804	238.645	29.1287	1455.75	11.5298	371.02	0.3932	0	181.404	105.113	0.01492	3.06932	22.8513	28.0607	10.8532	0	819.177	226.289	110.994	1790.45	30.6548	217.033	90.9268	0	9.07322	92.1838	0	7.8162	92.3451	0.0869783	7.56795	28.2858	0	71.7142	13.0195	0	86.9805	19.9794	0.384231	79.6363	72.0973	11.5502	11.1198	5.23266
	225	Eastern Cape	169346	3314.59	483.944	14051.3	2422.96	34730.7	104663	137.549	8733.76	472.431	930.484	2997.09	2044.78	30.6606	69.8552	554.858	319.3	16832.5	1316.76	21269.1	3276.39	187765	141058	459.2	4892.52	85.7403	1.46924	12.7905	85.5262	1.52193	12.9519	81.3579	2.3052	16.3369	7.74175	10.8287	81.4296	7.37332	10.8708	81.7559	3.28265	12.733	83.9844	84.3371	6.91375	3.16792	4.2802
	226	Qacha's Nek	2022.6	0.0138701	0	259.002	11.0291	24.6184	1692.86	0	25.775	0	0	74.9921	3.69578	0.01878	4.73335	0	0.10476	0.037518	0	283.222	8.46547	67.881	1832.08	0	13.2632	93.5205	0	6.47952	94.4632	0	5.53685	91.597	0	8.40302	21.4659	0	78.5341	17.2359	0	82.7641	5.47437	0	94.5256	87.7892	8.79698	0	3.41385
	227	Thaba-Tseka	5053.08	0.044799	0	474.425	34.1539	12.1409	4460.25	0	44.7552	0	0	120.978	14.3077	0.01453	20.981	0	0.26064	0.103066	0	455.315	28.3071	27.6181	3957.82	0	24.9536	99.6676	0	0.332422	99.6512	0	0.3488	99.7533	0	0.246736	82.2141	0	17.7859	84.4232	0	15.5768	66.4979	0	33.5021	93.3582	4.31589	0	2.32588
	228	Berea	2066.31	0.210537	0	525.773	195.274	11.0646	943.779	2.96896	383.858	0.00377	0	179.078	130.256	0.03332	5.14156	5.42141	21.2357	0.682942	0	691.117	211.877	38.5907	1346.28	5.78855	206.197	94.71	0	5.29003	95.4005	0	4.59953	90.9871	0	9.01285	26.2202	0	73.7798	35.18	0	64.82	5.70787	0	94.2921	71.1115	15.4755	2.57624	8.11243
	229	Maseru	3836.81	0.989673	0	718.436	211.213	25.1527	2592.12	28.0993	240.288	0.20293	0	237.801	215.816	0.07449	14.9116	80.6456	6.49134	4.48584	0	1042.79	330.846	98.0115	3396.65	76.3773	121.514	94.4491	0	5.55091	94.6594	0	5.34063	95.3204	0	4.67964	24.4328	0	75.5672	21.6007	0	78.3993	11.2596	0	88.7404	68.8979	7.13443	8.86522	8.61893
	230	Mafeteng	2685.72	0.689424	0	621.345	145.254	9.99634	1384.64	4.07969	510.589	0.04889	0	133.974	40.0732	0.01457	6.99986	6.73828	24.9413	2.82328	0	691.417	108.35	35.0004	1535.64	6.97335	230.947	96.8075	0	3.1925	95.9986	0	4.00139	96.945	0	3.05496	61.8879	0	38.1121	55.2714	0	44.7286	18.5884	0	81.4116	90.5757	6.38269	0	3.04164
	231	Mohale's Hoek	3339.09	1.2606	0	666.492	56.1818	52.78	2460.87	0	88.3405	0.1617	0	146.118	23.368	0.15473	14.6103	0	1.01348	4.92303	0	788.226	50.1564	184.175	3374.4	0	41.1144	97.2723	0	2.7277	98.7853	0	1.21473	97.6788	0	2.32125	66.8589	0	33.1411	82.0243	0	17.9757	19.61	0	80.39	91.0977	3.84226	0	5.06003
	232	Quthing	2845.46	1.12106	0	436.686	12.1322	8.51134	2356.38	0	12.7171	0.32375	0	122.901	8.12571	0.12068	17.5607	0	0.03774	5.52258	0	585.007	13.9526	31.1797	3237.7	0	6.94694	96.8903	0	3.10968	97.7036	0	2.29644	97.8587	0	2.14134	47.6104	0	52.3896	47.5157	0	52.4843	41.9501	0	58.0499	87.0545	2.89416	0	10.0514
	233	Limpopo	125668	7379.3	3674.22	1632.61	1150.75	92513.7	12353.4	175.087	6407.49	1203.47	3161.7	292.212	945.398	54.3449	8.25613	415.241	74.1808	23706.8	7551.66	2716.43	1983.62	311071	20358.3	387.644	6207.48	91.907	5.90653	2.18643	92.0456	5.80702	2.14737	91.0095	6.4361	2.55437	8.69422	70.285	21.0208	9.5033	68.2197	22.277	4.37068	71.3269	24.3024	67.6828	10.1348	10.2246	11.5608
	234	Kgatleng	7689.39	227.252	80.9755	0.496167	3.61667	7095.38	78.7546	4.55095	190.519	26.5093	66.2298	0.0381	0.52361	10.2086	0.0145	5.573	1.35447	461.608	182.094	0.64285	4.39256	12129.9	85.8678	13.0468	168.109	98.8544	1.14559	0	96.5251	3.47488	0	95.4794	4.21935	0.301297	18.2788	81.7212	0	9.86918	90.1308	0	15.7455	84.2545	0	72.4185	5.01697	0.763749	21.8008
	235	North West	105088	2526.82	558.018	4225.31	1461.3	34005.9	50045	70.8477	11863.7	459.275	623.039	659.182	2179.62	23.0216	48.1873	258.587	64.6016	6104.25	1209.16	5427.44	2854.15	64796.4	36013.5	179.81	5714.29	89.1768	2.84692	7.97628	86.9413	2.59787	10.4609	84.7371	3.4292	11.8337	8.52398	20.187	71.2891	8.37682	14.6114	77.0118	4.24803	17.5117	78.2403	75.7783	5.42036	6.82269	9.20049
	236	South-East	1616.81	224.274	54.2544	12.2786	3.89588	1216.16	67.1006	0	25.5455	55.1061	86.4855	9.39686	4.68062	7.51413	0.46967	0	0.23823	587.971	145.156	10.5366	9.88426	3905.79	53.6886	0	20.7723	89.2464	9.81855	0.935005	93.8727	6.12734	0	90.5101	9.09477	0.395104	35.1217	58.1611	6.71716	45.32	54.68	0	14.6991	84.5911	0.709752	69.0531	3.02417	18.304	9.61877
	237	Southern	27007.9	490.661	81.5869	143.689	6.00088	21429.7	4488.24	0	359.007	96.3576	77.82	39.4874	4.67951	20.7387	3.26615	0	0.96771	722.927	200.172	88.7341	5.8665	25206.9	2383.92	0	171.481	99.6864	0.176388	0.13717	98.9865	0.760225	0.253274	98.9258	0.460696	0.613455	28.8879	47.8826	23.2295	6.40426	87.8305	5.76523	11.4689	29.0784	59.4527	74.9147	8.0213	0.967524	16.0965
	238	Kgalagadi	105603	127.113	16.2991	88.6578	8.9105	46799	58431.8	0	108.308	18.2202	13.8137	12.4334	9.16262	1.60191	0.69591	0	0.00331	137.507	22.7497	71.2549	12.6906	36939.7	30670.8	0	22.5143	100	0	0	100	0	0	99.9892	0.00811786	0.0026917	100	0	0	100	0	0	4.04635	87.9713	7.98234	82.9571	6.31008	0	10.7328
	239	Masvingo	55900.1	3662.25	1403.1	556.617	606.247	39681.2	3367.05	0.688909	6201.43	562.69	263.382	77.0399	157.371	412.676	30.9141	2.07542	263.155	10184.7	1903.94	756.501	745.633	142399	4745.26	2.04761	7868.01	96.3741	2.43562	1.19031	95.7227	2.02565	2.25167	95.0047	3.16053	1.83477	51.3568	32.5814	16.0619	42.2059	24.8062	32.9879	35.1605	40.5447	24.2948	96.6244	1.6945	0.467203	0.759749
	240	Lusaka	21747.6	1019.13	121.454	767.282	169.109	16837	2051.41	223.679	387.424	342.166	130.383	173.684	318.4	49.355	25.1838	2335.85	48.9244	3095.97	274.233	1145.29	331.695	99947.8	4364.93	822.143	695.748	91.2398	4.22842	4.53181	91.4023	4.08428	4.5134	92.5525	3.90831	3.5392	17.96	47.7071	34.3329	21.1247	44.3265	34.5488	21.291	47.6078	31.1011	74.8343	3.29373	13.2112	2.10655
	241	Mashonaland West	57322.1	3537.5	626.343	1780.97	864.454	38199.6	6874.07	19.6284	3205.32	554.477	158.808	237.344	378.391	285.001	85.3826	74.0982	131.355	9540.26	1043.84	2373.28	1211.91	165817	10472.5	65.2206	4454.13	91.2214	4.62709	4.15153	91.8544	3.79858	4.34701	91.7226	4.25086	4.0265	46.6937	28.6026	24.7037	48.2969	25.0587	26.6443	38.6654	32.8462	28.4884	95.5356	1.39314	1.56185	0.431539
	242	Mashonaland Central	27709.2	2616.45	376.048	1272.39	644.802	16334.7	3967.21	5.45708	2375.63	513.412	80.9334	239.297	202.43	169.19	50.814	20.0556	103.654	7028.23	565.753	1700.86	846.737	66690	6450.29	16.2636	2769.28	88.772	5.43794	5.79001	89.0356	4.85901	6.10541	89.7778	5.34742	4.87481	40.389	30.8114	28.7996	41.1319	29.2319	29.6362	30.8737	38.2659	30.8604	94.2578	4.50883	0.42525	0.779505
	243	Southern	85023.3	3165.74	471.783	2108.27	674.184	54574.2	15446.4	0.078117	5570.34	535.127	235.864	367.928	361.44	332.02	162.61	0.17628	182.598	8981.09	760.52	2815.21	856.546	235894	25798.9	0.167744	7181.01	95.7367	1.91124	2.35205	97.297	1.18788	1.51515	97.0433	1.60348	1.35325	55.3073	20.3981	24.2946	59.9398	17.7372	22.3229	52.9306	25.4527	21.6167	92.3977	3.38101	1.58389	1.57252
	244	Kemo	16397.9	198.251	5.11231	19.3786	0.0240822	15635	492.842	0	3.08246	103.457	22.6296	7.88158	0.0006	5.56628	0.31263	0	0.06202	1009.86	18.5592	54.2918	0.049068	119011	1715.6	0	5.90629	98.9679	0.880891	0.151178	98.9421	0.914386	0.143564	98.7197	1.17235	0.107949	18.9378	74.8846	6.17754	19.886	73.5321	6.58188	6.25702	87.3684	6.37463	67.8255	19.239	7.53194	5.40364
	245	Ouaka	49187.2	446.03	9.85473	32.2706	1.43905	47674.3	930.574	0	4.68256	185.165	54.8156	26.3458	7.13496	51.4901	2.61045	0	0.02777	2400.01	32.2494	70.7994	5.33473	305770	2300.35	0	6.29913	99.2979	0.640555	0.061503	99.334	0.612374	0.053576	99.2134	0.732324	0.05429	35.8346	57.2574	6.90802	35.0147	57.8823	7.10305	24.512	68.5739	6.91415	75.7935	16.2756	2.76824	5.16262
	246	Basse-Kotto	16764.7	460.141	2.87144	81.0817	0.693023	13840.5	2191.56	0	10.9	224.739	12.6121	27.6419	2.82116	23.6686	6.50637	0	0.09156	2386.13	5.74762	186.438	0.95723	96133.3	5780.4	0	12.149	97.6633	1.81969	0.517013	97.6797	1.73799	0.582285	97.4862	1.92789	0.585922	33.7338	54.5519	11.7144	33.5229	53.5147	12.9624	15.107	68.7367	16.1563	74.3641	21.7287	1.25296	2.65424
	247	Mbomou	59913.9	269.845	3.36398	30.4529	5.29216	53686.1	5761.28	0	2.54965	114.194	13.3372	15.6931	22.4487	10.3595	0.67598	0	0.00333	2257.71	13.0768	115.3	15.0621	653665	20761.2	0	3.42071	99.5795	0.350088	0.0704431	99.6367	0.296023	0.0672759	99.5598	0.362989	0.0772532	23.9589	61.4601	14.5811	24.5163	59.891	15.5928	9.90253	69.972	20.1255	77.3732	15.0225	1.75094	5.85338
	248	Ombella-M'Poko	31712.2	351.132	10.6705	208.975	25.1024	29680.2	1314.38	0	6.56132	115.52	43.769	85.0201	97.2598	13.0554	2.57363	0	0.08087	1866.78	31.5143	636.256	65.1041	206321	4748.58	0	11.625	98.5546	0.749479	0.695916	98.6048	0.718429	0.676818	98.3431	0.932519	0.724335	18.5271	41.8847	39.5882	20.0542	43.128	36.8177	7.89348	47.7483	44.3582	75.3224	11.0392	6.32699	1.47297
	249	Bangui	93.152	4.42973	2.69269	11.3111	48.863	2.75322	1.84899	20.4879	0	2.05588	6.31729	6.6789	353.213	0.02311	0.00619	507.709	0	22.229	5.63899	25.1242	110.077	30.9513	6.30677	55.531	0	25	12.5	62.5	33.3333	0	66.6667	20.4819	14.4578	65.0602	0.615579	12.4664	86.918	2.16288	0	97.8371	37.1392	10.0489	52.8119	2.5043	0	7.8943	0
	250	Lobaye	18735	271.485	6.35642	70.5054	2.33982	17210.3	1101.58	0	1.57879	177.554	40.7277	44.9106	17.9341	17.8625	2.55328	0	0.00519	2337.28	18.5628	204.951	5.58275	245891	3989.59	0	7.39834	98.1955	1.21391	0.590562	98.2914	1.04691	0.661736	97.845	1.49971	0.655317	23.1249	53.8488	23.0263	23.9361	49.629	26.4349	10.3181	60.4699	29.212	64.4837	24.6941	2.73493	8.08735
	251	Kagera	29967.8	4328.43	67.9119	1244.33	190.581	5855.28	7393.11	0	516.705	1970.18	36.9755	273.74	191.849	95.3278	90.2954	0	43.5162	15409.8	167.19	2772.55	436.046	30192.7	19071.5	0	1325.59	78.0337	14.9437	7.02254	81.947	11.7262	6.3268	83.0257	10.7842	6.19004	18.2489	61.6984	20.0527	20.2162	58.1709	21.6129	18.8948	58.2588	22.8464	58.9198	6.69178	15.4174	18.6001
	252	Cankuzo	1799.26	380.142	32.2577	105.838	130.743	417.746	416.731	0.100285	310.545	101.711	12.4706	26.6228	68.1691	15.487	5.76325	0.2943	87.4902	1414.85	84.7771	272.655	356.519	2101.71	1446.64	0.245384	875.71	73.5316	17.2928	9.17555	79.8942	12.9251	7.1807	83.6899	11.0372	5.27289	23.2081	50.6188	26.173	25.8395	46.8823	27.2781	22.9525	51.7905	25.257	74.2397	6.75345	2.29663	16.7102
	253	Ruyigi	2189.6	564.445	48.4082	308.688	174.689	341.014	465.049	0.433502	286.239	193.79	30.6996	75.0346	126.412	12.4629	11.9211	1.96482	142.447	1702.98	108.304	717.566	434.725	1422.3	1325.16	1.57662	642.704	53.5599	24.7452	21.6948	60.1474	19.5613	20.2913	71.7934	14.0481	14.1585	18.655	49.1429	32.2021	20.7511	43.0054	36.2434	18.5381	43.0012	38.4607	65.3867	7.52176	22.2662	4.82536
	254	Rutana	1680.54	385.669	53.4336	178.148	289.014	204.063	228.408	1.53488	340.263	114.644	38.0289	47.2067	178.594	10.6827	9.59858	8.82618	139.048	1364.24	155.907	434.008	822.308	747.371	551.597	3.99168	846.984	51.9062	24.1521	23.9417	55.4537	19.0911	25.4552	66.175	16.2758	17.5492	19.4308	40.0047	40.5645	19.0394	33.7876	47.1731	21.1282	33.7806	45.0913	52.6438	7.22166	32.5036	7.63088
	255	Makamba	2448.03	487.594	39.3572	161.234	125.365	222.685	149.178	5.33312	574.635	184.83	65.6539	33.3603	66.3185	9.90802	3.38098	18.1895	183.214	1951.39	101.292	520.919	370.349	1128.72	511.257	17.3265	1484.32	51.4358	33.0135	15.5507	71.1653	13.4968	15.3378	71.8394	12.5381	15.6225	15.0181	71.0734	13.9085	37.43	35.1851	27.3849	23.8637	46.3798	29.7565	62.2382	1.92562	24.676	11.1602
	256	Bubanza	1116.95	298.381	15.5588	115.015	56.5454	274.882	143.248	1.93503	207.697	170.551	53.2702	68.7206	69.8624	7.1189	3.04175	11.4849	63.2428	2088.39	81.7628	727.504	180.183	3502.05	530.808	6.24707	528.388	84.516	9.03227	6.45171	89.32	5.82521	4.85474	91.2253	4.38726	4.38742	18.7216	54.7553	26.523	21.8693	49.0012	29.1295	13.6732	45.4538	40.8731	28.7414	1.49201	63.5862	6.18044
	257	Bujumbura Rural	1372.02	266.685	17.2473	624.706	23.56	79.0539	72.6927	3.88109	47.2062	180.919	33.1696	438.831	59.3273	4.46198	3.48987	18.153	16.4556	1732.7	93.6393	3328.38	75.1057	513.979	343.617	8.46372	131.516	52.7318	12.7266	34.5416	68.0054	0	31.9946	72.0041	15.5515	12.4443	12.3386	27.2136	60.4478	13.5276	0	86.4724	15.5044	42.8441	41.6515	25.6892	2.88601	64.1673	3.23769
	258	Bujumbura Mairie	466.166	0.318275	0.00673064	29.5707	47.4016	0.625193	2.30879	56.9513	24.435	0.1213	0.0662	34.2274	266.9	0.00421	0.11906	765.642	22.5966	1.85554	0.030094	151.528	189.587	2.22529	6.41677	179.001	58.2734	100	0	0	100	0	0	74.9984	0	25.0016	100	0	0	100	0	0	47.5302	0	52.4698	0.729049	0	38.1864	3.20159
	259	Bururi	3366.38	627.178	20.9728	1210.22	79.8193	221.82	338.964	0	15.0123	321.954	94.0393	383.423	94.4295	7.58456	13.0436	0	1.67801	2740.54	50.0006	4031.65	225.529	1495.87	1180.45	0	34.7267	40.9968	11.4971	47.5062	45.075	9.47017	45.4549	49.8725	10.2996	39.828	11.5195	27.6813	60.7992	14.638	17.9047	67.4573	11.9675	25.0478	62.9846	52.9165	5.36702	36.792	4.35814
	260	Nord-Kivu	59658.5	3526.77	197.469	830.556	158.788	48135.7	4863.85	47.3339	184.807	2892	1952.26	719.047	1025.76	286.818	54.1919	529.166	31.1985	25054.1	798.971	4149.05	805.943	1.00428e+06	21545	232.822	927.488	94.1349	4.47084	1.39422	96.4791	2.61255	0.908376	95.4822	3.22505	1.29278	25.7891	53.8891	20.3218	30.0349	49.613	20.3522	16.6237	59.8397	23.5365	45.0682	7.66073	31.1178	11.0806
	261	Amhara	156171	2735.94	1266.08	1040.95	3483.27	39060.2	41953.8	236.839	62982.8	1535.32	1320.02	672.768	2783.32	1119.6	1383.72	2403.5	13461.4	8895.17	2950.64	2587.59	7333.44	167555	137770	837.991	142104	99.7024	0.0602456	0.237332	99.8448	0.033254	0.121946	99.7986	0.0899413	0.111443	68.0386	3.25177	28.7096	66.5298	3.38904	30.0811	70.2773	9.36413	20.3585	58.2254	14.309	15.2388	11.2985
	262	Gedarif	58668.5	18.6928	1.35682	552.075	144.199	881.665	20023.2	77.3179	36627.5	5.48335	0.14959	583.104	216.134	0.52857	27.108	457.437	392.599	44.1247	0.748952	625.113	144.537	2662.62	17055.8	113.118	19799.9	98.942	0	1.05801	99.2152	0	0.784776	99.2853	0.0354682	0.679207	28.4682	0	71.5318	35.6132	0	64.3868	24.4591	2.33499	73.2059	46.1748	24.9949	7.36063	17.5322
	263	Tigray	49213	221.03	240.078	447.377	780.522	13620.5	22226.9	52.1495	11557	166.892	378.824	490.459	1414.17	378.066	1034.35	501.37	2080.11	835.292	567.348	1134.75	1750.6	62807.9	71724.8	228.135	22249.9	99.8141	0.0265231	0.159365	99.8704	0.0258512	0.103718	99.8164	0.038818	0.144744	71.5279	3.22872	25.2434	71.5022	2.98134	25.5165	60.8229	3.84932	35.3278	41.4175	24.9529	15.8954	15.4435
	264	Benshangul-Gumaz	50073.1	213.244	127.252	272.226	152.415	39867.2	6888.44	0.979217	2301.28	230.694	168.102	232.772	239.009	133.607	68.7828	11.5325	207.419	788.207	383.47	646.783	485.341	193619	23510.2	3.77569	7505.4	99.3078	0.198953	0.493212	99.4429	0.149495	0.407602	99.5865	0.149868	0.263646	48.2904	16.5637	35.146	54.678	14.065	31.2571	50.0588	19.0602	30.8809	50.5501	26.614	7.32066	13.3112
	265	Blue Nile	44383.3	10.5413	0	580.853	99.7827	7825.45	26165.9	7.57657	9056.26	3.82944	0	700.969	453.7	9.47998	96.9878	46.8995	19.7882	38.4458	0	682.695	144.838	25335.7	45892.8	11.5143	5432.71	99.5439	0	0.456059	99.7601	0	0.239928	99.6958	0.0072674	0.29692	37.6385	0	62.3615	63.4903	0	36.5097	42.4746	1.48624	56.0391	35.5827	9.06432	25.2559	22.3645
	266	Sennar	36194.7	13.8199	1.13399	456.184	57.2462	4116.99	6733.29	80.8591	24481.9	3.76213	0.4188	445.091	97.9238	0.50778	8.06361	500.707	683.696	38.306	1.80806	393.951	60.082	10261.7	8888.4	114.841	13636.3	99.7335	0	0.266511	99.8598	0	0.14017	99.7519	0.00763816	0.240495	30.9521	0	69.0479	28.093	0	71.907	15.4315	0.577764	83.9907	51.5085	22.5544	14.1909	11.6027
	267	Gambela Peoples	25484.2	75.5401	2.00609	150.407	6.21751	15278	9880.16	0	16.96	96.0768	30.1803	284.938	60.0525	35.9657	75.431	0	0.09962	428.97	8.92953	286.391	24.3994	91506.9	18117.3	0	36.0385	99.4256	0.063275	0.511112	99.5331	0.0507149	0.41616	99.4764	0.0853931	0.438238	33.874	10.3403	55.7857	40.2288	7.95882	51.8124	33.3815	12.4474	54.1712	37.5069	13.9869	21.6569	19.5073
	268	Upper Nile	76043.7	32.1343	15.6692	262.3	11.3809	26497.1	47548.2	0	1352.73	32.4678	133.818	430.523	59.4507	100.095	245.341	0	1.90558	49.7936	39.1234	423.089	24.8714	81041	72168.4	0	656.785	99.771	0.00305345	0.225981	99.8545	0.00188885	0.143626	99.8099	0.0284241	0.161677	63.8659	0.128387	36.0057	64.094	0.15716	35.7488	43.7988	14.8271	41.3741	42.3129	13.0538	8.45075	25.8852
	269	Oromiya	325608	10681	5006.61	795.477	2010.09	200362	25299.8	446.231	78369.7	9155.04	5556.12	716.693	1934.44	5522.95	901.128	3818.56	16255	51508.4	15675.7	1816.29	5717.57	1.2418e+06	60687.2	1435.62	194747	99.3965	0.466938	0.136577	99.6628	0.238771	0.0984739	99.4427	0.477457	0.0798498	78.0692	17.9779	3.95292	79.51	16.2733	4.21662	72.1991	24.7324	3.06851	39.7127	10.6392	38.7882	9.14557
	270	Jonglei	120917	38.4292	10.3917	195.161	3.41831	39718.7	80163.1	0	11.6109	57.5484	93.5783	484.779	29.8426	162.916	572.989	0	0.07039	88.5555	16.3332	316.498	4.87799	118903	80829.7	0	14.751	99.9268	0.00542121	0.0677418	99.947	0.00324471	0.0497287	99.9299	0.0132516	0.0568241	71.7462	3.23009	25.0238	70.9236	3.47431	25.6021	65.6324	10.225	24.1426	27.076	10.4426	21.6802	27.2577
	271	Sila	37381.9	1.19158	0.886506	357.07	10.3656	7404.42	29049.8	0	549.327	0.08262	1.38181	337.123	55.7307	1.79956	171.457	0	9.14767	1.82817	0.999952	361.791	12.1637	26413.3	51662.9	0	495.852	99.7291	0	0.270868	99.9841	0	0.0158998	99.886	0	0.113983	44.21	0	55.79	90.5644	0	9.43565	18.3167	0	81.6833	58.4397	24.4165	4.79549	12.3483
	272	Salamat	69969.4	6.27801	0.118842	221.738	14.5058	33276.2	35993	0	450.376	2.85501	0.09715	241.663	124.523	4.81877	42.9546	0	4.72881	16.6921	0.11562	250.764	21.6246	115237	63865	0	546.116	99.9103	0.00332503	0.0864226	99.9346	0.00422242	0.0612073	99.9471	0.00325421	0.0496304	37.8513	1.20023	60.9485	36.6961	2.30158	61.0023	27.8416	1.76824	70.3901	51.5995	29.6679	3.04649	9.0991
	273	Bamingui-Bangoran	58096.3	65.7699	2.19269	9.75607	0	55615.2	2399.7	0	0	29.7665	9.34635	6.53766	0	4.4086	0.52938	0	0	235.097	4.11865	12.3559	0	278442	4400.71	0	0	99.8967	0.085828	0.0175164	99.9021	0.0828593	0.0150657	99.8816	0.102922	0.0154905	23.4579	58.1545	18.3876	29.8357	57.2037	12.9606	16.9207	70.9655	12.1138	72.7412	15.2022	6.0924	5.96425
	274	Moyen-Chari	41806.3	425.629	66.3966	299.419	66.7968	30818.6	8840.42	0.727336	1023.14	191.163	178.063	271.658	88.6628	49.0753	18.7932	4.55743	18.4202	940.47	131.347	487.133	110.02	104296	16678.4	1.73273	1842.46	98.9056	0.522351	0.572012	99.2658	0.328084	0.406074	99.0188	0.604428	0.376808	34.8964	27.918	37.1856	43.9436	16.9188	39.1376	24.8637	36.2033	38.933	63.9785	18.2222	6.12519	7.94991
	275	Ouham	53416.2	517.48	8.20058	30.6508	12.7469	52211.1	527.073	0	26.2922	315.578	30.9221	21.3838	46.3818	31.4529	0.67956	0	0.06691	2667.63	25.0427	65.0616	28.0237	326219	1121.77	0	42.5419	99.2601	0.678705	0.0611707	99.2992	0.647384	0.053375	99.1787	0.758411	0.0629103	30.3515	61.4677	8.18084	33.2599	60.1141	6.62599	12.2096	78.1672	9.62322	68.2792	21.6618	4.14572	5.91331
	276	Mandoul	17265.6	687.742	201.925	13.3057	69.2851	12252.3	330.971	1.10602	3667.69	381.019	236.309	6.86885	43.3962	36.876	0.57589	7.24486	148.56	1560.61	341.62	19.1744	109.195	45781	487.465	3.86756	6913.09	97.0026	2.91807	0.0793322	98.4682	1.43301	0.0988151	97.4969	2.42874	0.0743653	33.636	65.0358	1.32821	42.0596	54.6548	3.28555	19.5014	78.3085	2.19009	67.7089	20.5176	3.64946	6.30834
	277	Logone Oriental	22921.2	750.463	117.331	152.025	217.711	15264	1917.25	5.63285	4378.3	439.707	107.26	76.3687	204.759	28.9689	6.50849	31.9054	236.163	1960.14	210.852	267.027	356.86	66775.2	3408.34	15.9771	7792.44	96.6412	2.60108	0.75768	97.326	2.07073	0.603257	97.2769	2.28564	0.437477	30.9241	56.0011	13.0748	35.8946	53.6036	10.5017	14.662	74.4835	10.8545	64.0266	21.9451	4.0151	8.76091
	278	Prefecture de l' Ouham-Pende	31850.4	591.41	11.3695	36.9101	12.6775	30754.3	367.211	0.694826	56.5107	361.244	62.2641	25.3917	23.0563	42.5358	0.80325	2.55272	2.35573	2500.55	34.7339	74.214	27.6458	178407	789.685	1.84379	136.33	98.3936	1.482	0.124359	98.3894	1.49073	0.119919	98.2552	1.63589	0.108941	25.9103	69.2281	4.8616	26.6641	68.642	4.69385	13.2971	82.0155	4.68743	61.8474	28.2569	3.49176	6.40394
	279	Sud	47451.9	1935.24	39.635	0.418105	0.14459	45292.8	7.30616	0	21.4378	682.126	172.17	0.11692	0.92385	50.7047	0.02682	0	0.06062	27586.5	189.609	2.3559	0.30652	1.02724e+06	90.5297	0	441.995	89.1035	10.8965	0	89.1446	10.8554	0	86.6442	13.3558	0	21.2276	78.7724	0	22.4983	77.5017	0	7.95608	92.0439	0	81.0197	10.2906	3.60374	3.2379
	280	Wouleu-Ntem	37883.7	450.401	20.2793	0.122818	0	37391.6	4.04806	0	0.287898	173.979	88.7167	0	0	9.5422	0	0	0	5135.95	114.455	0.999854	0	927492	28.8825	0	2.79921	87.0371	12.9629	0	83.6236	16.3764	0	72.7292	27.2708	0	22.6462	77.3538	0	18.1195	81.8805	0	4.235	95.765	0	78.9267	6.7589	7.34644	3.0911
	281	Sangha	57566.4	135.159	12.2787	1.96249	0	57092.2	73.9942	0	24.6326	53.0988	51.3551	0.61006	0	8.00086	0.01499	0	0.00517	2095.77	45.0585	8.40585	0	1.45987e+06	452.386	0	153.082	97.1605	2.83948	0	96.8614	3.13862	0	93.441	6.46834	0.0906724	36.2082	63.7918	0	25.8328	74.1672	0	6.99031	91.7941	1.21564	73.8968	8.36871	4.09502	13.6395
	282	Province de l' Ogooue-Ivindo	42835.5	160.337	7.99417	6.19128	0.0292404	42291.1	205.528	0	6.94105	45.7289	17.9343	2.96296	0.00577	3.2087	0.08871	0	0.01283	2186.03	45.1406	16.3357	0.094386	1.0439e+06	557.758	0	33.0621	94.8441	4.74387	0.412002	92.2167	7.00576	0.777529	87.5874	11.5374	0.875184	21.1066	76.3831	2.51025	21.4353	75.0366	3.52802	6.22616	85.5505	8.22334	82.114	2.71694	3.41429	11.7548
	283	Cuvette-Ouest	25451.2	87.3517	2.87989	57.5489	1.64739	21750.1	3548.07	0	0	73.7746	35.1716	53.9242	14.0184	5.65324	2.09644	0	0	1034.29	17.1743	153.426	7.8127	548145	9950.33	0	0	99.1104	0.4358	0.453769	99.0191	0.4617	0.519217	98.3022	0.817137	0.880653	32.6041	42.8912	24.5047	34.501	39.3065	26.1926	8.01613	52.3977	39.5861	66.2433	13.0778	10.8056	9.87323
	284	Province du Haut-Ogooue	33773.7	293.868	33.6734	31.6759	0.163663	25941.1	7395.19	0	10.482	325.391	240.879	15.2561	0.33113	11.9198	1.2563	0	0.09589	2531.27	292.146	90.9294	0.360136	581520	12065.5	0	132.974	98.47	1.38371	0.14627	98.4196	1.43329	0.147059	97.3291	2.40177	0.269172	16.487	80.354	3.15899	18.2379	78.3611	3.40098	2.94026	93.7626	3.2971	47.8395	11.3033	15.0401	8.60975
	285	Province de l' Ogooue-Lolo	28989.1	147.495	4.5655	0.600661	0	28775.1	5.32328	0	0.0121967	59.7834	22.4982	0.1666	0	4.83861	0.00192	0	0	1704.82	28.0456	1.26159	0	696575	19.5452	0	0.086464	89.7803	10.2197	0	86.8012	13.1988	0	78.9392	20.9571	0.103667	19.0017	80.9983	0	17.9295	82.0705	0	5.63651	94.158	0.205497	81.4528	5.86041	8.25025	4.43658
	286	Province de la Ngounie	37435	166.57	11.1394	23.1738	0.864683	35615.9	1541.51	0	0.772063	72.8152	21.0098	4.04057	1.19199	8.7793	0.81337	0	0	1678.46	60.9422	55.6655	3.45143	850357	3375.65	0	3.20598	98.2434	1.34555	0.411024	97.9575	1.4979	0.544552	96.6039	2.70382	0.69224	31.1476	64.716	4.1364	24.7896	71.0482	4.16218	11.5472	81.4886	6.96421	69.0047	9.2311	13.9132	7.85092
	287	Region de la Lekoumou	20904.1	161.684	2.18297	21.5273	2.09997	18723.2	1978.18	0	0.0558672	103.118	20.1501	21.6981	15.4691	6.7062	0.86896	0	0	1510.49	12.5901	76.9343	11.2563	421844	5483.32	0	0.058744	98.1735	1.45195	0.374541	98.0436	1.46745	0.48899	97.0498	2.35209	0.598144	28.6143	51.5547	19.8309	27.7449	48.695	23.5601	6.85207	66.1998	26.9481	65.5817	16.2464	9.14724	9.02462
	288	Nyanga	20052.2	58.5647	9.66531	31.3487	0.263643	16377.6	3194.16	0	37.1911	19.2575	20.6815	8.00302	0.17001	3.81898	1.4699	0	0.08948	437.653	41.5857	77.2025	0.489304	348413	8072.45	0	522.513	99.4766	0.237858	0.285501	99.5351	0.19365	0.27121	98.5759	0.695688	0.728407	29.9248	46.636	23.4391	34.2833	49.1666	16.5501	10.2473	66.8118	22.9409	74.7808	10.3114	5.97078	8.93702
	289	Hadjer-Lamis	30293.5	82.9535	3.8058	1167.2	43.4016	1394.49	27260.3	0	128.412	34.1882	18.9815	447.108	142.609	3.17009	140.958	0	0.5106	158.49	7.27293	828.746	57.0659	3773.2	20910.6	0	71.1565	97.9751	0.20236	1.82255	98.8716	0	1.12841	96.2194	0.364131	3.4165	36.1958	2.9649	60.8393	40.6888	0	59.3112	11.372	2.33419	86.2938	83.8362	9.73286	2.02011	4.41083
	290	Far North Region	34791.3	566.339	299.807	3156.92	1051.21	8648.77	14457.8	12.0649	5830.59	303.329	260.147	1744.51	1675.17	40.4882	118.648	92.3576	332.534	926.817	313.391	3278.16	1160.5	18752.8	13482.6	22.6286	4813.53	95.8217	0.615857	3.56244	97.0293	0.528829	2.44186	97.0515	0.817781	2.13071	33.8652	11.9282	54.2066	36.449	13.3224	50.2285	17.2499	20.9395	61.8106	57.86	15.4868	13.085	10.3622
	291	Chari-Baguirmi	46081.8	84.2662	23.2298	1091.44	138.238	16424.5	27489.8	21.2153	515.275	33.1492	19.8811	481.856	481.529	26.7673	120.365	157.406	25.3903	153.914	29.0651	1177.7	181.2	45820.6	44740.8	40.7862	532.85	99.3437	0.0919074	0.564406	99.5618	0.0876709	0.350559	99.2495	0.225209	0.525323	56.9128	6.45101	36.6362	63.1469	3.58221	33.2709	31.7096	17.1213	51.1691	72.7845	9.6027	7.42743	2.24522
	292	Ville de N'Djamena	119.992	0.241346	0	8.99422	15.7095	0.187991	1.38128	78.5836	6.62834	0.00259	0	13.0441	76.4798	0	0.04424	843.702	7.40976	0.242732	0	10.3233	35.5544	0.209064	0.667032	154.015	5.88969	100	0	0	100	0	0	42.858	0	57.142	100	0	0	100	0	0	79.8648	0	20.1352	0.121931	0	0.171503	0
	293	Mayo-Kebbi Est	18073	116.209	108.124	473.864	197.705	6684.1	5907.06	4.94536	4420.51	46.0893	112.901	258.377	165.228	25.9092	67.0775	44.7669	398.374	170.802	117.801	596.585	211.806	13991.4	7639.98	11.7691	3818.69	98.0353	0.238101	1.72657	98.5085	0.144776	1.34677	98.3137	0.350254	1.33601	56.2127	7.94591	35.8414	62.7779	4.09327	33.1288	41.68	10.5904	47.7296	67.8221	13.7477	12.1681	4.71971
	294	Mayo-Kebbi Ouest	13270.7	188.128	68.8417	83.1571	212.998	5904.57	2020.84	5.05533	4723.19	138.502	74.177	52.6877	144.74	22.921	12.5651	48.2192	292.168	364.3	85.6515	101.865	219.793	18089.4	2966.26	8.95786	6592.46	98.9529	0.593962	0.453143	99.1758	0.540955	0.283269	98.9808	0.861822	0.157368	52.3541	32.752	14.894	49.541	40.2138	10.2452	32.7328	57.275	9.99218	62.2913	21.9957	4.25965	10.9201
	295	Nord	66696.8	484.281	565.662	638.522	579.83	43089.3	11875.4	70.3418	8609.35	212.283	405.445	372.354	492.042	68.9849	46.6231	606.842	690.446	882.641	694.858	759.697	647.889	175530	24149.5	133.043	12506.5	99.2283	0.292388	0.479362	99.4348	0.183909	0.381296	99.3345	0.305764	0.359755	42.2424	22.7521	35.0056	40.7376	21.8766	37.3858	23.586	32.7101	43.704	65.8098	20.7535	4.98763	7.79603
	296	Adamawa	33614.4	157.42	400.012	385.618	724.844	10611.3	5099.29	154.721	15871.8	64.9241	421.778	255.777	953.587	57.1489	59.7426	1102.94	1598.8	397.382	613.579	668.891	936.6	49039.6	11213.5	355.888	23997.9	98.5811	0.29526	1.12362	98.7103	0.188176	1.10157	98.7537	0.368946	0.877307	51.0286	11.032	37.9393	52.0984	4.70669	43.1949	40.8765	17.8289	41.2946	57.021	15.2806	13.3688	12.6472
	297	Adamaoua	61895.8	500.928	127.339	727.948	85.2048	52637.8	6992.73	7.49564	349.71	184.336	253.408	357.128	263.659	119.159	78.2697	41.6352	5.46589	2168.98	307.263	2495.94	244.764	323524	28832.8	22.5664	689.679	98.5092	0.432124	1.05866	98.4223	0.440849	1.13681	98.1389	0.653245	1.20789	36.271	19.2371	44.4919	36.8958	18.1358	44.9684	26.4278	25.4452	48.1271	71.3869	12.552	5.49958	6.8341
	298	Taraba	60455.8	846.302	361.333	844.864	284.208	32537.5	6850.75	55.8635	18208.3	378.897	322.034	268.154	276.143	160.296	112.242	323.509	1537.79	4060.56	882.333	3282.44	732.015	196053	24940.7	152.17	39024.7	96.9717	1.31896	1.70933	96.7668	1.52721	1.70603	96.6442	1.72045	1.63537	47.0966	27.8875	25.0159	46.8186	29.2152	23.9663	35.0167	36.7814	28.2019	76.2526	14.1059	3.06146	6.21829
	299	Nord-Ouest	17066.7	1577.41	28.724	1522.34	244.941	7247.75	6204.58	8.33937	173.085	924.477	54.3725	462.222	545.064	31.498	76.6017	40.7824	5.95933	13466.6	167.619	7394.46	1273.53	77287.1	31072.2	30.0023	726.134	86.4204	4.70636	8.87325	88.1075	3.87066	8.02186	88.2177	3.65771	8.12462	17.5972	34.2665	48.1363	20.8869	31.139	47.974	13.93	33.6921	52.378	57.1707	7.10408	17.8693	14.4279
	300	Sud-Ouest	24720.4	1345.24	95.0673	37.8992	1.98054	22617.1	376.332	0	8.93333	912.576	725.24	19.6341	5.46464	48.5563	2.46029	0	0.0922	15283	397.489	180.357	8.04698	417502	1474.01	0	21.5699	92.8004	6.71019	0.48942	93.4731	5.93827	0.588672	93.642	5.95869	0.399278	18.2509	78.9925	2.75654	18.2637	78.2595	3.47681	11.902	83.9625	4.13552	56.9503	17.8284	8.90282	8.81638
	301	Benue	31470.7	4860.71	372.257	248.941	538.913	12633	1531.35	245.762	10774.7	2167.65	641.75	70.2752	260.022	162.255	25.2819	1010.31	2000.14	17792	1136.68	617.243	1294.42	54058.4	3983.24	651.048	26531.2	81.2741	17.1463	1.57963	85.8301	12.6948	1.4751	82.9334	15.8296	1.23694	21.7837	74.3424	3.87384	25.076	70.505	4.419	12.7543	82.6473	4.59846	66.5733	8.00807	17.1348	7.63733
	302	Cross River	21009.4	2103.8	195.572	65.983	95.8034	17195	540.66	7.36147	533.411	2587.15	1183.24	38.5782	92.8471	86.5237	2.4372	41.4906	38.5868	12766.6	675.899	218.124	314.003	226652	2078.16	27.1429	1560.67	89.3171	9.84748	0.83543	90.8697	8.14788	0.982427	89.3956	9.83055	0.773881	16.3355	80.7478	2.91671	20.4646	75.5635	3.9719	5.94312	90.3534	3.70351	38.9072	10.4214	25.3497	19.9102
	303	Sokoto	31392.1	40.5376	83.0288	350.729	1102.15	3893.68	11471.7	172.529	14112	18.8407	87.1956	205.254	1091.32	14.9793	37.858	1642.17	2476.4	75.4728	111.493	368.338	994.813	6278.3	8743.33	384.096	12041.6	99.8461	0.092303	0.0616456	99.9056	0	0.0943585	99.796	0.0906415	0.113381	84.4192	4.6078	10.973	79.7832	0	20.2168	59.0593	5.08513	35.8556	54.5317	20.7764	12.2008	12.2921
	304	Tahoua	104839	52.6318	0	1592.71	754.215	274.229	58847.1	54.7009	43178.9	61.2853	0	1519.36	1371.85	1.63941	271.259	525.834	1356.86	163.463	0	1732.25	1021.48	805.972	29599.7	103.823	15159.6	100	0	0	100	0	0	95.2704	0	4.72963	100	0	0	100	0	0	0.72819	0	99.2718	50.9294	26.4985	8.23188	12.943
	305	Dosso	31450.9	30.2444	100.949	1189.95	976.756	2695.75	19758.8	13.466	6601.7	19.2741	140.227	629.286	1117.81	5.28111	154.436	129.602	432.278	47.5486	105.792	713.188	709.724	3926.73	9372.97	13.9397	3388.59	100	0	0	100	0	0	99.091	0.212193	0.696758	100	0	0	100	0	0	19.5895	9.01341	71.3971	61.8161	27.969	2.82613	6.06304
	306	Diffa	144986	44.8091	2.58427	548.528	104.613	1316.32	29321.4	2.00124	113124	38.7676	5.20461	336.051	200.737	9.68567	129.715	28.2209	147.166	58.9286	2.05666	334.302	84.4367	2762.59	11165.1	2.2243	5808.08	98.8568	0.228688	0.914516	98.4936	0.231747	1.27463	98.02	0.311711	1.66832	28.6332	23.9835	47.3833	26.1899	24.3192	49.4909	11.2593	6.04007	82.7006	69.907	16.4567	4.27928	7.52657
	307	Maradi	39441.3	4.06649	8.22811	468.68	411.223	463.118	11805.6	66.421	26204.2	1.13609	4.12091	348.756	334.073	1.16329	135.824	757.443	2981.38	13.6884	11.2718	314.657	371.046	876.487	5318.55	106.096	15611.2	100	0	0	100	0	0	99.3147	0	0.685338	100	0	0	100	0	0	24.3308	0	75.6692	66.9905	25.9292	2.618	2.89749
	308	Zamfara	34367.1	54.0261	107.355	159.075	616.928	7392.28	6551.28	149.846	19275.8	16.7944	102.175	77.8903	569.927	49.1711	93.3592	1473.91	2604.74	105.557	130.035	211.863	1018.39	24184.6	9442.59	347.862	29838	99.5583	0.151335	0.290402	99.6054	0.0875958	0.306968	99.5187	0.145491	0.335807	79.9071	4.34205	15.7509	79.473	3.24035	17.2867	77.85	5.36801	16.782	62.0832	21.4645	9.48144	6.93584
	309	Yobe	45946.8	34.7492	70.837	915.76	502.397	1861.85	19450.4	114.472	22959.7	19.4466	181.999	420.256	456.872	13.8054	321.675	833.253	1483.91	91.8956	114.041	841.529	538.825	5594.05	15425.2	245.843	17994.1	99.3201	0	0.679939	99.3024	0	0.697601	98.2089	0.559832	1.23124	74.3164	0	25.6836	77.185	0	22.815	28.768	22.3842	48.8478	78.659	14.772	1.83172	3.15363
	310	Zinder	146134	6.06004	0	2694.86	794.72	62.6479	66666.8	44.4963	75910.4	5.4099	0	1639.11	794.008	0.21952	598.642	663.03	1579.87	14.5675	0	2011.17	633.915	199.368	29717.7	55.2744	12821.1	99.7479	0	0.252133	99.8188	0	0.181194	99.4961	0.0251999	0.478661	52.3366	0	47.6634	87.1561	0	12.8439	39.0541	0.0299316	60.916	67.2034	18.8802	4.68382	8.94144
	311	Katsina	23938.4	23.9229	27.9557	192.384	893.551	1263.49	2089.57	241.519	19129.5	5.85508	17.5807	95.5115	830.55	6.69344	30.945	2214.16	5558.02	34.9474	47.9324	170.462	1139.31	2852.89	1985.03	450.848	29597.5	100	0	0	100	0	0	99.174	0.118011	0.708022	100	0	0	100	0	0	71.6707	2.17827	26.151	55.0923	11.7753	22.0556	9.35603
	312	Jigawa	24022.6	28.4096	97.0763	97.7568	337.363	817.986	1052.91	115.949	21413.2	11.7266	149.074	50.915	240.029	10.4405	30.4462	1236.07	4690.26	66.9102	170.231	140.275	468.581	2262.73	1245.12	281.786	22948.4	96.9999	3.00012	0	97.1152	2.88478	0	96.6345	2.38856	0.97699	25.8942	74.1058	0	24.4034	75.5966	0	38.609	50.3909	11	56.1615	15.6345	18.3541	9.42793
	313	Tillaberi Region	91433.3	32.7688	10.3345	3305.81	612.771	4120.27	63858.1	0.96426	19129.3	16.5706	4.71553	1878.71	779.103	9.79375	813.796	8.56806	122.297	46.8847	11.7879	1745.91	459.86	7625.29	31714.9	0.929266	5012.4	99.7887	0.0302071	0.181061	99.8771	0	0.122879	99.8032	0.0135776	0.183268	61.5511	5.33255	33.1164	58.7732	0	41.2268	33.3265	1.51659	65.1569	72.7117	18.8525	3.75856	4.67723
	314	Tapoa	14240.6	23.8019	25.9455	96.3924	301.564	4216.29	7087.07	0.0741031	2480.18	9.66481	15.4528	39.7931	219.47	17.5302	68.5865	0.54273	185.997	47.1306	28.0652	121.037	333.816	9126.95	9705.73	0.12247	2627.95	99.8115	0.0157102	0.172748	99.9777	0	0.0223195	99.913	0.0158122	0.0711415	73.038	1.603	25.359	89.0648	0	10.9352	76.4164	6.37262	17.211	67.3387	16.4261	9.40917	6.82597
	315	Atakora	21249.7	455.489	280.079	160.365	207.522	8269.7	6084.91	17.838	5770.72	151.859	198.823	49.0323	102.493	45.5054	14.284	80.92	346.972	1260.99	445.979	258.918	288.997	32721.4	8081.95	35.5358	10262.5	97.4412	1.67859	0.880176	97.8795	1.3721	0.748352	97.1968	1.94967	0.853492	42.0472	42.0527	15.9001	43.7564	41.0382	15.2055	30.7636	49.7413	19.4951	78.728	13.1763	3.78702	4.30869
	316	Kompienga	7048.54	13.1054	17.6913	8.38003	42.1975	476.575	5137.72	1.79727	1238.73	8.51567	34.8915	6.68055	45.4331	2.68493	5.36044	12.1825	85.2044	22.4325	19.6647	10.454	39.3276	1208.25	4557.39	3.84007	1310.22	99.8543	0.0182051	0.127469	99.9593	0	0.0406618	99.8344	0.0808686	0.0847206	50.4974	2.33588	47.1667	87.9311	0	12.0689	49.7467	17.4223	32.831	55.4746	14.842	18.6814	11.002
	317	Savanes	8653.41	15.0275	7.68264	68.1446	227.327	485.096	784.332	39.7487	7007.93	2.69124	2.97118	12.3714	96.9577	1.55869	2.47333	218.477	951.031	30.4059	10.0293	100.021	327.019	1163.82	1058.57	89.1199	8108.4	97.479	0	2.52098	97.5597	0	2.44025	96.6657	0.239415	3.09492	69.4851	0	30.5149	60.9831	0	39.0169	41.0531	4.90131	54.0456	68.8373	12.5372	14.7166	3.58281
	318	Upper East	8599.09	107.001	41.4895	183.244	653.628	1509.5	2937.53	75.4236	3047.89	26.2417	18.5447	31.9957	231.437	3.72366	12.5138	216.059	588.253	208.334	45.7713	237.948	775.612	4327.93	5321.36	156.002	3898.21	95.955	0.593677	3.45131	97.1652	0.312163	2.52269	96.7215	0.672814	2.6057	42.0167	10.0984	47.8849	45.5609	6.28102	48.1581	34.5907	18.2473	47.162	72.2016	7.34583	12.4155	8.03476
	319	Northern	69420.3	691.02	55.8312	882.25	283.689	24657.2	24164.3	174.479	17492.7	349.327	96.8548	420.625	337.761	62.6057	85.651	713.367	1132.74	1859.79	100.432	1615.78	401.891	77752.6	46640.2	360.798	22734.2	97.8838	0.726948	1.38925	98.2266	0.591916	1.18145	97.7289	0.917675	1.35345	37.0805	27.9863	34.9333	40.7171	25.2233	34.0596	17.9966	36.3273	45.676	72.9049	18.9076	3.67162	4.20264
	320	Kara	11588.6	435.744	121.735	195.668	302.972	4931.65	1530.29	27.5557	4030.38	194.975	89.9384	58.7186	145.303	31.9968	14.4408	106.985	375.748	1284.17	225.277	357.078	503.912	17443.8	2779.99	93.7202	5340.4	93.4758	3.8613	2.66293	94.0148	3.43316	2.55207	93.7582	3.92941	2.31238	33.8879	46.6991	19.413	35.4666	44.675	19.8584	24.4453	53.6182	21.9366	72.1529	10.9195	12.5885	3.4974
	321	Centre	13227.9	595.076	167.878	159.683	121.496	10136.1	1203.87	16.4665	826.624	178.407	167.792	46.3768	295.688	65.0061	7.91566	68.2588	48.8334	1703.87	361.631	320.16	240.274	43051.2	3013.36	60.2617	1610.76	95.4088	3.12749	1.46375	95.8672	2.70947	1.42331	95.503	3.23024	1.26677	38.84	44.6115	16.5484	39.3406	42.4833	18.1761	31.7919	50.6085	17.5996	73.7743	12.5573	5.61432	4.51494
	322	Plateaux	17212.5	1861.06	97.3822	242.293	91.2336	12823.8	1235.84	15.4561	709.034	987.18	290.933	117.536	140.622	176.747	20.8532	90.6329	39.7317	6062.8	270.07	458.509	166.386	46147.6	2733	39.3718	1129.91	90.5095	7.78784	1.70266	91.2215	7.05831	1.72023	90.0439	8.38186	1.57423	31.133	57.3375	11.5295	32.8711	53.8426	13.2863	18.5193	69.0336	12.4471	67.88	18.6102	5.0199	5.66459
	323	Volta	20002.5	1641.53	202.122	886.939	176.228	10642.3	3181.9	25.4643	696.373	1026.18	736.79	363.696	285.953	60.7394	20.0884	85.7046	50.8363	5281.02	471.392	999.017	224.309	46177.8	4632.71	43.1816	813.705	89.8435	7.21414	2.94233	91.8652	5.97131	2.16347	90.5494	6.96797	2.48264	15.4888	71.0047	13.5065	18.4698	69.5813	11.9489	8.03562	74.7459	17.2185	58.8418	15.2383	13.0799	10.2032
	324	Maritime	6180.98	1102.29	163.821	544.572	126.537	3485.09	419.433	164.657	61.2691	435.637	782.625	293.336	496.258	32.6443	4.70859	1256.43	15.2202	2311.66	404.932	733.436	214.351	8462.54	671.33	398.119	91.8683	84.3677	12.6421	2.99017	86.5957	11.7281	1.67626	84.4396	13.3133	2.24713	19.001	60.3906	20.6084	22.9349	62.953	14.1121	13.2897	69.0059	17.7044	50.121	5.4212	27.3936	8.72371
	325	Zanzan	37841.5	1762.03	66.3604	55.707	2.5519	30414	5382.98	0	127.832	714.549	266.982	30.6974	0.75971	43.2883	1.60178	0	1.8709	7509.89	193.796	159.419	9.32947	142568	14787.5	0	457.459	97.1455	2.67043	0.18407	98.4406	1.38427	0.175121	98.0864	1.76497	0.148672	25.5924	70.6412	3.76647	24.3458	69.5086	6.14554	7.09701	85.2295	7.67348	76.8513	17.1635	1.14295	3.65999
	326	Brong Ahafo	39807.2	2191.42	293.359	347.802	92.0851	28145.3	6089.21	19.6565	1011.29	1002.74	991.018	198.154	264.296	183.596	27.4298	103.214	36.7524	9314.26	840.412	852.39	229.472	125383	15916.1	47.4157	2273.99	95.7261	3.39898	0.874955	97.0356	2.17225	0.79213	96.2492	2.91245	0.83839	20.245	67.1375	12.6175	23.3486	61.3888	15.2626	15.534	66.4653	18.0006	59.4562	12.4958	12.2096	9.90889
	327	Comoe	6783.53	415.676	56.8291	7.33133	0.680512	6271.11	16.3356	0	6.72584	248.098	293.846	6.88731	6.10456	87.9295	0.07799	0	0.05353	1722.81	177.07	15.1571	1.14796	39716.4	36.3441	0	37.2162	94.3192	5.58105	0.0996985	95.406	4.46273	0.131317	93.6708	6.16179	0.167462	27.2789	71.715	1.00607	28.3349	71.4291	0.236006	21.8171	76.0949	2.088	52.3821	15.3437	15.1546	11.9484
	328	Western	25118.7	2898.66	195.715	20.5126	9.81063	21684.9	20.0748	35.8697	49.1931	1280.07	903.192	30.3562	90.3249	298.066	0.10073	409.253	10.6157	15641.2	644.524	43.3669	16.0161	204804	59.8982	75.0164	228.657	89.8691	10.0245	0.106367	90.0348	9.84993	0.115304	88.1325	11.7853	0.0821889	27.9698	71.501	0.529191	27.3945	72.0367	0.56882	22.0056	76.4237	1.57073	69.9704	13.2251	6.65011	6.82581
	329	Region du Sud-Comoe	5601.13	383.51	31.2361	13.2393	8.15462	4900.31	33.9032	0	17.2277	215.438	137.049	6.68392	5.69691	90.9503	0.14159	0	0.25556	1644.23	97.3731	28.2972	13.7595	27024.7	88.5201	0	20.8334	95.1899	4.55445	0.255665	96.1999	3.56276	0.237305	94.445	5.16228	0.39276	40.5924	58.4102	0.99735	47.0944	52.2175	0.688123	38.3205	55.596	6.08348	61.9983	16.9994	4.26737	16.7349
	330	Province de la Leraba	3204.35	271.343	78.7648	40.3035	119.485	2077.66	154.97	0.772131	455.984	56.61	40.7677	7.86803	38.863	16.3161	2.12181	3.17326	24.5931	993.028	223.98	102.967	304.894	8233.87	430.621	1.66609	1400.24	92.9764	4.63832	2.38524	93.3048	4.10381	2.59134	94.2165	4.16968	1.61384	48.2788	37.5157	14.2056	49.0707	28.9938	21.9355	38.8772	47.3725	13.7503	87.85	6.46089	0.11214	5.577
	331	Savanes	40107.5	1601.39	199.343	41.1059	268.211	29779.7	2605.44	62.5115	5487.25	668.674	358.573	29.8412	332.061	94.5094	2.1361	324.232	201.465	6085.46	547.289	86.9541	697.83	129760	6967.54	117.636	17133.6	97.7668	1.99958	0.233667	98.6148	1.21505	0.170167	98.1989	1.72968	0.0714388	35.311	58.5558	6.13324	37.4072	55.7652	6.82762	15.758	79.5917	4.65039	70.379	19.4618	3.20312	3.87092
	332	Province de la Comoe	15296.5	620.875	177.154	20.2913	211.141	10200.7	880.305	10.8931	3165.05	244.097	167.989	7.58383	176.44	117.87	3.34615	50.762	146.329	2255.35	498.317	47.6699	554.562	37371.6	2286.83	36.7804	9355.4	97.2794	2.342	0.378591	98.5901	1.05747	0.352393	97.929	1.82929	0.241742	59.0155	36.754	4.23052	62.4673	31.6287	5.90395	50.3517	45.0666	4.5817	74.8936	15.6959	2.8062	5.40377
	333	Poni	8085.84	441.796	92.8655	506.384	169.012	4615.28	2037.77	0	215.421	117.097	66.3926	95.2453	83.9768	31.3445	16.8129	0	4.46235	1345.32	210.199	878.93	266.312	15450.7	4102.64	0	517.805	90.8116	3.43307	5.75533	91.3647	2.17704	6.45822	91.1077	2.76573	6.12659	39.0945	28.6481	32.2573	41.9872	15.8174	42.1953	26.313	24.0768	49.6102	89.3579	5.57359	1.20395	3.86453
	334	Noumbiel	2326.65	106.229	7.19357	76.6217	29.207	1423.32	664.039	0.719141	16.358	32.9592	3.10915	20.5931	15.3536	6.7477	3.77468	2.39615	0.95883	340.952	13.3551	152.617	49.1336	5166.38	1745.37	1.79363	30.3449	94.8753	2.35786	2.7668	95.8385	1.63911	2.52235	94.2951	2.63349	3.07136	42.1239	34.3676	23.5085	44.8769	26.4026	28.7205	23.4249	42.9862	33.5889	86.9263	9.82002	2.01168	1.24202
	335	Oudalan	10000.8	2.20905	1.46755	334.074	23.0027	236.028	8235.52	0	1147.99	0.91666	2.74416	131.932	60.9387	0.22747	114.24	0	4.27886	3.99499	1.40825	256.167	28.3731	836.757	6646.13	0	613.602	97.6169	0	2.3831	96.6081	0	3.39186	96.3885	0.257703	3.35377	49.6579	0	50.3421	49.1643	0	50.8357	11.279	13.5968	75.1242	79.788	11.7833	2.78051	5.64818
	336	Gao	173173	56.8665	5.79236	297.359	194.438	667.703	58229.6	4.87214	113181	20.0218	3.38335	195.661	265.763	3.9796	133.64	28.8842	147.224	12.3521	0.715028	128.62	45.8625	987.233	18079.3	1.2851	8481.17	99.9292	0	0.0708117	99.8834	0	0.116636	99.9143	0	0.0856613	95.9202	0	4.07984	94.4355	0	5.5645	55.9693	0	44.0307	61.837	17.7975	8.85912	7.80681
	337	Soum	12785.1	1.00771	0.780312	613.374	121.088	651.13	9339.59	0	2016.66	0.22047	0.29688	235.515	125.276	0.97117	141.953	0	14.0248	3.03405	0.922452	497.541	108.416	2195.16	7854.42	0	1128.42	91.6038	0	8.39624	91.4294	0	8.5706	91.7938	0	8.20619	43.3251	0	56.6749	42.7859	0	57.2141	29.1712	0	70.8288	75.6124	15.2076	1.32603	7.85392
	338	Mopti	82006.7	305.183	68.4604	2094.71	539.001	16558.7	49261.1	9.32697	11939.1	174.619	94.7095	1121.04	698.282	32.2544	194.161	66.277	304.508	401.695	68.5396	3146.12	733.613	29411.1	45440.6	24.087	8873.01	99.3661	0.316697	0.317182	99.3158	0.406812	0.27738	99.008	0.36221	0.629806	58.7726	21.9449	19.2826	58.4041	27.0539	14.542	25.3351	16.47	58.1949	74.15	20.8884	1.86832	2.30544
	339	Loroum	3628.34	4.73269	0.0166892	185.571	118.663	437.894	2373.55	0.780406	499.091	0.93096	0	70.65	67.1043	0.54204	17.4007	2.89867	30.6451	18.6413	0.023754	221.382	168.005	1635.06	3292.97	1.08802	509.569	96.9063	0	3.09369	96.7733	0	3.22668	92.4221	0	7.5779	59.4085	0	40.5915	59.3622	0	40.6378	36.9422	0	63.0578	74.5213	18.8643	2.80235	3.81199
	340	Yatenga	7195.03	31.5155	3.59015	841.497	447.584	847.644	3918.47	14.2786	1010.59	5.65785	2.6308	298.25	258.543	1.40778	23.1503	60.87	107.634	89.2246	7.50342	1255.52	849.839	2134.36	4995.32	33.8218	1525.22	100	0	0	100	0	0	99.0388	0	0.961225	100	0	0	100	0	0	26.9861	0	73.0139	70.4981	19.8551	2.07564	6.21092
	341	Sourou	6189.81	15.9097	14.3452	367.28	126.948	2301.37	3071.14	0.327871	257.307	1.94309	9.14338	144.994	108.934	2.54759	9.25979	0.72044	2.03143	28.8905	19.0877	414.196	164.894	5315.29	4651.38	0.428892	375.491	98.085	0	1.915	98.5708	0	1.4292	99.1742	0.0339327	0.791856	30.6067	0	69.3933	35.818	0	64.182	29.0047	0.321029	70.6743	68.1463	23.3752	3.01427	5.46427
	342	Kossi	7419.47	30.1625	18.5191	142.156	148.873	1396.3	2477.43	5.18088	3189.7	6.10698	14.5232	40.3423	104.047	1.62434	5.12141	18.1461	165.655	86.5351	30.1952	278.11	351.496	5098.89	5448.09	15.4786	5766.27	98.233	0.0631277	1.70386	97.9779	0.155604	1.86648	98.6458	0.202197	1.15203	34.7858	17.2217	47.9925	24.8972	31.1483	43.9545	27.8888	6.16916	65.9421	77.6495	18.8458	1.73193	1.77269
	343	Segou Region	61432.8	404.016	819.234	1751.79	1731.85	13956.7	29255	80.2869	12935.2	96.2163	435.496	605.975	928.596	26.5978	76.9656	461.847	496.823	899.53	1541.96	2366.38	3434.36	35617.7	32475.5	151.77	17946.5	99.1241	0.200024	0.675838	99.5728	0.170641	0.256598	99.3433	0.370162	0.286529	49.6359	12.6461	37.718	54.8244	22.5557	22.6199	27.0328	44.4099	28.5573	79.9646	16.9211	1.05724	1.96795
	344	Banwa	5933.16	60.3635	61.0295	90.0016	165.019	1692.9	1000.87	13.0493	2849.69	15.3484	21.431	26.9977	58.9378	5.86551	5.07274	51.7647	181.372	207.491	174.141	190.83	456.484	6451.29	2436.4	33.8355	7354.64	98.5533	0.328556	1.1181	98.7604	0.137667	1.10195	98.9367	0.481664	0.581587	54.926	16.3393	28.7347	54.1803	13.7824	32.0373	51.3056	29.3506	19.3438	80.6375	15.7451	0.17604	3.44132
	345	Sikasso	70918.4	2331.97	1220.27	295.701	1479.73	47844	3262.88	128.661	13939.1	708.737	665.868	113.009	768.559	205.917	12.4451	689.904	598.08	6768.07	2938.8	525.272	3803.95	180267	7171.12	259.438	37102.4	97.8388	1.66714	0.494104	98.4679	1.09989	0.432206	98.66	1.11482	0.225214	38.1298	49.3809	12.4893	40.0723	44.564	15.3637	36.2195	54.3108	9.46969	79.5413	17.1781	1.18126	1.85283
	346	Houet	11436.9	368.963	146.602	105.529	358.723	4787.36	1096.33	57.2253	4463.02	164.745	126.876	40.9863	589.269	57.0906	10.0261	405.647	271.045	1188.46	370.506	230.317	807.658	16648.7	2734.65	90.2954	11157	96.6711	1.83594	1.493	97.8053	0.816599	1.37811	97.558	1.46264	0.979335	46.8845	33.9011	19.2144	51.3424	20.6218	28.0358	43.3422	31.755	24.9028	62.2393	15.4759	3.79837	7.27414
	347	Province du Kenedougou	8426.84	312.391	135.141	16.7322	88.3598	4603.54	345.243	5.1302	2847.42	136.158	125.1	5.97574	66.6197	28.6205	1.15549	21.8782	89.2922	1274.99	455.539	43.0912	295.829	21011.9	1166.47	14.7071	9907.33	97.8927	1.97143	0.135892	99.6114	0.291515	0.0971079	99.193	0.707361	0.0996479	44.8516	53.1201	2.0283	70.8012	27.4887	1.71012	66.2962	33.3372	0.366558	69.8722	23.0131	1.89598	5.21868
	348	Nimba	11322	648.851	26.0931	10.2512	0	10626.2	7.40863	0	0	485.689	102.645	14.5013	0	55.4774	0.05437	0	0	3782.7	84.3271	47.4082	0	105219	50.3682	0	0	94.7522	5.14798	0.099774	95.2094	4.6475	0.143072	94.4051	5.44179	0.15306	23.8594	74.268	1.87264	26.6517	70.1573	3.19096	13.787	81.777	4.43597	60.363	26.1595	5.87656	4.74128
	349	Cavally	14437.4	993.999	52.967	16.3228	0	13034.7	77.5661	0	2.503	625.63	378.001	20.4947	0	84.4199	0.91628	0	0.22739	5276.14	151.067	42.1171	0	139780	263.216	0	9.13364	92.475	7.27578	0.249261	93.5245	6.39439	0.0811001	91.1739	8.45089	0.375202	19.1475	78.1392	2.71338	24.8288	73.7934	1.37779	9.00832	86.0423	4.94937	66.4023	20.0833	3.95232	7.50706
	350	Grand Gedeh	11046.3	149.68	6.60793	0	0	10886.9	0	0	0	169.706	27.539	0	0	18.813	0	0	0	1132.75	13.1758	0	0	223165	0	0	0	96.2346	3.76541	0	96.0297	3.97034	0	95.2402	4.75981	0	24.9123	75.0877	0	27.0972	72.9028	0	12.6581	87.3419	0	57.9435	24.4288	5.96327	11.6644
	351	Bas-Sassandra	26179.9	2671.12	132.447	38.7126	14.6692	22792.1	78.3211	0.130487	11.8282	1435.23	786.054	51.7319	105.114	266.853	1.17995	0.95993	0.68446	13911.3	371.387	109.726	29.5027	183482	229.41	0.371024	27.723	92.412	7.2381	0.349927	93.8052	5.98121	0.213607	91.0722	8.56906	0.358713	24.3524	71.587	4.06058	27.8846	66.6435	5.47188	14.0571	81.4091	4.53374	70.2685	15.8051	3.45739	7.69319
	352	River Gee	5022.03	103.068	0.417183	0	0	4916.41	0.431157	0	0	87.8288	2.80736	0	0	9.64408	0	0	0	838.528	1.69422	0	0	87328.6	5.46906	0	0	95.7386	4.26136	0	95.0443	4.95566	0	95.2902	4.7098	0	26.3567	73.6433	0	22.7316	77.2684	0	11.874	88.126	0	60.0892	26.4197	2.34769	11.1434
	353	Maryland	2366.63	99.5975	4.30137	13.8596	3.91223	2117.53	99.1639	0	1.33453	118.289	38.5908	14.1016	24.2515	14.8391	0.86665	0	0.01335	645.593	20.9557	35.9364	9.26628	22873.5	279.84	0	1.07761	96.0434	3.36311	0.593479	95.3452	3.6917	0.963083	94.6973	4.71716	0.585587	30.2264	59.2603	10.5133	24.5485	61.2331	14.2184	16.885	77.8896	5.22536	47.9851	29.3863	9.97216	12.6565
	354	Macenta	8960.51	399.493	8.78157	63.3651	2.88908	6051.55	2433.88	0	0	192.387	53.9347	32.5936	18.4622	20.1525	6.84242	0	0	2966.17	40.1927	283.883	10.9389	57405.1	11842.4	0	0	96.4435	2.80429	0.752243	96.6653	2.56985	0.764877	96.2735	2.90876	0.817752	33.352	47.2751	19.3729	35.7434	44.0376	20.219	16.3068	59.9835	23.7096	78.5175	13.4802	2.01383	2.23878
	355	Yomou	4070.93	205.425	7.86693	0.873473	0	3836.21	18.3913	0	0	115.086	30.2349	0.84095	0	6.60323	0.01033	0	0	1337.27	32.5784	4.49723	0	31003.8	97.7265	0	0	95.9761	3.99551	0.0283458	96.8451	3.1549	0	96.818	3.14612	0.0359192	23.7353	75.6201	0.644534	26.3429	73.6571	0	10.7457	88.7503	0.504026	72.7781	22.0651	1.35536	3.35729
	356	Bong	8838.31	738.078	18.7111	5.2784	0	8035.44	12.0079	0	1.3053	327.277	70.5623	2.56862	0	61.5321	0.11797	0	0.02941	4321.39	61.8409	14.3296	0	56192.2	26.5912	0	4.19749	94.0317	5.87824	0.0900626	94.5512	5.33983	0.109004	92.784	7.14717	0.0687935	36.2992	63.181	0.519832	38.6648	60.6423	0.692916	18.0332	80.9492	1.01756	80.9574	10.0318	2.80444	3.53723
	357	Nzerekore Prefecture	3797.3	263.339	43.8125	25.0638	1.84955	2454.58	1008.59	0.00124098	0	167.082	290.728	24.9945	15.1796	9.80663	1.43371	0.01118	0	1595.36	147.327	115.904	3.50967	14003.5	4772.87	0.002408	0	93.9842	5.30939	0.7064	95.6029	3.70094	0.696157	95.5265	3.80405	0.669489	17.2322	71.8071	10.9607	21.8045	64.8625	13.333	8.60454	69.368	22.0274	51.8808	25.4636	5.88616	4.30755
	358	Gaoual	11054.4	361.88	3.90604	54.4606	0	9862.81	739.207	0	1.30823	142.521	26.9159	26.2985	0	38.8308	1.33728	0	0	1279.41	13.2579	137.699	0	47472.3	1717.72	0	1.48531	97.458	2.02261	0.519362	97.6673	1.8069	0.525783	97.3987	2.24834	0.352991	45.7375	43.3549	10.9077	50.8757	36.5349	12.5894	30.6958	58.6606	10.6436	83.0597	10.1514	3.23639	3.55253
	359	Gabu	8829.77	538.798	13.2167	0.950929	0	7922.79	313.309	0	5.6161	209.503	74.712	0.00126	0	13.2814	0.19412	0	0.03724	2183.62	45.5781	2.19726	0	44022.4	815.973	0	9.60271	97.4179	2.58208	0	98.759	1.24097	0	99	0.984882	0.015151	32.1221	67.8779	0	46.3103	53.6897	0	33.7753	66.1795	0.0452577	84.0356	10.522	3.1452	0.230186
	360	Boke	10834.1	737.407	47.0833	16.0875	0.0253304	9307.13	429.637	0	77.3577	323.221	210.638	7.88402	0.00811	41.3954	1.1501	0	0.37435	3343.58	151.492	30.2709	0.035448	45273.9	1068.62	0	147.069	95.0583	4.77474	0.166929	96.0811	3.78694	0.132004	95.5367	4.34991	0.113389	33.3621	63.8389	2.79908	37.6105	60.5102	1.87934	18.2928	80.0205	1.68674	75.8073	7.79243	7.97593	4.6504
	361	Tombali	3142.55	270.765	4.12525	6.09651	0.0522441	2545.73	20.7259	0	68.0184	91.1853	7.61187	2.44281	0.00107	11.8112	0.07053	0	0.17636	1498.54	12.2433	14.2343	0.04772	12896.1	36.1952	0	65.4668	92.5955	7.26584	0.138704	93.1974	6.80263	0	93.3159	6.58945	0.0946914	33.0375	65.1631	1.79947	35.0826	64.9174	0	20.0553	78.9475	0.9972	84.2526	13.2766	0.548273	1.92252
	362	Siguiri	17704.7	445.872	56.7865	131.648	135.94	13134.6	3129.45	4.98853	540.972	282.315	103.367	101.424	523.47	47.3092	8.24413	49.3941	19.157	1531.11	95.0105	311.394	248.015	54102.6	8889.43	12.4623	740.302	97.9673	1.29294	0.739722	98.5378	0.926114	0.536108	98.3165	1.16696	0.516569	28.5331	39.2552	32.2117	31.9395	35.185	32.8755	21.4139	47.963	30.6231	58.2061	19.7924	5.68417	10.6786
	363	Koulikoro	91470.6	710.64	850.375	710.732	2226.6	31452.1	38242.7	24.7392	16896.3	157.292	358.595	250.831	1372.65	113.821	110.386	105.057	1980.39	1806.64	1292.48	725.188	3151.75	86349	34589.5	50.0553	19047.1	98.9493	0.352656	0.69802	99.1723	0.275884	0.551833	99.088	0.447052	0.464962	57.3725	12.103	30.5245	63.2566	11.7352	25.0082	46.3717	19.1233	34.505	81.2951	13.0245	2.03222	2.18512
	364	Koubia	3366.64	248.233	0.906737	271.351	0	1972.01	874.302	0	0	39.3158	3.21913	66.0286	0	8.7044	2.90714	0	0	1307.46	2.61013	1052.9	0	10647.9	3297.83	0	0	89.9806	3.68805	6.33136	92.6667	2.83074	4.50252	93.1277	3.25942	3.6129	33.2427	24.5608	42.1964	38.336	26.2108	35.4532	20.6964	35.0718	44.2318	94.3091	5.04446	0	0.646404
	365	Tougue Prefecture	4477.44	178.659	1.04747	332.447	1.67075	2748.36	1208.14	0	5.33549	30.0803	0.88277	77.6555	2.39142	3.16142	1.50063	0	0.00168	855.42	2.33713	1027.04	4.58269	15562.6	4111.89	0	3.99035	92.7756	1.11559	6.10881	94.4374	1.06144	4.50114	95.7683	1.21494	3.0168	30.0533	12.4471	57.4996	33.7427	16.3665	49.8908	12.3043	29.4855	58.2102	91.5869	6.61345	0	1.79962
	366	Dinguiraye	12967.4	463.455	33.6027	291.094	15.3477	9818.45	2262.91	0	62.4316	112.844	21.2822	98.7663	21.5126	21.4627	4.42761	0	0.31502	2026	71.9022	824.711	35.5101	53264.2	7040.42	0	104.265	96.1589	1.8116	2.02951	96.8792	1.47807	1.64274	96.8915	1.86103	1.2475	33.1611	31.8446	34.9943	37.4811	31.2247	31.2942	22.1285	42.8434	35.0281	87.961	9.45396	0.949342	1.63572
	367	Cabo Delgado	77842.6	1281.56	179.287	889.916	192.41	66417.1	7767.07	12.8856	511.391	488.583	377.609	524.438	609.447	55.5945	20.2153	80.2618	24.8376	4594.35	457.515	2222.25	400.31	365894	22761.2	49.1964	1162.28	98.0936	1.00792	0.898467	98.3243	0.911523	0.764169	97.4388	1.53646	1.02472	18.5338	36.8405	44.6258	21.5926	39.372	39.0354	9.25694	47.3399	43.4032	59.6911	25.2583	4.2296	8.52899
	368	Mtwara	17752.5	1939.72	157.514	441.143	170.07	12624.9	1937.51	4.51079	219.998	742.189	279.38	175.08	246.819	28.1271	8.46938	13.7877	19.8465	8375.22	504.034	1610.11	540.547	60971.9	6291.13	13.7993	605.062	91.2588	7.04818	1.69305	92.1739	6.2914	1.53466	90.9686	7.38261	1.64881	16.6238	70.3461	13.0301	18.3321	68.4105	13.2574	9.12843	75.1597	15.7118	60.8544	26.6071	4.67209	7.01342
	369	Niassa	129470	986.566	160.097	1899.27	585.835	102367	14478.8	23.0856	1526.79	288.433	189.756	631.342	534.804	116.506	173.889	127.242	137.717	3332.41	390.201	4031.44	1058.86	492934	42290.7	49.639	5256.82	97.9842	0.45662	1.55922	98.0493	0.442949	1.50773	97.8414	0.699269	1.45929	36.2699	15.1339	48.5962	40.3698	13.9862	45.644	32.5936	22.9548	44.4515	78.346	10.0438	4.54304	6.16402
	392	Mafraq	26738.9	0.774953	0	107.114	53.4253	2.58597	293.815	41.0759	26227.4	0.22162	0	37.1018	59.7695	0.00972	7.13019	180.713	351.237	0.113706	0	14.1852	7.02761	0.480684	36.4347	2.61043	1426.07	100	0	0	100	0	0	83.3353	0	16.6647	100	0	0	100	0	0	26.6206	0	73.3794	51.6893	6.32235	35.6876	6.28005
	393	As Suwayda'	6630.06	0.413976	0	113.779	149.329	5.01001	1649.87	18.2666	4688.84	0.05279	0	27.4888	157.748	0.04355	1.83958	59.9301	75.5382	0.091546	0	18.5734	23.7413	1.06478	204.755	2.43169	408.143	100	0	0	100	0	0	96.8992	0	3.10083	100	0	0	100	0	0	38.9855	0	61.0145	53.5781	23.1161	12.1242	7.01368
	394	Dar`a	3955.36	0.997012	0	45.0401	108.509	3.76105	556.27	91.4247	3136.15	0.4699	0	10.3896	111.014	0.08596	2.8691	427.581	393.147	1.08533	0	7.00108	18.2624	5.21879	80.5252	10.9111	639.387	94.1148	0	5.88516	100	0	0	93.6686	0	6.33143	49.9226	0	50.0774	100	0	0	19.2047	0	80.7953	50.5924	19.2426	12.4909	13.8977
	395	Shamal Sina'	27266	41.3318	0	128.006	63.0471	3.45594	40.3463	27.6062	26701.9	18.0506	0	39.2779	41.9222	0.09006	1.2731	124.565	266.143	10.8254	0	45.6554	21.0185	0.194706	6.16598	2.36269	1229.36	0	0	100	0	0	100	10.4169	14.5842	74.9989	0	0	100	0	0	100	1.4264	33.527	65.0466	50.3572	3.03896	43.5705	3.03334
	396	Al Hudud ash Shamaliyah	124377	0	0	0	0	0.130152	4.38742	60.6534	124308	0	0	0	0	0	0	234.008	185.793	0	0	0	0	0.01719	0.444122	2.14439	5936.2	0	0	0	0	0	0	0	0	0	0	0	0	0	0	0	0	0	0	0	0	0	0
	397	Al-Anbar	138194	5.21396	0	0.172098	2.93289	19.6322	1599.84	175.877	134215	2.036	0	0	0.56325	0.00206	0.27148	997.262	1436.78	1.70087	0	0.00794	0.311314	2.4117	100.554	23.7085	7276.52	100	0	0	100	0	0	93.7581	6.24187	0	0	0	0	0	0	0	0	100	0	56.9427	2.55934	36.3164	0.882373
	398	An-Najaf	29239	10.5359	0	0	0	17.5286	0	118.023	28926.2	4.41781	0	0	0	0.07787	0	966.908	507.289	3.3338	0	0	0	3.71701	0	19.8769	1692.11	80.0042	19.9958	0	80.0042	19.9958	0	77.7841	22.2159	0	2.36018	97.6398	0	2.36018	97.6398	0	28.0582	71.9418	0	26.0412	7.30988	59.2778	0
	399	Al Jawf	117536	0.131368	0	0.278094	0	17.5902	70.5561	102.415	117324	0.05714	0	0.00025	0	0	0.44112	292.525	388.803	0.1741	0	0.115918	0	12.355	33.6633	5.34715	6864.18	100	0	0	100	0	0	100	0	0	0	0	0	0	0	0	100	0	0	67.8672	0	0	32.1328
	400	Ma`an	32882.6	0.235199	0	11.5824	15.7163	0.0488429	333.577	8.01527	32515.6	0.31489	0	6.02975	28.3055	0	0.50291	30.8099	114.23	0.026128	0	0.720992	0.823992	0.003854	20.4711	0.262542	1747.47	0	0	0	0	0	0	100	0	0	0	0	0	0	0	0	0	0	0	44.5931	19.303	9.99585	26.1081
	401	Amman	7871.55	11.2251	0	68.068	53.5552	4.90034	310.268	224.741	7192.7	8.66431	0	55.2704	218.118	0.25682	2.51842	2999.62	414.166	2.38212	0	5.46113	3.91914	0.42252	23.5868	13.2461	370.168	71.4341	0	28.5659	33.3403	0	66.6597	64.0672	6.24946	29.6834	7.24622	0	92.7538	1.01498	0	98.985	8.58019	2.90183	88.518	15.9337	0.318673	29.8483	3.68596
	402	Zarqa	4195.39	0.0944431	2.19917	56.2337	22.0596	15.6472	106.722	88.8944	3910.3	0.01203	0.28023	27.7732	82.0821	0.01624	3.64747	1142.29	314.722	0.002194	0.182494	5.35637	1.85584	0.590402	10.2763	3.90103	181.179	100	0	0	100	0	0	59.9975	0	40.0025	100	0	0	100	0	0	23.6838	0	76.3162	35.9851	1.32186	42.5421	0.145917
	403	Al Ahmadi	4812.9	0	0	0.247376	0	0.181978	2.60754	132.504	4624.42	0	0	0.02072	0	0	0	412.452	307.457	0	0	0.016006	0	0.009472	0.159596	4.99528	207.834	0	0	0	0	0	0	0	0	0	0	0	0	0	0	0	0	0	0	100	0	0	0
	404	Ninawa	37867.1	5.08981	0.197176	373.247	554.006	211.533	7684.82	194.441	28500.7	2.55447	0	183.104	989.052	0.27827	34.9864	1438.02	1585.77	9.98724	0.042186	60.9139	104.877	96.1621	888.267	19.4267	3213.28	92.4292	0	7.57082	92.161	0	7.839	92.4583	0.193306	7.34843	36.3171	0	63.6829	37.1349	0	62.8651	21.3557	0.256365	78.3879	55.9811	11.8719	13.6688	11.5906
	405	Dayr Az Zawr	26717.8	0.250224	0	6.3284	6.94236	6.81934	606.672	57.4591	25939.3	0.00014	0	0.89774	5.46469	0.00424	0.62954	303.507	834.995	0.054072	0	0.682706	0.341842	1.89344	35.8344	6.05565	1593.52	100	0	0	100	0	0	93.1847	0	6.81528	100	0	0	100	0	0	44.9292	0	55.0708	63.7465	12.2004	23.9667	0.0245862
	406	Hadramawt	167850	11.2498	5.76453	0.0672203	3.23301	2043.9	1212.59	48.4256	164196	3.81562	31.3813	0	16.1318	2.9093	0.61732	455.613	1085.18	1.45817	0.373446	0.004254	0.192678	535.875	201.618	2.59205	9291.01	100	0	0	100	0	0	95.8479	4.15214	0	100	0	0	100	0	0	0	100	0	34.6028	13.4958	14.4742	29.3165
	407	Dhofar	128221	51.6198	6.65926	373.257	124.444	948.161	1579.24	31.6113	124920	14.9884	0.99742	91.6785	235.305	1.59459	7.60415	116.668	128.569	8.58586	0.421446	48.246	7.64442	173.656	197.7	1.61057	5779.06	76.9166	0	23.0834	69.9919	0	30.0081	73.6805	2.63254	23.687	11.069	0	88.931	9.80137	0	90.1986	2.86776	15.495	81.6373	68.1231	3.75894	18.0777	2.42854
	408	Al Mahrah	63790.8	2.30403	1.96583	0.206412	0.934243	145.091	317.857	6.40253	62972.6	0.40201	3.7739	0.01227	0.35925	0.023	0.12303	32.0052	93.8503	0.253612	0.105226	0.01896	0.06278	28.7512	34.6501	0.28087	3519.1	0	0	0	0	0	0	0	0	0	0	0	0	0	0	0	0	0	0	40.0558	1.9402	0	58.004
	409	Al Wusta	65036.3	0	0	0	0	0	0	2.80721	64870.4	0	0	0	0	0	0	6.96231	106.402	0	0	0	0	0	0	0.09977	2873.7	0	0	0	0	0	0	0	0	0	0	0	0	0	0	0	0	0	0	0	0	0	0
	410	Najran	89481	0.275627	0	0	0	0	0	91.9807	89340.5	0.04095	0	0	0	0	0	318.053	346.726	0.054382	0	0	0	0	0	5.78452	3876.32	0	0	0	0	0	0	0	0	0	0	0	0	0	0	0	0	0	0	100	0	0	0
	411	Sa`dah	13444.4	64.4157	6.85642	2.61053	6.39779	2109.8	918.046	2.17399	10333.2	70.5721	35.8371	10.0334	98.5826	104.033	42.2426	48.0281	674.35	8.95951	0.974296	0.510186	1.74691	311.764	89.5479	0.140144	578.549	73.3321	26.6679	0	76.922	23.078	0	95.4948	4.5052	0	25.3273	74.6727	0	41.7134	58.2866	0	94.6087	5.39127	0	61.3134	12.306	16.9703	8.12324
	412	`Asir	77378.1	847.548	327.158	236.158	724.784	3985.14	3118.92	149.383	67967.1	155.614	116.693	27.7237	285.354	16.4654	7.61391	458.932	1226.89	112.322	32.7572	19.4323	57.0404	608.345	256.804	6.83365	2698.66	77.2755	9.08866	13.6358	66.6752	16.6632	16.6615	77.7774	18.1825	4.04015	21.2059	29.8999	48.8942	18.2639	44.8728	36.8634	10.7203	76.7928	12.487	77.8169	7.57888	2.42161	11.6349
	413	Hajjah	8902.87	73.0821	27.8715	0.427724	1.26878	4566.63	750.742	2.91474	3479.52	612.045	172.413	6.52061	49.249	813.478	96.5822	57.4822	463.019	42.7199	4.12953	0.05739	0.324012	778.04	119.897	0.264988	268.013	100	0	0	100	0	0	90.9078	9.09218	0	100	0	0	100	0	0	18.0562	81.9438	0	32.3922	11.0751	14.5222	22.9336
	414	Jizan	14965.1	464.235	170.252	32.578	40.5708	2436.64	774.558	95.2406	10778.2	144.221	87.5726	9.45415	13.9598	85.4225	5.8353	453.427	983.85	60.2428	16.6224	2.51085	2.76108	294.842	70.3706	4.80602	626.207	100	0	0	100	0	0	82.9285	17.0715	0	100	0	0	100	0	0	19.1144	80.8856	0	72.3215	12.5177	9.1135	6.04734
	415	Al Jawf	38764.6	0	0	0	0	0.499892	0	0	38759	0	0	0	0	0	0	0	567.157	0	0	0	0	0.118776	0	0	1687.77	0	0	0	0	0	0	100	0	0	0	0	0	0	0	0	0	0	0	0	0	0	0
	416	Al Kufrah	422896	0	0	0	0	0	0.312153	9.15735	422884	0	0	0	0	0	0	17.7133	41.1611	0	0	0	0	0	0.036936	6.29051	17436.4	0	0	0	0	0	0	100	0	0	0	0	0	0	0	0	0	0	0	0	0	0	0
	417	Ennedi	191046	0	0	0.105194	1.39149	32.3271	692.128	0.289379	190332	0	0	0.00277	1.32152	0	0.4851	3.07935	205.62	0	0	0.017218	0.075844	132.362	376.193	0.819004	8768.55	100	0	0	0	0	0	100	0	0	0	0	0	0	0	0	0	0	0	32.6116	67.3884	0	0
	418	Borkou	248536	1.07662	0	0	0	5.66917	156.3	1.97796	248344	0.87786	0	0	0	0.42599	0	61.8574	201.203	0.134722	0	0	0	0.372952	16.9016	0.158308	9606.22	0	0	0	0	0	0	90.9207	9.0793	0	0	0	0	0	0	0	24.5714	75.4286	0	3.35583	0	35.8787	0
	419	Murzuq	283344	0	0	0	0	0	0	18.1156	283323	0	0	0	0	0	0	36.3572	61.8819	0	0	0	0	0	0	4.8251	11577.5	0	0	0	0	0	0	0	0	0	0	0	0	0	0	0	0	0	0	0	0	0	0
	420	Tibesti	119873	0	0	0	0	0.305775	0	0	119849	0	0	0	0	0	0	0	57.675	0	0	0	0	0.020642	0	0	4728.01	0	0	0	0	0	0	0	0	0	0	0	0	0	0	0	0	0	0	0	0	0	0
	421	Agadez	622346	0.347759	0	2.26427	6.65997	206.536	14847.3	24.562	607162	0.00302	0	1.4157	30.6261	0.06619	6.64114	354.877	294.442	0.432816	0	0.748942	4.07211	165.408	3621.47	5.66412	29075.5	100	0	0	100	0	0	100	0	0	0	0	0	0	0	0	100	0	0	27.6788	46.1197	7.06234	19.1391
	422	Tamanghasset	609273	0.299201	0	0	0	0.252624	0.3981	24.8711	609090	0	0	0	0	0	0	114.539	114.947	0.060648	0	0	0	0.053546	0.028324	1.03024	25660.7	0	0	0	0	0	0	0	100	0	0	0	0	0	0	0	0	100	0	100	0	0	0
	423	Tiris Zemmour	258928	0	0	0	0	0	0	7.59263	258628	0	0	0	0	0	0	44.2266	23.15	0	0	0	0	0	0	0.331152	9810.37	0	0	0	0	0	0	0	0	0	0	0	0	0	0	0	0	0	0	0	0	0	0
	424	Tindouf	152494	0	0	0	0	0.199404	0	26.3707	152461	0	0	0	0	0	0	51.7832	52.1461	0	0	0	0	0.148822	0	1.17725	6889.05	0	0	0	0	0	0	0	0	0	0	0	0	0	0	0	0	0	0	0	0	0	0
	425	Kanem	67980.2	0.162404	0	766.112	164.952	1.30044	20176.1	1.11939	46878.5	0.00483	0	270.16	120.196	0.01379	79.4231	7.6529	70.9926	0.511544	0	351.321	64.2958	5.57179	5847.68	0.204788	3022.64	99.526	0	0.474014	99.0948	0	0.905235	99.777	0	0.223006	65.6672	0	34.3328	30.6018	0	69.3982	52.3822	0	47.6178	85.2362	11.3844	1.24512	2.13428
	426	Northern	363161	70.2658	72.3609	0.0970298	0.0152461	77.0585	5.50897	72.5111	360950	24.0373	57.7023	0	0.00507	0.41043	0.00113	200.345	640.676	217.724	50.2717	0.49646	0.006538	211.827	0.423686	88.9333	15921.9	0	0	0	0	0	0	59.382	40.618	0	0	0	0	0	0	0	6.65551	93.3445	0	42.2167	1.41104	21.275	35.0973
	427	Aswan	15554.5	50.8324	0	0	0	24.7918	0	117.854	10299.9	25.9522	0	0	0	0.65874	0	809.351	480.048	197.017	0	0	0	67.5419	0	142.556	2177.36	100	0	0	100	0	0	42.8629	57.1371	0	100	0	0	100	0	0	4.04336	95.9566	0	26.438	0.0307677	54.1584	6.44903
	428	Al Bahr al Ahmar	191410	0	0	0	0	4.03006	0	58.7728	190949	0	0	0	0	0.02913	0	193.332	282.346	0	0	0	0	0.29329	0	7.35887	7620.5	0	0	0	0	0	0	100	0	0	0	0	0	0	0	0	0	0	0	0	0	0	0
	429	River Nile	126414	19.0783	13.0787	0.0364572	0.0148296	39.2896	126.741	132.257	125476	6.70372	12.2806	0	0.00405	0.25592	0.0377	585.261	938.244	72.1263	14.611	0.00346	0.01072	130.311	22.9738	41.49	9274.91	100	0	0	100	0	0	85.4267	14.5733	0	0	0	0	0	0	0	5.93572	94.0643	0	37.3985	12.8987	21.4157	28.2871
	430	Eastern	157334	17683.4	1084.39	1866.38	920.406	63622.4	56622.1	8.29361	10266.3	4706.95	602.765	410.106	364.898	363.123	77.2314	27.9355	367.935	63137.4	2598.12	2521.24	1668.21	328799	92392.9	28.2178	10574.1	80.7996	17.6619	1.53843	86.4537	12.309	1.2373	80.0452	18.8391	1.11565	25.0579	67.9511	6.99095	21.8686	70.3033	7.82801	14.8613	79.8055	5.33317	77.5446	2.42826	17.0566	2.20486
	431	North-Eastern	126581	503	57.3523	303.267	36.0568	106123	19478.6	0	50.9079	2271.99	825.012	1023.99	365.204	986.217	242.609	0	0.13245	1153.03	143.98	281.647	76.9847	426896	15556	0	51.1128	99.7768	0.148918	0.0743056	99.382	0.370954	0.247079	99.4486	0.419044	0.132323	30.1245	66.3766	3.49892	28.7061	68.0885	3.2054	13.8202	71.1295	15.0503	30.4874	13.0509	13.8309	24.7863
	432	Wilaya de Bechar	165112	0.308742	0	0	0	12.7043	0.906105	35.2954	164828	0.08785	0	0	0	0.04082	0	192.788	173.414	0.693138	0	0	0	27.4217	0.199272	2.41348	9472.27	100	0	0	100	0	0	100	0	0	0	0	0	0	0	0	100	0	0	84.3836	15.6164	0	0
	433	Region de Meknes-Tafilalet	58938.2	95.0194	47.7948	121.838	206.405	4065.49	13942.2	47.6536	40346.6	114.097	204.071	150.656	773.812	32.744	44.6098	624.22	820.877	357.604	68.8393	368.824	386.887	21784.3	33950.7	57.2809	23268	98.5201	0.739906	0.739985	98.0415	1.95847	0	90.6475	4.19983	5.15271	47.8554	22.2146	29.9301	28.813	71.187	0	37.5883	47.8054	14.6062	40.1124	13.9491	18.5138	14.07
	434	Region de Souss-Massa-Draa	71933.2	170.04	22.4284	1025.57	406.596	3105.47	22404	275.064	44277.9	93.0281	12.6871	468.993	689.975	18.9621	115.312	1433.92	1332.76	649.119	62.2679	3110.95	746.797	14563.6	69052.2	731.05	53452.5	97.4001	0	2.5999	98.2119	0	1.78807	91.2797	2.32458	6.39571	37.4971	0	62.5029	70.4869	0	29.5131	1.57111	10.7366	87.6923	73.0895	12.941	4.5702	5.74385
	435	Dakhlet Nouadhibou	17097.9	0	0	0	0	5.1086	0	16.8773	16958.9	0	0	0	0	0	0	153.193	30.4293	0	0	0	0	0.187296	0	0.633388	730.214	0	0	0	0	0	0	0	0	0	0	0	0	0	0	0	0	0	0	0	0	0	0
	436	Adrar	221846	0.329086	0	0.146299	0	0.0122786	16.0909	4.87874	222025	0.0067	0	0	0	0	0.01281	16.205	50.0795	0.069106	0	0.016528	0	0.001952	1.77061	0.230528	9565.32	0	0	0	0	0	0	0	0	0	0	0	0	0	0	0	0	0	0	100	0	0	0
	437	Jendouba	3275.72	288.141	88.0745	469.279	182.061	982.86	339.907	12.052	862.206	57.9627	39.9361	114.116	58.4535	4.35566	4.36072	38.6684	106.266	1702.87	149.282	1318.95	262.746	8201.13	758.318	16.3805	1073.9	80.6049	5.68392	13.7112	80.8365	4.99822	14.1653	86.7511	7.13369	6.11516	14.3121	32.4413	53.2466	12.621	31.8028	55.5761	12.6886	41.0985	46.2129	83.8266	5.76039	4.46472	5.94825
	438	El Tarf	2733.25	163.624	81.3726	268.919	26.6124	1415.81	237.001	16.4052	394.595	45.8873	129.606	117.766	40.4197	3.72243	3.37091	114.999	74.9633	804.882	182.105	712.059	56.9086	8129.48	641.423	28.3184	691.445	88.2184	3.89571	7.88591	89.733	3.86616	6.40089	93.5929	3.81547	2.59163	15.6725	34.357	49.9705	18.7603	35.8807	45.359	5.90272	49.885	44.2123	59.5439	12.1778	19.0426	9.17446
	439	Kebili	22539.1	38.2958	24.3012	0	0.00182649	112.197	6.17845	22.1539	22327.9	9.76695	33.128	0	0.00019	0.90023	0	66.2853	63.517	96.4153	30.2573	0	0.001018	219.582	1.39642	8.25727	1230.1	100	0	0	100	0	0	92.8558	7.14424	0	100	0	0	100	0	0	7.67929	92.3207	0	50.5972	9.15984	19.3687	20.8742
	440	El Oued	46350	17.6484	38.2939	0	0.0014361	427.111	0	79.1944	45617	6.85368	146.691	0	0.00353	1.44722	0	405.578	366.377	58.9934	23.5728	0	6e-05	378.861	0	10.2674	2211.67	100	0	0	100	0	0	95.5227	4.47729	0	100	0	0	100	0	0	3.00972	96.9903	0	32.8498	6.09696	18.4036	42.6496
	441	Tozeur	6735.57	19.7709	31.2848	0	0.00076808	49.0018	18.1406	4.62818	6609.15	5.37263	62.1298	0	0	0.99882	0.01794	20.5554	38.94	61.4929	28.0448	0	0.002356	124.27	30.0627	7.72696	456.486	100	0	0	0	0	0	79.9975	20.0025	0	100	0	0	0	0	0	57.3632	42.6368	0	44.7991	1.14537	11.5357	42.5198
	442	Wilaya de Tebessa	13465.5	15.1322	112.812	240.891	400.232	734.014	4716.73	15.1799	7221.25	1.51577	126.467	45.0418	369.188	0.82116	28.0927	104.691	155.073	57.1301	104.123	282.334	351.084	3339.45	5464.76	13.1675	2283.41	99.4051	0	0.594892	97.2271	0	2.77287	99.4976	0	0.502422	19.8379	0	80.1621	4.82865	0	95.1713	98.2593	0	1.74072	81.3264	3.58446	6.07636	3.92188
	443	Gafsa	7269.36	21.0774	0	29.2166	198.142	13.0824	1015.87	40.5263	5948.1	5.97485	0	3.05893	92.0716	0.16763	1.98354	137.664	117.253	37.7743	0	41.9862	156.62	20.6677	1926.27	19.5114	1924.36	0	0	0	0	0	0	0	100	0	0	0	0	0	0	0	0	100	0	87.9149	2.29906	3.6436	0.448464
	444	Gouvernorat de Kasserine	8403.87	67.4973	74.862	945.507	509.117	1180.17	3593.38	5.21638	2021.21	13.6437	10.5018	124.136	200.194	2.08123	32.4776	21.033	75.153	209.656	72.15	1232.81	583.033	5723.12	3860.86	8.84736	1171.38	100	0	0	100	0	0	98.8254	0.0783124	1.09631	100	0	0	100	0	0	16.9195	0	83.0805	93.4534	2.96549	1.49359	1.27905
	445	Le Kef	5254.62	43.434	71.9894	163.691	340.18	733.676	832.396	14.6958	3040.94	5.29602	9.4369	19.2477	62.4968	2.54578	6.138	51.5158	101.995	201.551	98.6555	311.568	383.688	3620.74	1436.61	24.8395	2449.6	96.4763	1.76179	1.76193	96.079	1.96042	1.96057	94.6927	4.22118	1.0861	71.2759	16.3017	12.4225	67.3232	18.5449	14.1319	40.0718	44.9421	14.9861	95.0488	3.7411	0.66288	0.547186
	446	Souk Ahras	4032.34	86.0067	87.0989	271.771	206.981	598.932	600.34	10.6389	2149.72	16.4258	77.4075	67.0761	218.89	3.84255	9.19808	91.8294	103.425	366.899	143.874	758.409	297.911	2865.22	1316.22	27.3881	1771.03	85.3557	2.51053	12.1338	85.9811	3.42684	10.592	86.9798	4.42891	8.59132	23.4665	10.3246	66.2088	26.9385	16.9525	56.109	18.6792	34.6522	46.6687	85.0577	5.8757	2.66078	2.10939
	447	Ouargla	211214	16.4912	0	0	0	29.9354	0	102.634	210995	5.47542	0	0	0	0.33215	0	529.668	283.387	46.8199	0	0	0	85.2729	0	35.2286	9870.27	0	0	0	0	0	0	49.987	50.013	0	0	0	0	0	0	0	0.760456	99.2395	0	23.0588	5.00253	21.4911	1.97306
	448	Kidal	146464	0	0	2.66491	2.22946	32.1034	3116.35	3.27498	143287	0	0	0.36414	2.12693	0.0072	1.06071	25.6743	92.4381	0	0	1.24384	0.278168	12.5658	446.283	0.153258	6591.58	100	0	0	100	0	0	100	0	0	0	0	0	0	0	0	0	0	0	85.6591	5.66785	0	8.67305
	449	North Darfur	291520	0.552615	0	832.649	191.161	1225.53	71376.2	49.0618	217849	1.48846	0	889.534	848.834	0.33894	231.59	404.972	520.21	1.07351	0	616.553	140.066	6595.26	50161.5	66.2377	15740.7	99.8667	0	0.133334	99.8601	0	0.139882	99.5506	0	0.44943	41.8092	0	58.1908	30.48	0	69.52	12.2809	0	87.7191	58.5479	19.6719	4.62599	10.2422
	450	Western Darfur	46342.6	2.27864	0	503.336	99.8225	818.359	32903.3	8.93339	11986.1	2.97264	0	570.877	451.439	0.85037	248.637	59.3642	62.4954	8.21341	0	567.331	148.501	3756.13	37565.2	12.6738	3319.01	98.9649	0	1.03512	98.7043	0	1.29567	98.2004	0	1.79958	15.27	0	84.73	9.23453	0	90.7655	14.6646	0	85.3354	52.3716	11.0994	11.8838	12.7587
	451	Ouaddai Region	31018.6	0.742914	0	808.004	49.4708	248.169	29515.2	0.0110845	394.819	1.52076	0	577.828	286.093	0.20976	288.731	0.08163	2.57681	3.31407	0	667.594	70.5979	1071.04	29151.2	0.04087	314.712	98.8209	0	1.17907	98.2356	0	1.76438	95.4981	0	4.50193	19.2628	0	80.7372	26.1498	0	73.8502	11.9075	0	88.0925	69.1195	17.3765	5.39568	2.8647
	452	Wadi Fira	54868.8	0.502598	0.779991	603.262	146.754	1116.72	35510.5	2.84091	17465	0.03538	0.23757	371.844	182.107	2.39448	267.1	60.619	191.865	1.20692	0.472052	573.034	134.644	5464.02	35235.9	3.18658	3488.8	99.881	0	0.119019	99.7601	0	0.239896	99.9229	0	0.0770629	12.9847	0	87.0153	3.89519	0	96.1048	69.0957	0	30.9043	71.1783	18.2728	3.91108	4.67284
	453	Al Butnan	79149.7	0	0	0.313826	0	1.02248	8.37316	31.1615	78968.3	0	0	0.00741	0	0.0011	0.03074	86.7975	101.47	0	0	0.41539	0	0.877534	6.40166	2.5855	5378.54	0	0	0	0	0	0	0	0	0	0	0	0	0	0	0	0	0	0	100	0	0	0
	454	Matruh	158918	20.0801	0	0.616038	0	18.1376	47.9387	163.434	158219	4.20143	0	0.01223	0	0.15295	0.03105	248.268	368.213	56.1044	0	0.07018	0	27.902	18.3009	144.868	11588.9	0	0	0	0	0	0	66.6277	33.3723	0	0	0	0	0	0	0	2.5528	97.4472	0	67.2539	2.2165	26.8098	3.71979
	455	Ajdabiya	197299	0.482132	0	0	0	1.35734	1.93896	35.2907	197139	0.03731	0	0	0	0.01667	0.00183	81.4451	138.556	1.18272	0	0	0	1.22602	0.193904	6.98219	9000.66	0	0	0	0	0	0	100	0	0	0	0	0	0	0	0	0	0	0	100	0	0	0
	456	Al Wadi at Jadid	452984	27.4454	0	0	0	42.979	39.8748	35.0655	451598	9.82559	0	0	0	1.14119	0	170.819	445.798	91.2561	0	0	0	61.4499	2.3789	80.9515	20267	100	0	0	0	0	0	57.9142	42.0858	0	100	0	0	0	0	0	3.65448	96.3455	0	50.8402	10.95	14.3077	23.6033
	457	Bafata	5962.61	586.09	19.1261	0.428167	0	5142.33	25.6059	0	130.387	196.99	58.1527	0.00304	0	23.6211	0.01448	0	0.2614	2934.79	57.2484	0.741222	0	31564.3	42.9788	0	169.441	94.5938	5.40624	0	96.6631	3.3369	0	97.5312	2.45753	0.011269	38.6786	61.3214	0	48.972	51.028	0	36.1864	63.8136	0	85.7525	8.89671	2.43686	2.91389
	458	Oio	5365.65	702.749	20.3199	3.72996	1.07225	4394.17	40.149	0	131.037	223.219	40.7091	0.29618	0.18519	28.8464	0.14322	0	0.23787	3601.79	51.2937	6.9679	1.50121	23890.9	49.9935	0	150.642	91.6251	8.30751	0.0674151	94.2927	5.64414	0.0631256	94.4796	5.4457	0.0746563	35.7269	64.0637	0.209368	45.3176	54.3713	0.311142	25.1059	74.5687	0.325486	87.3924	9.32661	1.50481	1.77424
	459	Region de Sedhiou	6969.8	646.871	193.419	2.51189	2.12475	5497.14	41.7808	0	350.164	324.594	234.762	0.55228	2.01913	11.7013	0.08561	0	1.99388	2139.07	406.98	3.34728	4.40232	25356.6	56.5186	0	547.981	93.6244	6.34142	0.0341796	94.9162	5.03994	0.0438191	95.8451	4.10306	0.0518474	23.8572	76.0265	0.116306	24.245	75.5668	0.188111	11.2216	87.7017	1.07671	68.1768	21.995	3.94757	5.88062
	460	Cacheu	4603.32	654.339	13.4539	9.47498	0.16662	3470.85	64.3696	0	22.9441	195.71	38.7834	2.17085	0.00893	13.9912	0.23572	0	0.11954	3750.88	56.6768	16.5278	0.1883	15475.2	89.6871	0	17.1888	88.3774	11.5314	0.0911294	88.7499	11.0939	0.156215	90.6001	9.32617	0.0737213	27.7668	71.9392	0.294054	23.5795	75.9132	0.507317	17.0881	82.5881	0.323748	83.6794	10.4469	3.57709	2.29662
	461	Ziguinchor	6988.28	837.96	58.5536	25.5654	0.61532	5128.66	131.11	2.88384	145.13	385.914	272.519	9.44906	2.37834	15.6885	0.46651	31.509	0.39274	3352.35	176.861	45.9986	1.05053	21670.3	162.681	3.27909	86.6978	89.2834	10.5082	0.208397	91.6781	8.25139	0.070475	92.3895	7.46648	0.144014	17.4764	81.0098	1.51379	21.9902	77.4474	0.562384	9.80735	88.3397	1.85299	68.0342	15.5965	4.63913	8.96383
	462	Jubbada Hoose	48659.3	73.3952	16.4517	31.9495	13.9687	46866.3	1128.37	1.54006	302.331	158.622	166.14	102.366	136.38	47.234	13.2476	35.0029	6.77109	212.708	40.3936	46.9921	35.7378	230285	1625.49	9.40392	328.713	99.6276	0.212827	0.159594	99.8037	0	0.196275	99.0895	0.560372	0.350117	37.2562	44.8378	17.9061	51.0688	0	48.9312	13.7011	48.4782	37.8208	30.4404	15.632	14.3291	28.5341
	463	Coast	82268.3	4199.51	135.621	1600.76	115.479	62630.1	13050	11.5292	214.318	1823.06	330.612	585.025	711.805	264.105	90.3869	194.693	6.18796	16427.1	372.045	3787.52	358.671	244508	16169.1	55.1708	404.416	89.4799	7.00209	3.51803	91.0034	6.18126	2.8153	86.0565	9.47146	4.47206	28.7262	50.8106	20.4632	31.1146	49.5613	19.3241	23.1867	56.1689	20.6443	64.6447	6.57779	20.5724	5.4552
	464	Mara	28552.2	1814.75	315.614	1834.06	675.021	1587.76	10257.4	23.1903	3820.42	478.809	135.12	394.037	295.385	25.492	41.8311	124.362	635.772	5153.54	505.504	3115.5	1095.28	7704.91	13830.6	84.6481	5098.05	97.3828	0.903639	1.71357	98.2884	0.548836	1.16277	97.0689	1.39287	1.53819	35.2211	25.3775	39.4014	35.8471	19.1399	45.013	27.0378	35.6903	37.2719	79.9772	8.83216	6.63701	3.91759
	465	Nyanza	16577.5	8019.93	79.8892	3002.02	202.047	501.966	507.419	0.580607	237.528	4811.04	327.087	1197.29	349.992	5.66982	4.69656	1.57177	74.3901	33684.1	416.945	7432.05	500.808	2586.37	1439.9	1.6142	388.39	42.7592	33.0259	24.2149	49.7586	28.0435	22.1979	43.0617	36.3503	20.5879	3.97233	61.0683	34.9594	4.43367	57.7078	37.8585	1.90374	65.0673	33.029	30.5199	1.0294	64.0424	2.83737
	466	Arusha	38612	1260.36	606.529	807.475	360.606	14776.6	15387.3	57.3907	2636.38	534.395	482.433	248.882	204.692	89.7193	128.841	254.923	242.824	4919.34	1485.98	1021.47	533.33	64513.1	15144.5	231.224	3095.39	98.0811	0.877708	1.04123	98.1986	0.500224	1.3012	97.9567	1.07419	0.969128	47.9522	23.0683	28.9795	44.3772	15.869	39.7538	33.8842	28.3423	37.7735	69.4244	7.7587	15.8613	2.97607
	467	Kilimanjaro	13065.1	1886.93	303.696	178.828	196.769	7190.01	1973.77	25.0894	1204.51	1207.31	365.942	54.8128	130.648	21.4059	7.20158	69.28	134.153	10306.3	720.637	200.501	337.451	35799.9	2464.08	66.0368	1766.54	93.4468	5.78665	0.766535	93.5379	5.92318	0.538939	88.3839	10.3276	1.28853	17.8123	76.6131	5.57463	17.0302	77.3283	5.6415	5.59576	86.3516	8.05261	40.694	4.92068	44.7095	7.66892
	468	Tanga	27976.1	3552.33	146.585	292.439	37.6269	21871.5	1607.57	4.65222	408.273	1737.52	302.742	114.404	166.056	265.515	21.902	42.659	11.5538	12930.7	392.125	549.079	91.3236	92181.5	3050.69	17.493	1312.71	92.5824	6.32809	1.08948	92.1242	6.5451	1.33074	90.7524	7.85894	1.38863	38.0972	53.1338	8.76901	34.4781	55.7825	9.73944	27.7688	63.7091	8.52209	60.4797	13.6861	18.8953	6.22438
	469	Rakai	3916.61	1374.59	8.7245	262.03	4.86161	711.28	738.447	0	10.101	489.828	19.8058	43.3277	6.80959	6.33681	15.2281	0	0.18106	4403.01	27.0274	571.529	5.98752	4780.53	1875.45	0	20.9655	68.7674	26.2949	4.93769	75.611	21.3145	3.07453	70.9721	22.1101	6.91785	12.8957	77.9401	9.1642	17.9827	74.2703	7.74694	11.4821	72.0053	16.5126	59.6001	4.64156	28.8233	6.93506
	470	Kalangala	8857.4	75.0597	2.79196	2.98679	1.52443	332.7	21.268	0	30.8207	44.4451	4.16695	3.03689	2.87313	6.47891	0.77722	0	9.05451	492.092	4.27774	5.79213	3.16036	2701.73	95.3852	0	73.1511	100	0	0	100	0	0	93.0712	6.9288	0	100	0	0	100	0	0	9.82713	90.1729	0	59.9327	29.1433	0	10.924
	471	Buvuma	7659.33	118.189	3.75913	7.50688	1.89658	112.911	23.693	0	13.4403	82.8773	4.54507	5.14903	3.624	7.60707	0.95562	0	11.0849	725.216	6.44248	23.6297	2.611	1003.2	67.5013	0	22.9906	70	30	0	50.0025	49.9975	0	75.2389	21.9042	2.85691	39.4048	60.5952	0	19.5022	80.4978	0	20.807	68.3569	10.836	35.9322	6.84931	43.269	13.9495
	472	Mayuge	3811.77	323.103	5.20577	6.56657	1.34522	118.912	8.03095	0	10.9545	261.8	13.871	7.55115	1.69855	5.03596	0.57168	0	10.1154	1278.67	7.6898	14.7162	2.09284	391.116	22.4936	0	12.8179	50	47.7275	2.27254	49.9983	50.0017	0	39.9985	59.0493	0.952285	13.8554	83.7413	2.40335	4.65581	95.3442	0	5.22523	91.877	2.89776	19.9872	3.34631	61.8201	14.8464
	473	Namayingo	4587.58	436.94	3.89088	24.2827	5.55067	66.1434	13.8943	0	7.40557	267.358	4.6869	18.3321	8.39864	1.11366	0.88065	0	1.18668	1148.16	6.04225	46.6889	5.78076	216.876	23.3273	0	7.8287	25.4564	70.9077	3.63597	25.0019	62.5003	12.4978	32.1425	61.7353	6.12228	2.00862	94.2789	3.7125	2.14879	92.6947	5.15648	5.77298	87.7454	6.48164	22.799	1.82733	73.0376	2.3361
	474	Litoral	7192.96	272.448	29.4883	10.2764	4.07166	6724.97	11.0682	19.802	4.2733	120.549	110.891	8.58721	21.7078	6.27712	0.07594	131.167	0.77145	3889.26	108.283	32.8943	15.0373	157114	39.0387	114.518	16.094	74.5845	23.758	1.65751	75.6291	23.9508	0.420168	60.4816	38.9696	0.548841	8.20267	86.6422	5.15512	7.28403	88.9636	3.75237	1.64499	96.4433	1.91172	63.8689	8.03655	13.7781	0.361017
	475	Provincia de Kie-Ntem	3312.7	287.966	0.308512	0	0	3024.36	0	0	0	165.773	2.70257	0	0	13.7686	0	0	0	2928.21	1.45867	0	0	57425.8	0	0	0	83.4478	16.5522	0	79.3542	20.6458	0	71.7032	28.2968	0	24.082	75.918	0	21.9689	78.0311	0	7.3032	92.6968	0	70.537	18.298	1.96007	9.20494
	476	Provincia de Centro Sur	8332.53	232.899	3.52709	0.0813276	0.0139844	8076.97	0.268381	0	8.49838	132.211	18.1526	0.24858	0	7.11048	0	0	0.05591	3464.6	24.0474	1.16093	0.101434	198430	7.36275	0	185.086	83.7498	16.2502	0	81.6969	18.3031	0	73.3078	26.6922	0	13.1158	86.8842	0	13.9792	86.0208	0	4.96297	95.037	0	66.8325	23.7841	4.83792	4.54544
	477	Provincia de Wele-Nzas	5833.68	252.183	8.80123	4.12269	0	5558.98	0.4653	0	4.55166	160.082	45.4947	5.15401	0	8.01521	0.07064	0	0.08703	3266.03	49.0467	26.4891	0	136404	9.86543	0	77.6712	82.8499	16.9273	0.222792	80.7216	19.2784	0	69.4505	30.043	0.506483	20.4607	77.7517	1.78756	17.0528	82.9472	0	4.88409	93.1703	1.94558	63.1054	16.1359	11.9561	8.80257
	478	Estuaire	19691.3	440.792	94.3124	4.43768	6.19606	18577.3	220.189	53.7325	8.68009	96.7832	346.475	14.9851	13.5736	14.2468	1.84851	288.696	2.2384	4046.64	515.425	21.8495	26.2841	422114	481.194	380.498	37.6814	80.7012	19.0636	0.235213	80.9675	18.5901	0.442356	78.348	20.9408	0.711223	7.28402	65.733	26.983	3.11657	38.4144	58.469	13.8514	57.3861	28.7624	74.0625	1.27434	6.49321	0.546038
	479	Brakna	33125.7	2.59184	3.74384	259.83	120.719	183.213	17491.1	0.424571	15012.6	0.38373	19.5305	128.213	135.875	0.30316	43.3284	0.90835	64.964	2.78135	1.33552	121.23	70.6517	111.111	5168.75	0.033754	2214.86	100	0	0	100	0	0	99.3162	0	0.683783	100	0	0	100	0	0	100	0	0	64.6855	21.2812	5.63006	8.40322
	480	Saint-Louis	19001.6	42.5861	5.84774	777.105	203.827	1271.27	14161.2	8.69063	2059.98	18.4383	6.21752	415.503	456.472	1.89374	110.749	85.7653	67.2468	126.864	7.00348	652.686	253.123	2502	7415.68	6.56196	2386.88	96.1041	0.576924	3.31895	93.3095	1.91102	4.7795	95.8508	1.18391	2.96525	22.4319	10.6575	66.9106	19.2072	22.7271	58.0657	20.6676	29.1384	50.194	66.3416	13.1572	9.52275	8.75883
	481	Trarza	69036.9	10.6858	7.71299	195.038	277.507	586.728	17707.2	12.4808	49657.7	2.34814	4.20316	47.5907	118.471	0.68213	8.34498	45.8248	86.7033	16.7627	3.22586	95.2552	116.595	899.86	6594.26	6.78075	4848.84	95.4771	0.451903	4.07097	95.8343	0	4.16567	98.0461	0.976933	0.976963	31.4502	17.3977	51.1521	41.5567	0	58.4433	29.9112	57.1748	12.914	85.7922	9.87163	2.47586	1.72976
	482	Gorgol	13679.7	8.00634	0.910268	286.861	87.2567	162.459	9712.64	0	3115.49	4.84621	1.70709	186.417	138.928	0.28535	42.5521	0	24.8612	9.02085	0.363986	137.886	48.6234	203.683	4299.87	0	1189.64	99.6378	0	0.362244	95.8365	0	4.16351	98.1941	0	1.80592	41.5266	0	58.4734	5.81732	0	94.1827	71.5586	0	28.4414	68.1513	18.7586	3.24984	7.89871
	483	Matam	30200.3	31.8122	21.0915	499.46	102.953	17107	11760.4	0.685755	561.609	15.8713	47.9987	331.456	316.53	5.10614	62.0587	4.34166	8.14045	25.555	15.7611	346.838	108.075	24706.3	9417.54	0.218348	266.619	99.905	0	0.0949578	99.8598	0	0.140173	99.9373	0	0.0626683	91.0014	0	8.99863	79.3083	0	20.6917	74.0695	0	25.9305	58.4857	17.3242	10.5017	12.932
	484	Guidimaka	10473.2	4.95817	0.252024	246.585	31.1218	478.007	9181.81	0.0879726	524.113	1.64206	0.03069	191.488	74.6076	1.40496	30.4592	0.49699	3.17411	16.5126	0.330216	150.351	36.3472	1308.32	6580.58	0.253112	200.607	99.789	0	0.211043	100	0	0	99.8765	0	0.123487	78.1269	0	21.8731	100	0	0	93.0137	0	6.98628	67.8774	16.4039	7.06328	8.65541
	485	Hodh ech Chargui	185122	0.824031	2.01315	561.257	114.967	769.202	48451.1	6.37232	135053	0.20635	1.08934	308.404	166.736	0.23472	92.8576	29.6787	49.7958	1.17036	0.996016	270.535	41.6548	1337.89	17356.1	2.65016	7723.39	99.9346	0	0.0654208	100	0	0	99.9794	0	0.0206312	64.2494	0	35.7506	100	0	0	99.9958	0	0.00417816	80.1535	9.0736	3.09771	6.72158
	486	Hodh el Gharbi	50153.4	2.23375	0.537918	560.086	87.2715	147.333	37381.5	0	11968.5	1.266	0.54955	203.927	115.373	0.09504	46.4842	0	13.2107	2.6181	0.363898	319.48	91.814	340.212	15202.1	0	5857.16	99.897	0	0.103008	100	0	0	99.9171	0	0.0828807	81.0638	0	18.9362	100	0	0	72.5496	0	27.4504	79.0658	12.5894	3.74263	4.60221
	487	Assaba	35895.9	1.62361	0	365.302	114.649	217.308	25467	1.33443	9719.02	0.23042	0	152.71	140.859	0.29015	66.7136	5.2454	59.2064	2.50491	0	220.424	107.014	776.924	16827.5	4.10129	7029.33	99.7937	0	0.206261	100	0	0	99.9197	0	0.0803058	69.5303	0	30.4697	100	0	0	87.0672	0	12.9328	75.9962	9.48978	6.86342	3.00041
	488	Western	128754	3400.89	61.7875	892.97	12.2455	104558	19274.1	0.533214	23.8471	558.602	144.701	112.66	20.0852	217.618	50.0205	2.27412	0.09416	10073.2	137.448	1712.32	14.7784	511641	27653.1	0.256812	51.5548	97.7751	1.49334	0.731527	98.0159	1.28274	0.701406	97.6014	1.76452	0.634082	51.1088	37.0442	11.847	53.4854	34.7093	11.8052	37.6474	50.5828	11.7698	94.3166	2.47831	1.36502	1.20476
	489	Cuando Cubango	197794	261.765	16.7373	102.266	28.3695	189739	7395.84	0.0338395	86.965	137.454	65.4966	57.6645	193.806	60.6584	10.6566	0.24712	0.46243	571.854	27.9332	125.593	91.1717	824592	11782.8	0.175412	208.162	99.859	0.0794877	0.061498	99.8821	0.0670666	0.0507963	99.86	0.090724	0.0492477	36.2311	37.1586	26.6102	41.4912	35.9613	22.5474	32.6239	43.0877	24.2884	62.2013	10.5556	10.2436	4.24997
	490	Moxico	199093	468.26	41.4097	144.256	45.6769	154346	43778.7	7.83865	41.7049	372.49	373.887	173.492	443.486	96.6206	24.2752	98.7529	2.54499	1926.83	77.4351	294.22	74.8344	1.28147e+06	67008.5	14.5605	73.111	99.7767	0.147581	0.0757646	99.7902	0.138324	0.0714898	99.6703	0.244833	0.0849164	36.8247	39.3068	23.8685	43.1541	33.7847	23.0612	23.8034	51.5181	24.6785	55.1602	17.5392	5.61626	7.55621
	491	North-Western	125398	1943.38	61.7584	399.622	52.0273	103680	18792.5	22.1196	180.925	571.187	104.669	97.2843	112.795	83.6985	17.9371	62.5905	1.11383	9535.52	222.507	1096.57	146.841	944712	44493.2	70.7169	857.48	98.4104	1.23628	0.353279	98.5038	1.13402	0.362191	98.3356	1.30305	0.361352	24.7101	59.7433	15.5466	26.9223	57.6287	15.449	17.7487	65.8941	16.3572	79.6971	8.18067	6.58828	4.42393
	492	Namibe	58005.1	85.9437	5.26582	10.0786	6.00121	37586.5	770.134	26.4752	18990.1	65.0971	19.4567	5.16327	2.25609	164.07	1.90393	297.589	169.035	298.816	14.5108	13.6294	8.86313	189339	1135.48	44.3262	20371.7	99.7857	0.214299	0	100	0	0	99.4994	0.472735	0.0278262	91.3694	8.63065	0	100	0	0	68.2076	28.3505	3.44193	66.491	12.9708	12.1298	8.37344
	493	Kunene	116008	140.85	26.9236	3.70183	1.0822	62866	944.033	0	51631.7	22.7168	33.2282	0.3245	0.09517	42.4938	0.7705	0	13.9791	403.687	55.0002	3.67307	1.84318	260099	1603.97	0	78442.4	99.8575	0.142543	0	99.695	0.304975	0	99.6419	0.328139	0.0299571	52.2759	47.7241	0	70.873	29.127	0	55.827	37.3688	6.80419	87.2174	2.41817	4.12739	6.23709
	494	Cunene	77029.3	544.228	28.8266	68.9489	18.4813	72651.9	3461.22	0	93.856	247.199	161.679	53.9965	147.674	995.084	50.3672	0	3.5593	1179.65	70.5424	89.7438	54.7158	276764	4159.18	0	229.471	99.9348	0.0601848	0.00500091	99.9542	0.0393096	0.00653191	99.9156	0.0769647	0.00743643	90.3888	8.13363	1.47755	91.8287	5.92998	2.24133	78.1132	18.7875	3.09938	75.1436	5.02723	5.33742	6.35401
	495	Omusati	26619.6	556.848	7.51294	1272.15	54.5927	16527.3	8063.72	0	100.749	42.2582	1.9382	98.2619	14.7309	52.7828	64.2563	0	0.34862	678.258	8.3025	988.998	51.5576	22424.1	4356.16	0	45.7898	99.7567	0.0868411	0.156504	99.2554	0	0.744568	98.7193	0.242374	1.03834	72.628	8.09105	19.2809	62.7614	0	37.2386	44.8993	5.24846	49.8523	99.2026	0.4368	0	0.360595
	496	Ohangwena	10931	1580.16	17.4958	833.104	12.2312	8180.2	300.461	0	4.58502	135.058	10.2678	72.6135	12.4616	57.9833	7.06633	0	0.15497	3171.78	36.2323	684.611	31.0755	34699.2	179.752	0	3.00621	97.7669	2.14712	0.0859386	97.4835	2.3486	0.167866	97.3528	2.46012	0.187121	66.5673	32.603	0.82971	72.4158	26.0932	1.49094	67.0099	30.5613	2.42882	98.9451	0.713598	0.288726	0.0526224
	497	Kavango	43181.1	341.354	67.2419	100.421	36.8029	42092.2	395.026	0.104896	92.3759	76.6221	36.4177	23.8248	68.4228	43.2163	2.41638	0.5228	1.70019	643.343	81.6662	81.3951	54.3645	107719	418.204	0.27251	126.227	99.6921	0.240121	0.0678058	99.7635	0.185485	0.0510183	99.8977	0.0899402	0.0123484	56.651	34.4246	8.92442	55.9203	36.9556	7.12403	74.5399	21.1684	4.2917	83.6599	7.97785	4.79384	1.03592
	498	Caprivi	20018.2	669.58	14.8581	127.032	0.289094	18196.1	843.532	0	6.63364	74.2064	36.8826	24.0522	0.1236	9.71074	0.67117	0	0.04825	1877.86	38.3219	202.771	1.29349	49271.4	1085.51	0	9.41607	98.4345	1.22088	0.344587	98.8694	0.902919	0.227636	98.9508	0.920408	0.128765	28.8637	54.4181	16.7182	35.3916	49.8742	14.7342	22.9333	63.5047	13.562	94.9317	2.67632	1.11309	1.27889
	499	Tete	100679	2432.39	371.228	826.117	388.684	76066.6	11177.4	25.4402	6484.99	946.952	454.2	478.164	334.496	350.04	79.1239	159.546	689.288	8722.41	814.209	1815.19	775.029	412926	31021.6	63.7383	12388.9	97.6397	1.53855	0.8217	97.9776	1.30669	0.715656	97.6305	1.71846	0.65102	45.5828	33.2415	21.1757	50.1289	30.4912	19.3799	38.3868	41.7429	19.8703	76.3806	12.7408	3.56183	5.79028
	500	Mashonaland East	32623.7	3701.96	283.874	2069.78	894.776	16629.4	7845.85	22.9113	1081.5	521.917	80.3194	248.755	333.873	297.153	85.4444	58.7552	57.0341	9297.48	380.108	2602.16	1105.16	68287.3	10817.6	43.0818	1116.4	86.3335	4.72684	8.93965	86.2701	4.34633	9.38357	85.5691	5.931	8.49988	43.1788	21.7246	35.0965	42.7153	20.9346	36.3501	33.2036	30.9629	35.8335	94.7228	1.32521	2.34177	0.932591
	501	Manica	63743.1	2621.42	154.534	337.757	196.572	51906.6	6848.95	47.4604	1297.08	599.481	178.574	155.049	302.912	739.769	85.173	364.577	103.367	10168.9	353.201	645.147	340.115	260646	18216.2	196.848	2495.13	96.6813	2.71894	0.59972	97.2442	2.19404	0.561803	96.6208	2.86689	0.512338	62.4207	26.1027	11.4766	65.9273	22.2312	11.8414	64.0235	26.949	9.02749	83.8032	6.73634	3.17468	4.75956
	502	Manicaland	34772.2	4597.76	1265.34	609.828	519.474	19592.4	2444.4	6.77817	5564.08	686.276	427.803	79.4228	193.187	281.952	31.9454	19.651	303.738	14277.5	2284.85	940.781	819.944	93754.4	4945.75	17.3826	7550.42	87.1631	9.79702	3.03992	88.3373	8.3779	3.28476	87.733	9.96215	2.30486	42.2709	45.9979	11.7312	42.2821	43.1371	14.5809	34.2172	55.5788	10.2039	94.4519	2.32623	0.670824	2.02523
	503	Gaza	76303.7	1993.25	102.198	1253.02	284.635	64586.6	6468.7	11.949	899.036	352.04	137.575	352.389	580.983	74.5668	22.5275	36.5625	12.4635	8128.81	196.219	3697.08	894.943	232708	10882.4	50.3621	933.82	97.4882	1.17215	1.33964	97.438	1.15327	1.40878	97.1597	1.37682	1.46348	27.7423	26.3703	45.8874	28.6036	25.8404	45.556	22.0514	32.3246	45.6241	78.684	5.66162	5.8134	7.87105
	504	Zaire	36334.6	119.607	31.2477	287.219	22.3718	16080.2	19611.8	0	7.65179	122.229	291.009	291.908	267.268	20.9069	37.6858	0	0.19305	711.389	127.558	718.372	68.6676	131876	47301.8	0	9.02625	99.2364	0.168568	0.595056	99.3134	0.148557	0.538051	98.8498	0.258709	0.891495	26.5896	20.1708	53.2396	35.8988	19.5545	44.5467	17.6823	22.2796	60.0381	44.8332	25.5558	7.59989	4.28052
	505	Provincia do Uige	62069.6	1000.26	32.5162	617.151	31.5401	38365.7	21954.3	0.523755	3.926	391.863	248.766	271.37	208.747	43.5	24.0534	5.99763	0.03723	8768.49	138.63	1502.88	105.369	445693	59279.2	3.5057	2.54768	98.0009	1.08911	0.910036	98.0849	1.06314	0.851997	97.479	1.42552	1.0955	26.5698	38.9538	34.4764	30.0259	38.9706	31.0035	10.9189	49.6576	39.4234	77.8661	11.7243	3.55604	3.19289
	506	Province du Kasai-Occidental	153084	3787.05	123.052	1827.12	83.8042	117331	29132.7	0.005937	29.6365	4772.1	1776.25	2471.03	1321.45	419.121	83.406	0.10461	1.14286	26624.8	431.967	4482.41	291.062	1.85699e+06	79483.9	0.025802	87.4865	95.7623	2.62763	1.61004	95.9525	2.48992	1.5576	95.4523	2.9718	1.57588	19.102	52.614	28.284	20.4847	51.1174	28.3979	8.61635	59.7069	31.6767	42.141	20.5291	12.1324	21.1347
	507	Lunda Norte	105282	272.586	5.2289	331.831	55.221	61488.5	42956.5	0	9.44374	184.698	40.6929	273.877	565.818	57.5628	44.2222	0	0.1249	1451.22	15.3334	834.028	158.984	511862	110610	0	45.0564	99.6512	0.120401	0.228391	99.6938	0.113796	0.192416	99.4851	0.222693	0.29225	37.7983	16.1367	46.065	44.6148	18.6893	36.6959	20.2893	31.7397	47.971	61.8413	15.4792	5.72237	4.91205
	508	Malanje	85140.4	419.771	2.82192	746.656	59.6931	52097.2	31364.5	10.1146	141.585	194.296	16.9631	369.888	352.111	44.9787	53.6199	81.4926	13.763	2310.88	5.98429	1398.38	134.621	466965	74201.4	20.3386	544.543	99.0981	0.240217	0.661648	99.1167	0.233267	0.65007	98.7205	0.392376	0.887142	39.5706	16.4417	43.9877	40.9587	16.4103	42.631	16.4115	25.3327	58.2557	76.4948	12.1455	3.25149	3.67137
	509	Lunda Sul	77679	133.934	7.02158	100.778	46.1379	52089.9	25242.1	0	7.32089	81.6569	38.9913	71.3205	434.073	23.6626	19.8471	0	0.17869	607.296	16.5077	164.42	60.3439	419322	61400.3	0	32.7348	99.8109	0.0958222	0.0933168	99.8564	0.0731961	0.0703564	99.7665	0.129287	0.104227	39.3555	26.42	34.2245	48.5013	25.681	25.8176	32.4451	34.7315	32.8234	52.79	13.086	5.84475	7.7685
	510	Hardap	110222	56.7327	11.2971	156.898	28.1701	21814	54607.3	2.28708	33422.1	7.03332	30.1485	13.7748	23.111	2.28022	9.13078	7.14429	7.67391	80.9527	15.9767	146.161	27.5068	16304.7	45351.7	2.34726	24519	98.8829	0.139482	0.977616	96.3431	0	3.65691	95.4683	1.37492	3.15683	48.6007	2.45283	48.9465	71.675	0	28.325	7.29174	12.8962	79.8121	88.4632	5.36071	3.16405	3.01201
	511	Otjozondjupa	104367	541.478	33.5925	59.1075	0	101458	2201.11	0	39.2377	44.7825	92.1143	5.59649	0	22.7187	1.03222	0	0.03789	1189.24	57.0184	61.0877	0	200690	1922.19	0	56.5812	99.6873	0.274994	0.0377072	99.6125	0.328686	0.0588214	99.6572	0.301926	0.0409042	27.1554	68.5971	4.24755	21.1629	77.2025	1.63469	22.4831	75.492	2.02499	92.1808	1.76864	3.81645	2.23407
	512	Omaheke	83465.6	207.53	6.382	65.3993	0	74020.8	9111.47	0	50.5888	19.9508	22.86	6.21961	0	24.3789	5.13534	0	0.40986	289.85	2.72719	58.9108	0	91351	5633.6	0	14.2385	99.9029	0.0712484	0.0259008	99.7712	0.142987	0.0858067	99.6563	0.238475	0.105241	20.8521	70.3698	8.77815	45.5952	15.5837	38.8211	12.5521	66.4024	21.0455	94.8717	0.992662	1.97325	2.16239
	513	Ghanzi	114835	181.414	12.6297	8.92593	0	98864.2	15721.9	0	4.94125	30.4697	18.7108	1.49961	0	5.23682	0.09527	0	0	238.245	31.5422	6.88302	0	75539.8	7790.28	0	0.89225	99.9671	0.0329031	0	99.9301	0.0698948	0	99.9811	0.0189481	0	17.3801	82.6199	0	10.0425	89.9575	0	21.951	78.049	0	79.2716	11.1683	0	9.56015
	514	Central River	3035.35	57.8728	295.43	2.98423	46.7383	1671.63	60.3204	0.570594	809.434	13.1806	190.896	0.90439	29.5338	3.34303	0.14787	3.77249	27.5005	143.373	366.993	3.81015	51.3265	5388.82	88.1289	1.54959	844.045	97.8481	1.91286	0.239032	98.5894	1.4106	0	97.9717	1.84202	0.186251	44.6972	52.3811	2.92171	52.148	47.852	0	34.9396	64.1845	0.875825	70.2887	22.708	2.32286	4.68038
	515	Kaffrine	11024.7	9.7345	16.9774	25.6117	251.712	613.506	3458.37	14.6104	6622.77	2.04818	9.15862	4.74551	143.806	0.97138	11.3535	105.922	497.76	17.2826	20.2477	27.1762	225.798	1038.15	3506.71	46.1371	4934.17	99.6856	0.0349346	0.279458	99.6524	0.069525	0.278063	99.8122	0.0125276	0.175267	84.0139	2.32982	13.6562	76.7013	5.49712	17.8015	78.1236	11.5081	10.3683	81.1956	15.6302	1.09019	2.05744
	516	North Bank	2144.2	72.468	110.873	6.61258	24.451	1023.03	18.5599	1.1992	750.54	45.7241	123.424	7.67752	19.9425	1.56749	0.05326	6.6372	62.9053	207.187	200.23	12.3655	40.2259	3313.57	24.8963	4.16859	769.937	95.357	4.15489	0.488118	96.7734	2.58263	0.643925	96.7742	3.22576	0	21.7784	58.7029	19.5187	23.6202	57.6429	18.7368	8.51966	91.4803	0	52.6663	29.9973	5.66093	11.6756
	517	Kaolack	4859.36	11.2224	58.9409	22.0752	59.0692	281.075	147.122	48.4648	4086.81	2.54548	35.9926	26.9893	45.5758	0.76361	0.82903	413.683	691.014	23.3908	91.4252	21.537	101.785	454.1	122.099	92.2875	4877.71	100	0	0	100	0	0	95.9097	1.16951	2.92079	100	0	0	100	0	0	30.6933	0.0821906	69.2245	54.235	22.0826	10.7272	8.20612
	518	Upper River	1976.89	37.4528	212.233	0.251074	18.7918	1188.07	59.4379	0.376079	438.541	7.47559	233.154	0	42.4182	3.00449	0.13326	3.22136	4.9802	93.9438	276.459	0.297644	32.1105	3787.85	94.3839	1.54225	439.385	97.4702	2.06127	0.468528	98.6256	1.20264	0.17179	98.6744	1.3256	0	36.8824	51.4015	11.7161	38.8013	55.7297	5.46898	40.1379	59.8621	0	58.9465	24.8847	2.38331	13.7855
	519	Lower River	1472.79	89.0238	49.3806	3.86533	0	1201.24	25.3314	0	50.1143	35.3426	53.3161	0.7749	0	1.45013	0.05573	0	0.32212	213.649	91.0148	5.96001	0	3914.33	41.5865	0	64.4519	93.4803	6.24026	0.279479	93.6453	6.10048	0.25424	94.2269	5.4822	0.290948	26.2903	71.1398	2.56988	25.4598	70.8464	3.69381	7.67694	90.2211	2.10195	65.5029	22.5455	7.73935	4.21222
	520	Fatick	7067.32	55.0981	75.153	81.9606	65.3605	1144.51	601.778	26.9992	4505.85	26.8477	92.3647	52.586	57.0861	2.10388	4.99983	160.704	597.203	148.831	89.748	92.3816	68.9895	3668.43	423.979	66.1285	2953.22	96.6126	2.66172	0.725689	98.1404	1.85963	0	98.7552	1.02517	0.219654	19.4575	63.6948	16.8477	28.0186	71.9814	0	18.5445	81.1512	0.304212	64.0488	16.0883	9.83519	10.0277
	521	West Coast	1663.23	355.136	63.0858	106.07	28.1557	947.968	40.3686	0.355135	26.1442	202.006	208.946	78.5914	126.34	4.14425	0.53684	1.69484	0.33531	1045.95	180.407	188.423	92.9996	3662.26	82.6147	1.10602	36.8583	72.7013	20.1668	7.13185	77.8839	16.3168	5.79929	79.6403	16.0524	4.30729	8.20086	67.8406	23.9585	10.9642	65.4106	23.6251	4.6999	66.9598	28.3403	44.7325	5.9871	22.0216	13.4271
	522	Illizi	196119	0.00656868	0	0	0	0.394772	0	7.09564	196076	0	0	0	0	0	0	22.9849	60.0848	0.027966	0	0	0	0.017584	0	0.294174	9005.93	0	0	0	0	0	0	0	0	0	0	0	0	0	0	0	0	0	0	100	0	0	0
	523	Ash Shati'	96391.8	0.131925	0	0	0	0	0	15.063	96374.7	0.03919	0	0	0	0	0	29.0831	68.0733	0.383302	0	0	0	0	0	3.83575	4563.25	0	0	0	0	0	0	0	0	0	0	0	0	0	0	0	0	0	0	98.5895	0	1.41054	0
	524	Ghat	51336	0	0	0	0	0.045155	0	2.8694	51332.1	0	0	0	0	0	0	8.38676	20.1618	0	0	0	0	0.078156	0	1.4297	2262.12	0	0	0	0	0	0	0	0	0	0	0	0	0	0	0	0	0	0	0	0	0	0
	525	Province du Seno	6743.3	4.84644	7.11387	550.21	41.8395	50.3846	5943.66	0	125.416	1.55471	36.374	217.636	39.8823	0.10959	73.5641	0	0.94456	7.44425	17.8851	443.178	43.1862	149.351	4201.94	0	69.9926	87.4999	4.16941	8.3307	84.2081	5.26739	10.5245	93.8279	0	6.1721	14.1786	75.9269	9.89451	14.1786	75.9269	9.89451	73.8288	0	26.1712	81	11.0305	2.03064	5.93882
	526	Yagha	6380.59	4.28598	0.542972	259.806	55.8964	560.372	5334.24	0	159.389	0.53673	0.67951	110.064	49.8646	1.12114	72.2639	0	3.54401	12.4276	0.43524	176.047	44.4634	1197.89	4656.96	0	108.149	94.1145	0	5.8855	87.4939	0	12.5061	97.529	0	2.47098	13.7893	0	86.2107	0.715625	0	99.2844	60.0918	0	39.9082	77.9171	17.0457	1.22283	3.81438
	527	Komondjari	4914.18	5.78291	1.94578	105.099	34.864	1686.66	2992.15	0	87.2367	1.13083	1.35556	42.663	31.6864	5.5492	51.3819	0	4.25677	8.50277	1.4855	95.6693	30.8281	2953.45	3549.97	0	72.1815	99.6781	0	0.32188	100	0	0	99.6538	0.0692171	0.276989	79.4551	0	20.5449	100	0	0	76.2156	1.62292	22.1615	77.3649	17.5563	1.84838	3.23034
	528	Prefecture de la Sangha-Mbaere	18015.8	109.847	5.5969	24.7091	0.00209517	17392.2	412.361	0	4.69723	63.4913	40.4133	17.8024	0.01345	7.45036	0.84137	0	0	979.379	10.7868	71.1835	0.007728	426396	1540.44	0	9.11796	95.8861	3.13217	0.981749	95.4913	3.23012	1.27854	94.3677	4.16786	1.46442	21.0904	60.854	18.0556	20.5442	57.8853	21.5705	10.2151	67.2172	22.5677	70.0654	18.6419	3.14744	8.14523
	529	East Region	108808	1244.91	37.5096	290.868	37.6412	104123	2562.08	0	18.5863	412.038	170.269	175.576	166.542	54.2807	8.23611	0	0.01639	15075.4	116.856	990.542	117.968	2.29446e+06	10457.6	0	183.622	97.0588	1.94681	0.994399	96.9636	1.93632	1.10005	96.391	2.40423	1.20479	19.8719	44.8313	35.2967	20.9287	42.5427	36.5287	9.8548	51.6162	38.529	76.0904	10.1767	4.77569	5.90883
	530	Prefecture de la Nana-Mambere	27283.1	321.119	7.03162	35.741	7.45312	26606.5	301.121	0	0.21333	151.894	34.8916	24.0578	33.6088	29.9584	1.73144	0	0.00536	1542.29	13.881	96.4389	17.5627	175728	821.267	0	0.508938	98.9905	0.864763	0.14478	99.045	0.83907	0.115899	98.7437	1.1053	0.151028	30.1234	58.1205	11.7561	35.0991	57.0306	7.87034	18.0642	69.067	12.8688	73.0895	16.441	2.60358	7.86591
	531	Mambere-Kadei	30104.7	246.866	9.00374	96.3061	19.2276	27607.3	2079.97	0	0	132.479	58.1526	127.234	71.7568	38.3452	18.5642	0	0	1846.57	23.9373	339.61	57.7375	302205	9541.45	0	0	99.1408	0.498144	0.361085	99.2598	0.41127	0.328925	98.9775	0.636184	0.38634	33.9109	28.8563	37.2328	36.0869	25.5492	38.3639	22.7073	30.9056	46.387	65.0487	17.4004	7.28385	7.83006
	532	Kaabong	7148.46	60.2599	13.169	64.7893	35.3567	2189.66	4572.93	0	211.828	30.5152	9.38279	40.0406	28.5105	15.9044	26.174	0	17.394	211.795	26.7412	139.818	70.8768	11974.7	11022	0	395.736	99.0355	0.518017	0.446497	99.2152	0.438617	0.346215	98.985	0.530607	0.484382	54.4037	20.1363	25.4599	51.4762	21.8634	26.6604	46.3644	28.9505	24.6852	56.6782	29.719	4.92683	8.67597
	533	Kitgum	4255.81	367.868	2.82695	445.828	56.338	1106.29	2240.07	0	36.3883	107.149	0.51847	96.3046	41.7403	8.6767	7.57443	0	0.93841	881.775	4.49825	741.405	111.797	4733.96	3745.45	0	59.9818	81.3249	6.91134	11.7637	83.4604	5.71537	10.8242	82.8277	7.17541	9.99691	17.9379	34.6234	47.4387	20.5186	30.7381	48.7433	11.6728	40.7303	47.5969	84.8395	10.1922	3.16471	1.80362
	534	Lamwo	5731.94	76.8391	0.783964	460.895	7.45617	1329.41	3824.78	0	30.3208	15.089	0.26007	141.142	3.41912	3.57172	11.3587	0	0.00786	186.531	1.15744	827.123	14.8905	5811.46	6471.87	0	57.2686	91.4183	0.794635	7.78705	92.1966	0.695391	7.10803	91.4664	1.18235	7.35125	19.4332	5.37268	75.1941	21.8789	5.10797	73.0131	12.6351	10.048	77.3168	82.3217	10.6434	0.292728	6.74221
	535	Amuru	3745.87	416.862	0.687643	430.01	7.61671	1232.84	1630.04	0.296321	4.39077	84.8103	0.16568	111.571	4.11055	19.5695	14.6607	1.10087	2.01966	1424.65	1.08801	677.25	10.9725	6952.3	2988.44	0.265424	8.16928	77.4175	10.3829	12.1995	79.5331	9.41407	11.0529	78.6338	10.4496	10.9167	20.8529	32.4383	46.7088	23.2544	31.4017	45.3438	17.2981	36.5721	46.1298	82.4596	8.27977	1.25889	8.00174
	536	Adjumani	3070.58	71.1727	0.189642	486.941	13.2147	1532.1	910.572	0	5.02218	21.9699	0.22275	182.887	41.7139	9.49505	8.58943	0	0	254.651	1.05653	907.269	40.8399	10182.3	1598.79	0	9.12026	80.7646	1.14787	18.0875	81.1582	1.05351	17.7883	81.8718	1.89969	16.2285	12.0822	5.11868	82.7991	14.818	4.24257	80.9394	10.8427	7.45807	81.6993	70.0305	6.20506	15.8662	7.89824
	537	Moyo	1674.76	218.901	4.97298	167.433	3.01948	835.924	344.895	0	7.20784	73.9145	10.1808	42.0527	1.79693	1.66673	1.66766	0	0.04419	652.85	14.1987	415.013	9.21682	3865.63	899.667	0	12.0175	79.9418	8.64826	11.4099	82.5932	7.19359	10.2132	81.4694	8.61161	9.919	11.2599	49.0172	39.7229	13.682	50.9081	35.4099	6.71358	47.33	45.9564	70.0146	4.92915	6.02914	19.0271
	538	Yumbe	2705.14	765.961	8.10708	413.314	47.1734	1042.78	403.192	0	19.3202	369.325	14.5016	290.839	68.476	18.6543	7.06362	0	13	2429.57	20.8337	1213.9	111.829	4318.59	1248.53	0	44.5675	62.1884	21.5762	16.2353	69.3062	14.4588	16.2351	69.2731	16.4671	14.2598	7.99988	43.5119	48.4883	10.0959	31.2527	58.6514	8.32821	35.6255	56.0463	40.9855	2.09695	50.4827	5.15087
	539	Koboko	638.139	456.942	38.8912	9.98995	7.57645	106.697	7.68182	0.361889	9.9778	168.26	77.4368	9.55822	8.89793	6.25776	0.54832	2.87565	6.31556	1392.37	86.8539	21.1827	15.5524	477.631	16.7538	0.748502	21.2115	28.2802	69.0959	2.62393	46.1543	49.6497	4.19598	42.7493	55.0705	2.18018	7.65047	77.8145	14.5351	9.77303	64.0234	26.2036	11.0376	74.4035	14.5589	48.2203	2.10572	46.123	1.00812
	540	Mpumalanga	75532.2	1777.12	779.444	3709.27	1541.78	16801.3	38034	118.323	12121.7	252.398	1171.36	660.405	2340.83	15.0643	56.2582	484.938	88.8722	7911.13	2370.31	6511.48	3663.92	89965.8	56586.1	438.447	11163.6	91.9169	2.21034	5.87277	91.9335	2.03765	6.02886	90.2784	2.47031	7.25129	13.4771	23.4469	63.076	15.3238	19.9622	64.714	7.69632	21.5132	70.7905	70.4405	3.51975	11.8826	9.14982
	541	Hhohho	3575.17	701.926	113.912	664.998	26.7024	1244.2	754.556	0	53.5566	131.911	47.5665	116.88	24.0986	4.10654	3.64452	0	0.1572	3163.32	290.081	1538.11	82.1087	7942	2052.65	0	159.927	65.4064	15.9699	18.6237	69.7508	12.2218	18.0274	69.5102	12.1261	18.3637	6.8832	47.168	45.9488	7.65815	41.1327	51.2091	3.62272	43.7746	52.6027	89.8819	4.00288	4.87707	1.23811
	542	Manzini	4229.32	556.074	18.7971	1164.9	69.2392	1610.75	781.126	0	15.0767	79.8805	5.80716	220.354	108.037	6.00691	4.28331	0	0.07198	2561.01	39.4615	2620.14	250.72	10578.3	2443.7	0	35.0394	66.6281	6.8707	26.5012	67.1541	6.12411	26.7218	62.7953	8.6166	28.5881	7.38382	18.7297	73.8865	7.32341	16.5989	76.0777	3.09123	18.7346	78.1742	89.0577	3.31302	5.08596	0.207467
	543	Shiselweni	3838.62	469.826	32.5704	881.297	36.3358	1493.28	896.632	0	22.1275	50.3899	7.60495	142.379	11.3885	9.28755	6.07906	0	0.04787	2092.74	55.949	1813.99	59.856	8275.96	2118.12	0	29.7874	67.6333	5.20278	27.1639	68.4197	4.90303	26.6773	65.0733	6.92424	28.0025	13.2424	13.7833	72.9743	13.2633	13.0551	73.6816	6.10729	13.7375	80.1552	96.0737	2.02868	0	1.89757
	544	Luapula	49465.9	1724.73	318.928	377.925	181.035	36781.9	4367.15	36.4986	625.412	466.811	382.877	113.553	292.138	108.124	14.6496	248.887	64.4939	5198.12	627.955	702.971	301.912	215183	10177.9	88.0193	1345.69	95.9279	3.08381	0.98833	96.0253	3.00157	0.973159	95.6679	3.55437	0.777765	29.5834	52.9346	17.482	31.0576	52.0155	16.9269	22.5846	62.7195	14.6959	74.1813	10.8338	6.16146	7.84091
	545	Copperbelt	31148.4	1326.64	185.318	455.007	450.331	23057.3	4420.56	93.7873	1079.93	324.322	422.226	113.256	927.054	210.263	41.5602	444.81	42.3956	4980.99	496.716	993.291	910.382	176323	16159.4	376.175	3525.49	95.083	3.0781	1.83893	95.2023	3.00537	1.79235	94.3557	3.98282	1.66145	44.6977	34.665	20.6373	47.6427	33.9049	18.4524	40.9666	41.5365	17.4969	71.6599	3.53594	9.61904	5.00283
	546	Central	95367.9	2812.63	145.099	2400.97	671.144	63765.3	20519.6	48.1781	4624.47	384.631	54.8247	339.729	306.944	312.547	164.908	238.095	86.2522	9230.86	279.759	4257	1130.82	332488	45894.6	167.114	12086.9	95.3554	1.88329	2.76128	95.8215	1.70334	2.4752	95.3365	2.39823	2.26531	51.8287	19.997	28.1744	55.8872	18.5409	25.5719	47.6691	27.126	25.2049	93.9371	2.02187	2.28206	0.635175
	547	Province du Koulpelogo	4963.81	10.8756	11.4017	13.9829	84.5299	1110.36	640.739	15.1591	3065.92	2.43564	3.32945	3.39703	37.9663	6.12329	9.73023	64.9828	292.753	21.697	19.1611	16.5124	111.304	2696.32	872.803	24.5123	3908.03	99.8482	0	0.151782	99.4564	0	0.543557	99.3216	0	0.678366	85.7376	0	14.2624	65.3749	0	34.6251	57.7538	0	42.2462	73.0646	23.8702	2.96413	0.101031
	548	Boulgou	6671.7	22.0468	21.1957	88.615	195.986	1429.25	990.86	33.6912	3735.46	3.14764	6.08492	14.5339	106.495	8.40497	10.6711	131.786	496.528	43.2503	30.743	86.656	220.667	3996.78	1135.02	66.9278	4670.35	97.2197	0.55612	2.22418	97.2572	1.24679	1.49597	97.2722	0.6399	2.08794	51.2226	9.64518	39.1322	38.4301	28.0017	33.5682	35.6088	12.2285	52.1626	67.1139	13.7009	9.92491	9.25299
	549	Donga	11005	724.026	134.402	64.9495	142.461	8390.57	147.799	27.4294	1373.29	224.035	115.97	17.9441	80.5798	57.538	2.00916	104.486	100.326	2053.56	266.405	102.872	247.227	35066.9	252.925	67.2459	2693.23	94.224	4.92576	0.850283	96.7227	2.44476	0.832527	95.1621	4.19854	0.639387	38.2421	54.3713	7.38661	49.2582	40.343	10.3988	27.4737	64.8131	7.71324	79.4062	9.76005	5.42465	4.13704
	550	Zou	5087.37	964.621	120.236	13.6933	29.1871	3651.64	195.305	9.35184	97.55	515.119	308.488	5.05095	88.8903	34.4611	0.79107	39.5073	4.8402	1950.58	299.801	24.6178	65.754	9345.54	457.607	27.5765	163.432	88.5174	10.929	0.553661	91.8099	7.30691	0.883216	89.1504	10.3905	0.459078	25.3432	69.3898	5.26701	28.4102	60.3701	11.2197	12.0649	85.2694	2.66566	53.3314	6.83092	26.3397	8.16063
	551	Kouffo	2740.52	1014.25	50.5896	6.51905	4.58638	1612.3	34.6726	0	14.1616	700.775	183.954	4.09806	3.64542	23.7564	0.72644	0	0.39498	2050.75	112.993	9.63812	8.49729	3558.14	59.3746	0	19.1221	84.1749	15.4587	0.366454	85.8162	13.8231	0.360729	82.5251	17.2174	0.257526	23.8928	75.2159	0.891228	25.6131	73.4499	0.936957	10.6888	88.5684	0.74287	39.2065	4.96616	47.4662	6.81611
	552	Mono	1726.92	545.593	32.2165	50.1721	22.7226	768.848	122.536	0	7.24158	323.315	134.661	24.095	80.1265	10.9279	1.99474	0	0.20028	1215.14	79.6478	71.514	30.9848	1822.34	182.022	0	11.206	76.7785	20.8491	2.37238	77.3265	19.3318	3.3417	75.5477	21.6308	2.8215	18.9649	75.5627	5.47236	22.5661	68.6512	8.78264	9.51441	84.3909	6.09472	45.9657	8.13599	31.6186	11.7212
	553	Nahouri	3608.64	63.0512	50.9329	29.4853	79.0931	1057.04	1152.39	1.93431	1170.1	25.2305	41.0037	14.938	47.0232	5.07995	2.60353	6.52873	93.1723	164.417	86.0106	54.907	125.478	3516.62	2515.94	4.86576	2211.42	97.9331	1.24985	0.817095	98.5663	0.782005	0.651688	98.7383	0.826704	0.435017	42.3847	33.639	23.9763	42.5119	30.6841	26.804	38.1431	44.485	17.3718	63.4552	12.9014	3.90577	19.7376
	554	Sissili	6937.4	231.009	60.5582	66.2016	101.593	2636.34	846.812	10.4377	2982.11	83.339	16.4032	24.0974	33.8467	14.9925	3.04811	33.8671	108.602	570.947	132.197	110.433	159.761	9979.95	2123.52	23.7563	7901.57	96.4892	2.17507	1.33572	98.473	0.740417	0.786603	97.988	1.28336	0.728641	39.3284	39.1291	21.5425	56.4491	23.7553	19.7956	41.471	39.6578	18.8712	81.2576	16.0715	0.829656	1.84129
	555	Upper West	18517.9	132.545	18.8982	861.011	686.369	4422.14	10107.1	39.6661	2239.03	48.6795	13.4644	218.969	307.371	6.98563	24.9623	90.1032	104.959	340.375	33.7488	1377.35	997.105	13446.2	20706.9	68.298	4441.25	95.153	0.309263	4.53778	96.2074	0.205848	3.58671	95.5604	0.429924	4.00971	26.5973	8.43476	64.968	28.3135	8.57333	63.1132	16.224	14.5061	69.2699	78.6559	14.8095	1.87121	4.66347
	556	Ioba	2690.42	39.1754	0.44662	228.624	328.191	317.5	1142.94	0.841975	629.334	6.37243	0.00596	38.2484	101.032	1.46096	8.5224	2.7262	44.0918	109.9	0.952036	427.844	605.599	972.435	2296.01	2.09199	1197.46	90.1445	0.410597	9.4449	92.8802	0.318754	6.80107	91.1735	0.921826	7.9047	39.7878	2.76493	57.4473	50.1709	3.63513	46.194	29.8386	7.07894	63.0825	87.7059	6.62025	4.03804	1.63585
	557	Nkhotakota	7927.3	140.218	33.0199	602.041	237.513	2365.65	646.723	0.575868	184.84	28.1178	11.7227	189.271	120.954	9.3312	21.6979	2.5959	50.6238	489.283	56.2999	1313.85	434.172	15274.3	2074.68	1.95204	363.86	84.1758	2.23076	13.5934	87.5471	1.77445	10.6785	84.6386	2.95594	12.4055	24.2085	8.37375	67.4178	30.586	6.75306	62.661	19.0703	12.4831	68.4466	72.4854	3.24235	10.7704	13.5019
	558	Salima	4162.95	74.3592	51.6085	292.513	161.254	242.934	582.546	13.7486	653.33	21.5998	34.6446	141.106	64.0288	6.4292	23.5802	52.1783	172.4	244.984	106.418	577.141	308.781	1099.3	1298.37	45.817	1264.45	76.1941	3.15296	20.6529	80.1024	3.20699	16.6906	78.5184	3.79537	17.6862	32.7178	5.37317	61.909	39.5367	5.53883	54.9245	27.2562	9.20907	63.5347	63.4845	8.46868	4.46783	23.579
	559	Mangochi	8624.25	416.699	428.798	299.606	356.309	2698.87	726.789	6.33314	1140.96	141.104	279.882	144.899	263.981	32.8432	12.8445	31.2064	213.816	1255.62	760.468	580.132	611.818	15116.1	1947.23	17.5124	1885.08	84.8509	8.40095	6.74813	85.4525	8.29926	6.24825	86.9685	8.18562	4.84589	32.4604	33.5694	33.9702	34.7568	34.6377	30.6055	28.7774	42.1531	29.0695	61.8431	10.6174	11.0045	15.6155
	560	Machinga	3922.34	187.55	472.053	62.5528	173.272	1289.35	267.161	4.26165	1112.62	46.7166	215.638	14.3159	79.5989	12.9896	3.85119	17.3423	391.135	573.579	773.779	70.8584	242.128	6020.22	870.759	13.954	1436.3	86.9607	8.11459	4.92467	89.6342	6.44341	3.92244	88.9325	7.73479	3.33272	34.8692	42.6342	22.4966	38.3471	39.2634	22.3895	31.2456	48.7658	19.9886	57.5074	5.98993	28.3538	8.14892
	561	Dedza	4105.85	91.3641	219.658	83.0787	226.22	845.566	376.777	3.63534	1935.12	24.5806	149.698	23.9802	125.559	3.95874	1.96765	11.8604	582.599	286.599	426.014	184.797	384.025	4476.56	1351.82	8.90593	2884.57	94.0323	3.2724	2.69528	95.6636	2.981	1.35545	93.8157	3.62001	2.56424	34.8591	36.0137	29.1272	41.4795	46.339	12.1814	31.4461	44.2186	24.3353	55.2431	9.20169	18.6047	16.9505
	562	Lilongwe	6327.31	145.734	54.9452	131.023	210.667	819.295	335.101	157.434	4467.55	69.6396	19.7538	28.5808	99.2441	7.17211	8.68242	1082.8	1822.33	438.076	71.4177	229.469	296.548	4426.87	988.054	419.285	5204.45	89.5886	3.25352	7.15787	92.1035	2.38128	5.5152	90.4612	3.78973	5.74912	45.2384	25.9152	28.8464	44.1841	28.2019	27.614	31.2035	30.3513	38.4452	60.3467	8.72102	21.4993	8.57892
	563	Nsanje	1995.58	213.626	49.5931	106.963	42.9461	1040.06	312.947	1.81425	211.237	144.144	42.7663	60.2374	38.1819	16.0074	6.66966	8.95864	11.2322	847.819	82.1818	165.922	66.0921	5031.73	1019.48	9.15697	465.633	91.5892	6.8812	1.52958	94.0672	5.043	0.889832	94.2694	4.63352	1.09711	38.3339	51.0888	10.5773	41.4337	53.1454	5.42086	45.3436	44.3639	10.2925	51.5182	9.70123	25.7465	13.0342
	564	Chikwawa	5132.27	365.982	87.1992	408.795	69.758	2433.01	1334.28	0.66886	412.503	209.824	71.4908	261.261	49.1976	24.6684	10.2208	1.55821	12.8443	1148.7	188.968	737.478	104.031	11028	3349.4	2.24003	654.801	92.4223	5.14582	2.43189	94.6478	3.97061	1.3816	94.0115	4.12148	1.86707	28.9389	47.7277	23.3335	38.7767	42.6135	18.6099	28.9424	50.4859	20.5717	53.0449	10.4443	18.9529	17.5579
	565	Mwanza	888.428	110.937	59.8782	34.0856	29.5676	362.78	264.166	0.00799041	25.4784	46.7093	77.597	11.2393	28.9706	6.49718	4.83574	0.11903	11.4667	354.299	144.408	76.8159	64.3833	1701.48	836.036	0.022656	56.1049	87.174	8.24568	4.58028	90.7549	5.88362	3.36146	86.2719	9.66643	4.06164	32.8013	41.6979	25.5008	42.8103	43.9607	13.2291	24.7451	57.6412	17.6137	51.9378	8.36846	31.6282	8.06553
	566	Neno	1716.08	454.07	49.558	32.164	22.8243	863.805	207.393	0	81.3463	147.605	30.8142	10.5362	10.3705	31.0802	3.86467	0	3.92681	1746.23	130.064	69.6585	64.4103	3501.99	480.729	0	195.541	77.5851	19.6021	2.81282	82.9908	13.6373	3.37193	78.6298	19.2734	2.09687	37.7481	55.4115	6.84037	45.807	44.2496	9.94345	30.9984	61.5421	7.45944	75.1553	15.7529	4.02545	5.06632
	567	Ntcheu	3712.76	283.383	142.717	44.3403	261.15	786.801	220.109	5.26048	1968.23	69.3961	81.7395	10.2954	156.153	13.9363	2.5702	16.2907	438.529	872.243	346.097	91.6928	597.599	3174.6	595.545	18.1141	3946.26	82.3086	13.269	4.4224	83.8944	11.5479	4.55769	82.6624	14.7394	2.59822	37.4384	45.6724	16.8892	43.2974	43.4738	13.2288	31.5719	60.5614	7.86668	65.0352	10.0736	4.61118	20.28
	568	Zomba	3017.95	151.875	229.249	40.1561	83.1348	339.928	71.8925	1.85775	1410.69	57.633	188.62	12.2203	63.0713	3.57217	1.56147	6.24406	568.655	517.021	509.924	43.3849	156.537	1599.52	129.81	6.75639	2330.39	79.2951	14.8249	5.88002	82.0012	13.0013	4.99745	80.5577	15.2229	4.2194	28.2717	52.6215	19.1068	29.0681	51.7792	19.1527	12.0284	62.5767	25.3949	50.3726	6.26641	38.5531	1.55243
	569	Zambezia	102776	8517.37	514.996	2029.05	979.699	72822.5	10038.2	40.8474	7089.66	2002.59	396.916	622.448	466.363	994.266	184.186	425.648	893.574	43224.8	2141.69	7292.64	3909.74	437668	32716.2	179.322	25536.7	90.9508	6.89186	2.15738	92.5408	5.68483	1.77438	91.3322	7.05218	1.61565	48.3706	38.1264	13.503	54.2886	33.9383	11.7731	44.0938	44.5276	11.3787	86.6085	6.22477	2.543	4.27436
	570	Phalombe	1442.51	24.778	122.402	10.774	70.4723	273.72	93.3533	0.595439	766.382	4.6642	79.148	3.81619	52.5544	1.01451	0.70554	2.52971	284.424	100.874	293.789	12.6475	123.299	1738.79	339.275	1.53126	1097.17	94.7811	2.60903	2.60985	93.4933	2.43971	4.06699	95.8008	2.93907	1.26014	40.7834	23.9057	35.3109	19.5414	27.392	53.0666	23.3025	51.6337	25.0637	40.4271	2.8879	55.9316	0.753384
	571	Mulanje	1799.88	166.294	119.256	0.270125	52.7589	283.483	148.502	1.66911	1026.42	105.575	127.094	0	36.1548	2.22226	0.00058	7.23287	424.764	1025.59	520.344	1.32064	200.696	2059.69	861.899	6.41139	2506.71	90.9981	8.03726	0.96463	94.1491	4.25516	1.59571	96.8811	2.80699	0.311906	15.8243	78.5917	5.58396	19.8412	66.5576	13.6012	19.2218	79.6731	1.10509	25.6904	0	73.2689	1.04068
	572	Thyolo	1614.06	618.701	191.831	6.14929	48.7974	348.116	5.22985	1.53601	392.663	339.042	177.44	0.8055	34.7288	21.3439	0.10469	5.6538	273.787	3429.02	1043.87	21.6149	214.472	1954.52	19.6052	7.73043	1651.22	58.3051	41.0678	0.627072	58.822	40.5894	0.58863	60.6768	38.0207	1.30254	28.3821	71.0345	0.583462	28.4412	71.3296	0.229287	18.7047	80.5655	0.729872	26.7013	1.08207	70.4156	1.80105
	573	Moroto	2305.6	10.78	0.082972	3.77142	0	1445.7	841.129	0	3.30021	10.3772	0.31568	6.91368	0	14.3686	2.11334	0	0.3727	45.0535	0.208184	6.40004	0	9284.65	1201.37	0	23.719	99.8034	0.196566	0	99.8502	0.149843	0	99.6769	0.236932	0.086128	80.606	19.394	0	76.7708	23.2292	0	67.6855	18.8901	13.4245	56.9652	24.4396	8.42121	10.174
	574	Western	8329.22	6592.29	110.816	163.392	79.0489	777.403	239.732	0.947402	122.013	5130.87	249.691	69.1794	82.2122	4.52486	0.63597	5.13075	63.5746	37009	678.812	649.344	387.363	8104.96	1024.67	6.58284	854.757	31.3184	63.3431	5.33848	47.3556	46.0228	6.62167	43.1591	52.4423	4.39858	0.927566	94.3106	4.7618	1.67185	91.7647	6.56341	0.562097	97.1282	2.30974	7.2851	0	88.0015	1.97601
	575	Kapchorwa	511.157	194.624	18.6609	1.13403	5.0668	204.918	81.7158	0	5.04356	161.782	17.4289	0.28777	2.86568	1.75542	0.33103	0	0.67699	1358.06	106.105	5.6346	31.7868	2539.16	296.287	0	25.4614	93.0218	5.81511	1.16309	91.6646	6.25144	2.08395	91.1376	8.86238	0	15.1193	81.8161	3.06455	0.467971	95.1339	4.39812	8.13729	91.8627	0	13.4507	0	78.6463	4.98114
	576	Bukwa	426.468	26.4805	32.9174	3.3661	30.3069	208.02	78.8781	0	46.5071	19.318	38.7142	1.09695	18.7278	1.75535	0.75573	0	25.7329	181.418	232.156	17.3662	203.113	1989.91	269.014	0	307.36	96.8947	1.86319	1.24215	96.2964	1.85179	1.85179	98.0316	0.984194	0.984214	47.0748	42.4147	10.5105	11.2875	71.4267	17.2858	19.3549	62.7411	17.904	22.0531	3.55296	69.2261	5.16783
	577	Amudat	1530.59	36.9979	4.42417	17.565	0.448573	1053.18	405.804	0	12.0593	39.9049	10.1768	15.4386	0.17994	48.2036	11.9658	0	0.74321	183.644	15.0853	60.6786	1.3689	5833.88	1199.38	0	61.9996	97.8725	1.3297	0.797842	98.5076	0.746244	0.746168	98.2275	1.03393	0.738539	71.4725	19.6518	8.87571	79.5837	12.2108	8.20548	64.3957	26.8067	8.79757	38.7905	38.5986	8.88353	13.7273
	578	Busia	728.057	592.022	8.52997	56.0366	0.814096	45.1394	6.88137	0	0.911432	316.93	80.2595	32.3809	1.3379	0.35312	0.08445	0	0	1846.04	38.6234	121.943	1.0954	246.67	18.2021	0	1.88117	12.7669	72.3402	14.8929	31.82	54.545	13.6351	14.9431	74.9426	10.1143	1.91181	85.3997	12.6884	7.64309	65.2046	27.1523	0.571382	91.1873	8.24129	24.3619	0	72.5055	1.0276
	579	Tororo	1185.11	744.943	3.5847	168.001	47.402	141.096	15.6522	0	63.8594	451.644	1.85232	119.366	42.7781	0.61508	0.29991	0	22.1607	2812.25	10.0975	583.584	161.246	646.078	42.6955	0	212.014	45.9875	43.0649	10.9477	56.9264	30.7686	12.305	63.1693	32.0603	4.77041	4.90989	68.7671	26.323	5.50103	56.1885	38.3105	2.75615	81.5506	15.6933	21.1508	0	77.579	1.27023
	580	Manafwa	589.705	472.025	4.31148	16.471	13.0674	77.4964	0.658897	0	5.67953	466.079	3.12709	8.86472	9.76916	0.14665	0.00298	0	4.80965	2486.17	11.4988	43.3115	33.0842	805.005	2.03472	0	12.9846	44.4424	55.5576	0	100	0	0	35.2921	61.7664	2.94155	0.372758	99.6272	0	100	0	0	0.0341692	99.7523	0.213557	5.3904	0	85.5563	4.82045
	581	Bududa	203.178	119.254	0	0	0	76.3057	7.61764	0	0	249.853	0	0	0	0.95888	0.05908	0	0	903.339	0	0	0	978.722	60.9982	0	0	89.9986	10.0014	0	100	0	0	93.1817	6.81832	0	10.402	89.598	0	100	0	0	0.476441	99.5236	0	3.37529	0	18.5645	0.0533167
	582	Maracha	553.357	186.958	22.3117	51.642	32.1926	1.44422	1.40226	0	257.397	70.8191	11.0535	17.9289	14.6755	0.0279	0.02996	0	155.719	575.702	59.0372	94.5696	70.4592	4.59122	2.45533	0	620.903	3.84624	73.0763	23.0775	0	66.6661	33.3339	3.38992	61.0159	35.5942	1.14996	74.4893	24.3607	0	70.5484	29.4516	0.0274661	66.5718	33.4008	26.6026	0	73.3974	0
	583	Arua	4233.23	730.72	28.6864	1237.39	141.575	489.726	1341.59	22.5434	207.92	274.505	17.7259	321.532	84.4212	5.91756	21.9508	128.625	162.742	2053.33	61.8329	2697.44	297.946	2254.14	3412.43	66.3134	440.574	57.3192	7.54689	35.134	61.6096	5.18205	33.2084	61.9157	7.40759	30.6767	12.7189	18.4297	68.8514	14.6846	14.0144	71.301	11.7387	18.0372	70.2241	62.5842	5.52502	27.4296	3.709
	584	Zombo	1084.08	263.586	0.65925	498.991	0.0153061	100.322	220.504	0	0	132.826	0.71975	168.621	0.05202	1.78983	4.73063	0	0	969.465	1.91555	1492.07	0.053336	554.883	790.625	0	0	33.1986	15.4573	51.3442	42.8189	9.84058	47.3405	45.8434	11.1075	43.0491	5.45613	29.2756	65.2683	6.52615	25.3801	68.0937	5.96921	24.044	69.9868	48.8958	2.94069	45.984	2.1795
	585	Nebbi	2204.91	206.357	4.13124	818.982	18.4754	101.905	950.469	0	5.19871	132.991	17.259	386.579	35.9246	0.9495	12.4413	0	0.02279	527.049	11.9901	1427.96	29.1356	454.219	1848.94	0	5.44691	61.5431	3.85963	34.5973	67.7285	2.19127	30.0802	66.5401	4.08999	29.37	10.0671	10.3724	79.5605	13.3311	6.73357	79.9354	7.43158	13.3228	79.2456	46.7282	3.96917	42.3801	6.9225
	586	Buliisa	2002.46	37.0777	1.27746	220.336	0.823414	515.553	355.228	0	1.49854	15.5656	4.481	110.572	5.99355	1.68137	4.0862	0	0.00143	110.061	1.553	421.104	0.432576	3820.25	669.916	0	0.920776	84.3073	1.14133	14.5514	89.059	0.767833	10.1732	87.9	1.02848	11.0715	11.979	5.07729	82.9437	13.1262	4.23198	82.6418	10.0372	8.28768	81.6751	47.5522	2.09001	28.7306	21.6271
	587	Hoima	5779.6	1070.36	13.0431	656.021	18.003	1001.85	605.37	0	29.2457	423.174	34.5931	250.376	46.0421	17.2277	14.6395	0	0.57515	5467.49	76.0714	2652.45	54.4411	10983	2520.96	0	254.176	37.7853	34.8212	27.3935	44.1601	30.2983	25.5416	44.7851	31.5926	23.6223	6.47457	54.2725	39.2529	8.30723	51.9278	39.765	6.52806	54.1756	39.2963	54.5843	6.79626	29.2087	8.50645
	588	Ntoroko	1410.48	39.092	0.0929543	120.547	0.530262	377.964	664.534	0	0.936429	24.2076	0.06029	32.76	4.05738	2.42143	11.4818	0	0	142.42	0.188672	245.713	0.388988	1506.57	1983.98	0	0.665774	94.173	1.88971	3.93728	97.0453	1.13635	1.81832	94.9928	1.55144	3.45575	22.8842	43.2412	33.8747	30.8643	39.5021	29.6335	30.7132	30.6653	38.6214	73.1844	5.75558	19.036	2.02403
	589	Bundibugyo	1153.78	376.923	2.69157	10.6527	0	695.259	61.5548	0	0	284.773	14.9686	2.72867	0	5.54977	1.16235	0	0	2554.81	15.2978	38.2274	0	10497.4	451.238	0	0	73.1485	22.2219	4.62959	71.9996	20.0003	8.00007	76.0394	18.5816	5.37901	21.523	68.1828	10.2942	33.7857	45.1534	21.0609	17.4214	67.9232	14.6554	32.0978	3.29067	57.73	6.88153
	590	Kabarole	2278.4	1151.76	7.38138	65.8018	5.27138	836.857	172.309	0	31.1464	689.808	13.7509	16.3312	3.45668	2.65673	1.1715	0	1.03744	5724.69	17.7069	175.5	6.42874	10917.8	1342.23	0	94.6352	61.9561	34.5114	3.53253	75.7726	20.6193	3.6081	71.6763	24.4428	3.88097	4.25067	90.4201	5.32925	4.99135	87.6723	7.33637	3.16464	90.9019	5.93343	24.2273	0.557273	66.4375	6.69331
	591	Kasese	2849.96	621.469	32.3521	129.477	16.2853	833.436	856.907	0	78.0873	522.838	84.1641	88.0866	44.1966	4.53059	8.79084	0	3.90626	2665.3	65.071	236.204	24.2874	10902.4	3000.07	0	72.5803	90.8444	5.49354	3.66211	95.4438	2.27823	2.278	90.839	5.07855	4.08242	13.8704	50.6622	35.4674	25.3135	37.176	37.5105	11.9124	55.2655	32.8221	23.388	1.41487	62.2503	5.50154
	592	Rubirizi	1642.7	222.297	3.19575	10.1312	0.173209	578.543	234.347	0	5.8718	155.802	2.12071	5.1627	0.11635	0.34239	0.4677	0	0.01115	1182.95	5.15031	26.7569	0.36439	6237.29	588.091	0	9.86537	87.9669	11.1735	0.859617	94.3885	5.10133	0.510174	95.313	3.70015	0.986797	4.46187	91.96	3.57816	7.36021	90.52	2.11975	15.6202	76.3132	8.06666	21.3432	1.59154	74.549	2.51633
	593	Rukungiri	1823	846.402	2.65921	167.291	0.234183	426.753	243.389	0	0.651791	368.306	5.96996	38.2245	0.04682	1.77193	1.66612	0	0.00794	3602.35	9.69071	408.515	0.896482	4930.77	533.085	0	1.24075	71.1152	24.1935	4.69126	80.5013	14.9348	4.56391	75.1863	18.2624	6.5513	8.70719	79.146	12.1469	12.5377	73.6068	13.8555	5.96261	72.803	21.2344	39.0392	1.13691	50.115	9.70883
	594	Kanungu	1394.26	652.418	2.0351	97.3229	4.82312	406.728	205.262	0	4.60743	291.338	13.045	30.3096	0.68355	3.79851	0.59175	0	0.03493	3404.43	7.69524	256.366	6.86957	5509.2	360.117	0	10.156	55.7297	36.781	7.48937	69.7705	22.09	8.13952	71.6858	21.5815	6.73278	5.26706	83.7613	10.9717	6.82403	75.1794	17.9966	4.09073	71.4114	24.4979	39.0191	1.75431	52.6901	6.53653
	595	Debub	32949.3	22.6058	7.61927	10.8819	4.29864	3193.74	4907.29	3.44346	24331.2	69.7617	73.1275	27.9631	15.7719	18.5927	13.1235	103.011	423.441	52.5639	16.5645	31.3772	10.6489	11371.2	19470.6	6.71503	19995.1	100	0	0	100	0	0	100	0	0	0	0	0	0	0	0	100	0	0	25.3475	15.9567	27.0784	16.8708
	596	Red Sea	200298	0.590831	0	0.0901935	0.76475	624.989	729.206	73.271	198416	0.69554	0	0	0.80805	0	0.28759	733.479	1899.95	0.052022	0	0.005508	0.448228	1173.63	1288.32	9.81321	12168.5	100	0	0	100	0	0	99.5869	0.413101	0	0	0	0	0	0	0	0	100	0	44.5705	34.4183	0	0
	597	Semenawi Keyih Bahri	22374	9.4528	9.88744	89.5655	73.2462	1727.32	6350.4	0	14101.5	7.42416	19.6743	82.7676	224.407	3.76761	21.915	0	29.9789	41.9409	19.6738	332.457	153.714	9846.72	28598.3	0	11417.3	100	0	0	100	0	0	100	0	0	100	0	0	100	0	0	100	0	0	49.0141	23.1604	9.79393	8.34328
	598	Gash Barka	33686.6	9.45773	5.10156	545.782	132.965	4957.24	19850.3	3.85596	8136.88	3.24705	4.44969	345.476	243.711	11.6149	88.2147	34.4842	108.623	36.4075	10.9739	789.736	222.579	24051.5	43489.3	9.18689	8347.37	99.5613	0	0.438734	99.5367	0	0.463273	99.5828	0.0416896	0.375509	58.694	0	41.306	64.7116	0	35.2884	28.5316	0.905292	70.5631	58.4601	24.9807	4.79716	9.25168
	599	Kassala	50667.4	17.8753	7.7968	127.68	77.2337	220.709	10654.9	64.6062	39369.1	19.4013	12.9643	261.271	411.053	0.90423	59.9321	524.67	709.122	50.3121	1.52392	59.4267	77.6806	401.667	4735.53	81.0797	11467.5	99.3598	0	0.64024	99.726	0	0.274037	99.2908	0.11808	0.591078	9.90597	0	90.094	38.8957	0	61.1043	12.8432	7.00227	80.1546	26.133	13.1057	23.1258	20.2285
	600	Maekel	9556.35	56.7766	43.8991	614.94	433.909	1799.05	4930.29	3.30265	1666.12	13.2265	44.8131	238.027	300.037	16.3202	51.5858	15.6631	114.387	242.249	99.5829	1674.41	865.107	8684.7	15633.3	13.5562	2805.72	95.2457	0	4.7543	80.024	0	19.976	91.6693	0	8.33072	23.4639	0	76.5361	5.17288	0	94.8271	10.0412	0	89.9588	69.4375	19.68	3.97104	6.91146
	605	White Nile	38561.7	11.7388	7.05129	1028	268.124	560.278	19084	77.9875	16463.8	5.0637	6.17927	676.005	570.928	1.08487	78.9199	505.759	567.33	21.0669	6.48175	585.746	257.586	1088.35	11228.5	151.083	7635.17	98.3149	0	1.68509	97.7434	0	2.25662	97.7871	0.0356797	2.17725	19.1051	0	80.8949	20.0242	0	79.9758	6.44937	0	93.5506	60.5362	22.48	6.41029	7.10402
	606	South Kordufan	138897	12.6332	2.79858	1406.7	112.981	26176.6	108787	0.589805	2348.56	1.19154	12.0399	766.096	415.206	5.56424	247.896	4.0435	7.54557	49.5267	5.68036	1549.85	199.978	127855	238712	0.868826	1335.61	99.6869	0	0.313136	99.7643	0	0.235727	99.7447	0.00583095	0.249494	44.629	0	55.371	51.8055	0	48.1945	38.0623	0.175443	61.7623	66.2721	13.1554	8.89009	10.5356
	607	Unity	35574.7	23.4908	2.5849	193.666	28.7475	17590.5	17511.6	0	16.5485	54.5758	10.7007	183.777	75.3421	43.2397	255.203	0	1.31666	41.1656	6.03472	261.276	74.9206	47558.1	25250.3	0	25.0025	99.6086	0.0361271	0.355249	99.6207	0.0429367	0.336331	99.5845	0.0551291	0.36033	66.4671	6.35339	27.1795	62.9029	8.31195	28.7852	53.5001	13.4587	33.0413	41.559	17.4726	13.3899	27.5785
	608	Northern Bahr el Ghazal	37908.7	0.932956	0	891.679	11.2322	22350.2	14623.5	0	0.860601	0.05697	0	223.729	39.5841	24.0952	311.821	0	0.05975	2.62068	0	1391.2	15.0822	88165.5	31737.7	0	0.482844	99.2127	0	0.787331	99.4927	0	0.507342	99.5838	0.000654419	0.41555	76.8254	0	23.1746	79.6798	0	20.3202	82.8489	0.000360329	17.1508	86.6558	5.34648	2.92263	5.07508
	609	Eastern Darfur	57016.2	0.102346	0	633.737	34.3764	11253.3	44778.8	0	314.701	0.06151	0	1293.95	443.104	2.20165	581.811	0	1.00531	0.501546	0	491.636	53.3871	58763.2	57105.8	0	186.366	99.7744	0	0.225574	99.7963	0	0.203695	99.5382	0	0.46181	41.0199	0	58.9801	40.7007	0	59.2993	19.0091	0	80.9909	33.7646	18.9219	12.5148	16.5363
	610	Wilaya de Naama	30773.7	0.238651	0	3.24521	22.0556	17.5212	3235.36	15.6089	27469.2	0.04768	0	1.05464	70.3092	0.01164	4.53796	118.483	192.717	0.52136	0	1.45062	6.15274	17.5213	2701.91	2.50673	4327.18	100	0	0	100	0	0	100	0	0	0	0	0	0	0	0	0	0	0	34.2592	1.01077	20.2113	8.1396
	611	Tlemcen	9555.92	107.876	43.9584	581.36	271.976	2115.16	3643.03	10.4257	2709.5	50.9686	83.1392	275.183	644.26	4.82049	32.4731	69.87	125.721	492.64	101.159	1535.98	511.985	8111.13	5176.14	21.2142	2070.08	91.9003	0.810408	7.28926	91.4342	1.02065	7.54517	93.569	1.01882	5.41222	23.6874	7.005	69.3076	26.1185	10.8136	63.0679	17.0551	16.0311	66.9138	55.5553	14.9794	13.1435	8.8736
	615	Quneitra	307.228	0.56227	0	11.5609	20.8627	1.37923	85.5231	0.591154	182.635	0.04203	0	4.61833	24.8872	0.04223	0.59073	5.01773	42.1506	0.253432	0	5.00629	9.18871	1.10335	36.5169	0.08634	67.6489	100	0	0	100	0	0	90.9074	1.81807	7.27454	100	0	0	100	0	0	26.9714	3.46431	69.5643	48.9305	21.1064	21.5278	8.43538
	618	Jerusalem	635.265	136.696	55.4351	19.585	57.4838	259.466	33.0735	29.9096	43.0144	252.736	433.11	11.0936	303.106	1.06902	0.02122	381.021	6.24834	465.139	95.9642	31.8139	61.3171	1053.16	76.9219	4.35425	100.157	73.5651	20.6877	5.74727	73.9133	19.5644	6.52229	53.6164	34.3351	12.0485	2.66579	94.4243	2.90988	4.18856	92.1822	3.62922	0.445333	92.8777	6.67697	24.5153	9.60081	10.2827	9.01891
	622	Sala ad-Din	25513.6	74.7208	49.0997	72.1169	109.065	294.762	2466.98	129.221	20614.7	126.017	148.896	18.965	139.911	3.89122	6.88404	686.768	2040.25	34.8965	13.3784	6.26147	9.37025	111.971	168.336	12.943	2141.05	93.2512	4.1124	2.63637	95.1921	1.92619	2.88174	93.8823	3.06315	3.05458	25.8065	67.5672	6.62627	39.063	49.0461	11.8909	16.6687	63.1771	20.1542	49.7084	7.1133	21.7976	8.77051
	623	At-Ta'mim	10517.1	5.32842	0	132.729	173.568	146.788	2343.38	122.435	7534.24	1.62665	0	37.5443	98.661	0.1153	16.161	939.075	644.239	0.947858	0	17.9186	26.2816	21.2147	286.12	8.87381	970.64	95.6877	0.269779	4.04251	95.57	0.316716	4.11331	95.8026	0.564556	3.63284	52.2304	0.991091	46.7785	49.0788	1.16758	49.7536	37.6837	8.03181	54.2845	78.1978	6.25104	9.93858	3.23552
	624	Boeny	30279.6	185.618	5.8003	830.816	82.4422	7304.53	19995.2	1.4402	740.592	105.005	4.14472	659.171	164.926	57.7574	211.365	2.29291	7.36992	1004.24	9.00132	1901.6	219.8	55624.3	44927.5	7.95862	1106.9	98.4063	0.152574	1.44111	98.7377	0.106327	1.156	98.4262	0.241336	1.33242	55.1367	4.57616	40.2872	54.4676	3.03771	42.4946	47.042	6.60144	46.3566	73.8013	13.1982	5.49031	5.40142
	625	Sofia	50971.4	272.016	32.015	1890.64	182.143	12828.7	34340.9	0	732.116	124.796	24.8651	1069.57	124.488	54.6403	255.799	0	11.1109	1829.16	87.7775	5948.58	449.33	133176	116007	0	1371.95	97.9131	0.153134	1.93372	98.2882	0.107893	1.60395	98.2264	0.192129	1.58151	52.582	4.3374	43.0807	57.0721	2.58901	40.3389	42.6538	6.83909	50.5071	77.4764	18.0509	1.44988	3.02288
	626	Diana	19335.6	243.222	10.5884	521.913	29.5039	9516.66	8213.1	2.31128	161.304	206.437	66.4185	343.51	88.3117	71.7839	173.188	11.6215	2.30646	2014.47	59.1967	1955.5	126.351	104625	33193.3	16.4761	359.984	98.0272	0.28457	1.68823	98.3312	0.256896	1.4119	97.972	0.454904	1.57306	61.3922	6.65506	31.9528	67.4735	4.83659	27.6899	50.5084	11.3729	38.1187	70.5905	15.5085	3.54602	7.62111
	627	Sava	23941.1	1034.21	65.6205	280.989	19.4676	16605	5035.37	0.0775895	98.0355	667.374	93.4137	179.845	32.8816	76.2479	58.7019	0.28598	3.51865	7514.98	260.383	1220.69	73.6707	197645	20626.1	0.465226	257.197	96.472	2.74752	0.78049	97.056	2.24761	0.696386	96.3707	2.72201	0.907283	44.4974	45.2895	10.2131	50.4358	40.8953	8.66896	26.4704	57.9736	15.556	69.626	19.1493	4.99776	6.22694
	628	Analanjirofo	22172.3	1357.99	49.5065	87.3857	4.55473	19179.3	1087.44	0	71.7145	822.712	95.811	66.1414	19.3269	196.522	15.9352	0	1.44636	10392.2	182.781	459.808	26.0593	264816	6269.68	0	207.951	98.223	1.64533	0.131657	98.7726	1.14287	0.0845523	98.1926	1.69521	0.112216	67.8746	30.4962	1.6292	75.1328	23.5687	1.29846	49.9034	44.9941	5.10247	72.5955	19.0429	3.76642	4.5952
	629	Atsinanana	22187.9	754.574	19.9526	96.7677	20.5971	18567.9	1741.39	6.46933	65.2786	662.802	37.1256	65.9143	40.2921	590.532	30.5926	15.3052	3.4541	5423.81	89.8226	491.124	134.908	199806	10953.3	50.2896	153.995	98.5407	1.252	0.20729	98.8085	0.955658	0.23586	98.1232	1.5544	0.32244	73.9563	23.9722	2.07142	73.2157	24.3137	2.47058	57.4394	36.9224	5.63825	75.4116	14.5816	3.88973	5.63329
	630	Vatovavy-Fitovinany	21361.5	684.228	9.69576	89.7135	9.84971	15729.6	4047.79	0	70.6702	681.273	42.5695	76.2908	32.9182	975.832	195.919	0	3.10888	4876.78	52.4889	449.532	31.0623	169021	19735.5	0	165.71	99.0887	0.685849	0.225464	99.1607	0.620157	0.219126	98.5799	1.16675	0.253311	87.7499	10.1483	2.10188	89.7388	8.57141	1.6898	77.9661	19.5613	2.47264	60.7006	18.8479	5.84207	13.1403
	631	Atsimo-Atsinanana	16149.9	251.989	7.35242	278.17	51.863	6015.81	9181.03	0	153.34	266.516	8.86968	205.636	75.8219	250.755	575.756	0	10.873	2045.71	30.6611	1315.36	200.022	98715.9	41536.4	0	389.628	99.3571	0.230578	0.4123	99.534	0.194298	0.271657	99.2812	0.291928	0.426883	87.8512	5.84881	6.29998	89.5223	5.17578	5.30195	80.3122	8.6318	11.056	54.6652	17.1334	16.437	10.8255
	632	Anosy	30573.7	263.528	43.0352	567.008	44.1652	8175.27	20635.7	0.0230328	618.514	210.758	75.2177	200.049	37.6596	100.135	190.849	0.21843	28.0075	998.824	95.5355	904.135	99.5851	82139.5	39622.4	0.16745	987.487	98.9851	0.132915	0.881987	99.087	0.10319	0.809787	98.8555	0.18442	0.960035	70.4928	8.74077	20.7665	71.358	8.04711	20.5948	62.7007	10.0699	27.2293	80.5698	14.5362	1.71012	3.18383
	633	Androy	15788.9	485.845	12.1656	412.377	19.255	10115.9	4262.47	0	477.09	461.295	115.139	148.683	22.1443	269.854	65.8782	0	44.975	1269.67	29.3891	675.531	31.4721	35852.7	6256.48	0	622.161	99.1928	0.372311	0.434932	99.1891	0.333714	0.477198	98.6583	0.633137	0.708545	77.6284	14.6632	7.70841	76.5659	13.8705	9.56366	57.5939	27.4817	14.9244	77.0159	12.2222	5.12527	5.0715
	634	Atsimo-Andrefana	69058.2	1380	119.693	916.061	74.0719	35228.2	29203.2	1.1553	1252.95	846.918	137.294	293.96	90.3782	322.589	135.385	3.86509	28.6778	3985.13	203.021	1315.91	108.831	182826	43729.3	0.916346	1232.53	99.0337	0.374936	0.591342	99.0946	0.348735	0.556692	98.7147	0.589054	0.696254	64.2551	13.513	22.2319	63.3034	13.8761	22.8205	46.9941	28.8749	24.1309	82.8737	10.3241	2.04831	3.81532
	635	Menabe	49696.2	388.455	35.5865	378.66	24.0232	14953.2	32771.4	0	443.874	296.828	62.0702	355.75	55.5517	82.9728	134.637	0	5.34753	1321.14	69.3423	827.769	56.6938	115802	67227.9	0	979.22	99.2625	0.278758	0.458745	99.3435	0.258522	0.397968	98.9359	0.487782	0.576335	52.8893	11.7721	35.3386	55.177	12.4355	32.3875	34.3909	28.907	36.702	73.8907	14.4144	4.20284	7.49207
	636	Melaky	41630.6	59.904	5.79221	265.301	2.44729	7758.8	32733.4	0	118.764	44.0832	33.2292	207.556	5.93842	40.353	203.901	0	2.74327	272.552	13.5839	592.752	7.1974	67903.5	77473.9	0	141.156	99.6486	0.022877	0.32855	99.6994	0.0297215	0.270906	99.4969	0.0719674	0.43113	74.151	1.39378	24.4552	75.0441	1.89231	23.0636	64.9268	4.81225	30.2609	76.9144	14.9951	2.11197	5.97859
	637	Cuanza Sul	55248.4	1082.01	116.325	1012.2	300.397	32710.6	17865.2	0.919624	1753.61	657.11	265.956	563.712	548.311	143.201	88.7529	6.02842	49.5723	5239.13	304.394	2236.64	652.968	247869	46853.2	2.36761	4232.45	97.1083	1.19303	1.69867	97.2596	1.07829	1.66211	96.621	1.59768	1.78131	33.6766	29.8888	36.4345	34.3771	28.3135	37.3094	19.7068	39.2583	41.0349	67.1716	19.2629	5.11296	5.68639
	638	Benguela	39715.4	1625.17	249.676	283.551	242.645	29646.4	4479.42	62.1585	2747.3	622.661	367.939	147.665	397.027	301.405	37.1563	441.37	137.884	5388.8	426.632	376.26	392.06	146046	8988	194.551	5022.78	95.1871	3.95913	0.853815	95.5258	3.56927	0.904919	94.6405	4.56064	0.798825	55.7211	34.4138	9.86512	57.4466	32.4714	10.0821	40.4565	50.1915	9.35203	79.8627	7.00105	5.94752	2.52595
	639	Erongo	64065.5	134.688	12.4831	10.1881	19.5359	18300.3	1598.66	35.9372	43760.9	7.23075	12.4242	0.67312	6.19371	4.62864	0.76406	167.415	19.8599	300.542	27.9719	9.98334	35.5555	49206.4	2382.91	48.3897	38499.8	99.3262	0.44935	0.224459	97.8266	2.17337	0	95.9345	3.86213	0.203329	21.4128	62.5511	16.0361	24.4722	75.5278	0	11.2153	88.5008	0.283932	91.2494	5.76894	0	2.98163
	640	Western Cape	129355	2515.8	584.2	1893.28	978.048	41579.5	49596.3	393.777	30990.1	486.093	837.72	384.481	2690.75	38.6649	32.7014	3149.3	161.632	11365.2	1947.9	5648.37	3155.01	109806	88087.5	1630.04	25080.8	92.4078	3.64924	3.94299	92.5938	3.61796	3.78824	92.4495	4.09175	3.45877	14.3378	43.993	41.6692	16.1641	40.4153	43.4206	6.73041	46.3247	46.9449	77.9403	3.04708	7.4246	3.97472
	641	Maputo	99.37	4.41738	0	5.20094	12.2475	0.0283457	0.361477	71.3822	1.56809	1.0424	0	2.72874	97.1408	0.00084	0.00308	808.149	3.61566	20.2626	0	9.90583	46.6104	0.095968	0.431314	329.281	2.32403	0	33.3333	66.6667	0	100	0	33.3331	44.4448	22.2221	0	16.0468	83.9532	0	100	0	79.8318	11.3512	8.81706	0	0	0	0
	642	Inhambane	68082.3	2646.77	23.3885	2842.28	114.911	53016.2	8530.24	3.0116	108.417	397.813	35.4006	541.273	277.699	179.249	79.607	9.71925	0.44049	11724.7	85.3344	9912.35	431.955	283053	21949.3	13.9597	139.056	96.2011	1.71225	2.08668	96.7014	1.4515	1.84709	95.0445	2.3585	2.59696	49.6217	23.4407	26.9376	54.2715	22.7804	22.9481	43.5282	27.3206	29.1512	89.664	2.07214	4.80614	2.64998
	643	Sofala	67234.7	1509.13	69.8164	934.907	270.148	41504.6	21411.4	25.5964	791.193	480.185	78.2204	418.534	626.64	450.658	150.063	221.043	62.6573	6211.96	151.603	2020.43	871.035	209800	52316.3	82.542	1981.03	97.4881	1.45205	1.05987	97.9945	1.20223	0.803317	97.2915	1.712	0.996465	55.1248	22.2193	22.6559	62.7942	21.3105	15.8953	55.2245	26.4425	18.3331	79.4101	6.103	6.08469	4.42776
	644	Nampula	78197.1	8835.16	193.622	3996.86	619.952	50054.6	12968.9	58.5224	878.31	2308.57	176.648	1384.95	1100.9	435.711	150.633	492.95	74.9375	31157.6	502.107	11077.8	1635.74	245086	36726.3	177.278	1792.32	87.4364	8.09013	4.47346	89.5334	6.7975	3.66906	87.8439	8.57066	3.58545	30.4619	41.6691	27.869	34.7016	40.681	24.6174	22.6957	52.7235	24.5808	82.1147	9.22231	3.16039	4.63
	645	Lindi	66416.6	1808.34	79.9199	290.21	7.95846	55817.6	8156.66	0	59.2518	607.466	168.92	98.4745	14.5798	90.7209	17.3409	0	0.17501	6983.4	243.909	820.72	16.481	288212	18209.4	0	100.985	97.3912	2.17156	0.437266	97.5943	1.9956	0.410084	96.7159	2.71973	0.564358	26.6869	61.86	11.4531	29.609	59.4624	10.9286	21.6228	64.9952	13.382	74.5436	18.9633	2.14559	4.3475
	646	Pwani	31634.3	1888.92	46.2347	915.151	47.6667	21403.6	6338.92	0.0537158	555.67	715.336	113.731	285.422	146.05	115.889	62.2522	0.10837	5.4216	7035.28	186.577	2177.26	194.654	88149	14212.5	0.074112	707.309	92.8915	4.58074	2.52778	92.8467	4.63282	2.5205	90.8641	6.00251	3.13337	29.9228	45.4705	24.6067	33.7893	43.6843	22.5264	25.2924	52.8644	21.8433	72.9795	9.03113	12.0113	4.26684
	647	Dar-Es-Salaam	1639.1	293.399	57.3359	400.143	245.779	64.3297	269.74	251.482	8.2987	403.89	470.48	321.134	1759.06	0.9693	7.25978	4119.88	16.5279	871.82	229.66	818.038	867.8	201.023	476.188	796.425	12.4799	50.3692	9.87588	39.7549	61.5802	5.96267	32.4572	52.3872	11.1486	36.4643	6.72517	27.8068	65.468	10.7148	28.0981	61.1871	12.9016	24.9087	62.1897	20.0607	0.747304	21.678	2.03242
	648	Ondo	14522.5	1749.42	285.455	60.4226	57.7014	11859.1	383.818	34.848	28.1334	2018.4	2413.3	73.1576	235.9	149.434	1.45779	156.329	0.39049	12519	1157.46	223.395	219.149	108365	2911.36	135.697	198.155	90.9564	8.17224	0.871402	91.8852	7.2392	0.875612	89.1389	9.95386	0.907254	12.239	84.0284	3.73263	13.4843	82.0149	4.50077	5.13734	89.9991	4.86359	42.4354	9.23932	13.7028	11.8597
	649	Delta	16288.7	1511.72	394.976	577.5	143.265	10928.1	1944.2	60.2421	101.166	1680.73	2558.68	555.4	733.879	60.5711	10.4546	452.228	8.06608	8280.55	1404.41	1712.87	440.132	95979.5	6463.14	236.335	332.13	85.4132	8.48829	6.09855	88.0559	6.96147	4.9826	83.7703	9.72378	6.50589	8.92258	58.6205	32.4569	11.1627	58.2114	30.6258	3.21115	62.4405	34.3483	30.7478	7.09385	23.0236	19.0363
	650	Bayelsa	9884.41	518.398	87.3468	14.1325	0.962167	8562.42	19.5827	0.00306187	33.6948	1328.49	954.082	17.8927	7.89532	58.1894	0.34453	0.03462	1.62499	4505.96	367.005	110.677	4.17188	98878.3	260.111	0.013826	109.113	89.1891	9.58213	1.22874	87.0724	11.0261	1.90147	76.5264	20.1679	3.30572	25.828	66.8652	7.3068	23.0627	67.3394	9.5978	5.36036	91.3848	3.25482	32.3475	8.95786	18.907	21.4834
	651	Rivers	8437.1	1087.83	248.421	356.488	116.005	5376.13	646.852	118.398	36.5995	2417.48	2459.07	487.5	787.525	90.4006	5.75683	688.748	9.83588	6185.61	919.757	1306.91	534.815	46054	2588.09	669.149	83.5507	77.5327	16.2763	6.19101	78.9968	15.4341	5.56915	75.7111	17.1197	7.16921	11.647	69.7217	18.6313	12.2869	69.5697	18.1434	2.9232	72.3537	24.7231	23.3006	4.26131	27.3105	16.3591
	652	Akwa Ibom	6654.15	3089.72	198.56	136.413	15.5185	2775.08	323.658	21.5968	6.7983	4358.84	1251.76	136.594	70.3683	34.9701	2.1432	85.5834	0.26122	15951.7	954.641	671.058	78.8694	19016.3	1618.37	105.495	16.926	54.1805	42.538	3.28155	56.9519	40.1212	2.92689	60.3155	36.6491	3.03539	5.65191	89.7128	4.63528	5.57662	90.3854	4.03797	2.11881	92.7495	5.13166	19.2841	1.39513	50.5481	13.0584
	653	Littoral	20115	1291.61	153.466	21.0636	4.69744	17974.5	165.406	93.0672	22.092	561.071	1734.28	11.0442	60.4976	35.4652	0.53944	1788.59	7.9885	10865.2	629.4	80.2833	14.4067	296598	780.851	388.858	58.1809	90.3057	9.52633	0.167958	90.7674	9.04874	0.183883	89.1763	10.429	0.39469	12.7045	85.8823	1.41326	14.4313	83.4021	2.1666	8.04823	87.4816	4.47017	68.4844	8.00356	7.32175	3.7638
	654	Province de l' Ogooue-Maritime	21451	63.7678	14.4816	20.1871	16.2898	18923	981.87	6.94367	94.4877	7.07351	23.713	8.01856	45.9996	3.8022	0.33407	30.3201	0.45307	882.804	49.0428	68.0243	70.8888	434745	3658.62	28.9147	692.741	97.7207	1.76143	0.517863	97.1268	2.49016	0.383013	94.6684	3.46368	1.86791	18.3108	38.7144	42.9748	16.4398	32.3669	51.1932	6.2596	27.1883	66.5521	69.339	1.47571	11.6701	3.19691
	655	Pointe Noire	66.21	1.86686	0	2.81104	6.66706	0.199351	0.00039456	48.3923	1.7851	1.21057	0	2.42399	28.9992	0.00046	0	229.969	1.89432	7.44097	0	4.7805	26.1177	0.268594	0.0001	253.063	3.00902	0	0	0	0	0	0	0	0	0	0	0	0	0	0	0	0	0	0	5.65032	0	16.1053	0
	656	Bengo	33991.6	277.66	7.02299	403.641	17.4281	21839.9	11024.1	0	30.1782	137.019	39.8963	166.54	36.4256	20.5855	22.1414	0	0.48601	1467.44	31.6216	823.729	45.5781	188171	21733.5	0	45.6191	98.241	0.58974	1.16921	98.2756	0.637259	1.08719	97.5261	1.00052	1.47339	30.3341	29.7897	39.8762	30.7118	31.9139	37.3744	14.5266	43.7748	41.6986	70.2956	15.6774	6.5398	7.28209
	657	Luanda	2802.48	28.6314	21.5878	673.093	287.355	272.435	870.113	452.357	19.493	18.7161	142.473	667.096	1576.79	1.9496	13.0145	6468.01	29.5756	107.104	72.0322	888.18	579.081	1832.35	1112.53	819.329	23.8863	70.2804	0.417245	29.3023	81.7993	0.200077	18.0007	73.5276	0.98595	25.4865	9.12844	2.58173	88.2898	15.9772	0.407645	83.6152	6.67236	3.21985	90.1078	20.3928	1.71817	24.3383	4.88621
	658	Surt	46273.6	0.659711	0	21.1195	0	3.10561	190.64	30.8371	45836.7	0.08464	0	1.87843	0	0	0.53508	54.5863	108.701	0.61821	0	22.9681	0	2.87268	137.464	7.17138	5430.03	0	0	0	0	0	0	0	0	100	0	0	0	0	0	0	0	0	100	97.2145	1.07987	0.0907344	1.61489
	659	Misratah	49723.2	0.235719	0	70.1838	15.4576	29.533	125.302	192.866	49101.6	0.00355	0	6.74304	2.05288	0.01717	0.74346	298.088	163.842	0.310168	0	65.5739	12.9564	14.4484	60.5549	41.6367	3629.91	100	0	0	100	0	0	92.6891	0	7.31093	100	0	0	100	0	0	16.4429	0	83.5571	93.5618	1.52697	4.43344	0
	660	Al Marqab	8028.78	3.27235	0	1236.78	296.34	19.1617	1499.98	119.279	4809.21	0.38812	0	193.772	102.704	0.01123	10.2696	166.906	141.694	10.1067	0	1403.63	284.297	35.3039	1072.99	140.46	1002.43	59.9983	0	40.0017	47.2217	0	52.7783	48.6226	0	51.3774	10.6792	0	89.3208	6.48718	0	93.5128	1.96677	0	98.0332	85.5901	4.00348	5.57415	4.83223
	661	Tajura' wa an Nawahi al Arba	2618.33	12.8049	0	842.816	170.24	30.106	431.894	382.624	702.396	2.93582	0	220.491	36.8719	0.07436	2.25436	960.779	245.431	13.7223	0	962.41	181.372	42.9391	349.977	233.922	769.287	44.2367	0	55.7633	48.8424	0	51.1576	34.1731	1.56697	64.2599	2.14002	0	97.86	2.94947	0	97.0505	8.45753	3.99788	87.5446	72.6875	5.55437	16.4261	4.32295
	662	Az Zawiyah	3385.45	1.82107	0	812.123	203.489	0.459758	730.629	258.784	1320.61	0.4752	0	171.848	52.8847	0.00218	2.72997	355.834	109.951	0.88251	0	878.252	172.239	0.909344	146.541	115.798	456.625	14.2849	0	85.7151	0	0	100	15.7269	0	84.2731	1.55069	0	98.4493	0	0	100	13.3367	0	86.6633	75.0077	1.46033	23.2153	0.279378
	663	Gouvernorat de Gabes	7183.6	37.4793	0	72.8798	70.1836	48.0266	540.762	68.6574	6343.86	10.6397	0	8.72189	10.7986	0.24682	2.15473	231.292	136.946	67.1052	0	91.3385	27.9854	92.8058	642.85	27.462	1266.05	100	0	0	0	0	0	18.1834	81.8166	0	100	0	0	0	0	0	38.7948	61.2052	0	87.0848	5.49811	3.39897	2.08463
	664	Sfax	7070.76	0.45218	0	361.122	127.428	19.9401	751.312	166.696	5549.62	0.00109	0	53.6018	90.064	0.00425	3.56741	577.238	323.048	0.232704	0	223.225	91.5197	7.16091	317.359	78.0252	1929.8	49.9896	0	50.0104	33.338	0	66.662	44.4405	0	55.5595	21.6437	0	78.3563	21.6437	0	78.3563	1.82412	0	98.1759	81.0307	3.5291	9.64065	2.6992
	665	Mahdia	2911.07	2.14793	7.29448	373.441	169.082	8.50993	258.481	45.8982	2003.24	0.23298	1.89945	66.5682	53.1195	0.01555	1.65525	103.608	215.891	3.77529	14.9954	444.03	221.402	6.22498	181.216	73.7575	1664.37	0	0	0	0	0	0	31.8207	0	68.1793	0	0	0	0	0	0	5.83462	0	94.1654	82.4326	3.29273	5.80963	8.46507
	666	Monastir	1005.43	5.66681	21.3673	222.649	93.1093	16.6903	126.056	55.1396	386.798	1.52126	38.6171	65.4234	186.79	0.0276	2.54536	237.347	89.259	4.29557	21.4224	346.493	110.67	4.42197	152.41	50.018	463.195	100	0	0	100	0	0	44.4433	11.1088	44.4479	100	0	0	100	0	0	4.30008	11.9582	83.7418	50.4283	4.81121	24.4521	12.7741
	667	Sousse	2668.04	7.68919	3.85738	575.158	190.333	62.3896	598.636	41.1691	931.719	2.41838	2.04181	157.147	299.091	0.10137	8.83707	264.003	42.8752	13.724	4.38743	785.776	223.403	89.2731	552.059	10.4625	455.606	12.4897	0	87.5103	0	0	100	34.7779	0	65.2221	0	0	100	0	0	100	1.41887	0	98.5811	67.0037	7.9511	10.0129	7.47236
	668	Nabeul	2917.17	191.916	139.782	598.833	205.228	417.561	386.722	47.9612	818.42	66.1365	107.237	183.761	173.265	1.31063	5.9026	194.024	149.972	806.716	211.814	1194.28	312.506	2057.42	743.977	30.807	976.718	65.3825	9.6152	25.0023	71.4251	7.1432	21.4317	57.5516	10.6105	31.8379	9.04759	31.2045	59.7479	9.66369	28.685	61.6513	2.93337	33.817	63.2496	62.6935	8.22664	18.0691	9.37836
	669	Ben Arous (Tunis Sud)	749.114	36.2931	29.0718	116.204	44.199	123.723	87.277	46.0354	251.779	10.6688	135.037	34.4976	36.9771	0.69046	1.09019	298.83	66.5862	148.066	28.5865	248.308	89.5583	587.68	157.743	19.8351	229.421	88.5748	0	11.4252	83.3377	0	16.6623	69.4164	7.05708	23.5265	30.4733	0	69.5267	17.1703	0	82.8297	2.72449	37.5046	59.7709	61.5736	5.05768	18.6667	2.26832
	670	Tunis	279.267	3.78805	1.59015	15.6232	0.305313	3.43778	3.69757	132.637	88.491	1.08558	8.2438	7.96015	1.93327	0.00752	0.03055	992.488	53.0901	3.77158	0.306606	15.4461	0.052394	3.44987	2.89526	31.2383	86.3491	0	0	0	0	0	0	0	0	100	0	0	0	0	0	0	0	0	100	24.7866	0	25.392	0.0788711
	671	Manubah	1633.39	20.6595	30.1385	93.2394	144.891	89.2984	129.015	54.4148	1025.84	7.59597	88.838	66.6236	563.134	0.48569	1.93096	432.104	186.001	45.147	26.6663	141.221	152.115	257.001	202.703	43.5581	1110.85	74.1917	0	25.8083	73.6813	0	26.3187	57.8303	3.61459	38.5551	16.3273	0	83.6727	16.5444	0	83.4556	3.58371	11.4238	84.9925	37.1495	4.3203	17.4685	2.25744
	672	Bizerte	3600.76	108.1	66.9938	366.254	174.261	619.267	403.47	37.0252	1624.8	23.8537	44.312	100.856	97.0879	2.92736	4.11753	166.588	131.536	479.684	105.741	887.98	313.991	3658.58	896.248	47.967	2248.56	88.485	3.3327	8.18227	88.7158	3.11246	8.17176	89.8778	3.1324	6.98981	22.1745	23.9276	53.8979	29.9396	18.4602	51.6002	16.1908	17.7828	66.0264	79.7344	5.59795	9.60676	2.57327
	673	BÃƒÂ©ja	3692.78	94.813	42.943	283.056	213.825	517.75	440.863	18.2003	1990.42	18.8112	6.12549	57.5828	51.7551	2.2891	5.97908	65.2155	116.063	488.292	75.555	782.334	383.293	3171.4	1018.96	22.6738	2542.95	85.1439	2.02479	12.8313	75.9554	2.52963	21.515	85.3757	1.49175	13.1325	28.5743	8.14534	63.2803	18.8725	3.23113	77.8964	17.1889	6.01901	76.7921	90.7307	4.72852	0.285095	4.25571
	674	Annaba	1459.79	78.5469	93.2694	105.239	21.3646	642.749	118.633	14.7082	297.071	40.0742	306.121	106.22	67.7486	2.81638	7.11531	73.467	48.4859	467.442	133.178	230.273	33.2557	5091.13	264.554	7.44469	408.254	88.0873	8.03434	3.87833	91.6126	7.09693	1.29049	87.3509	8.48216	4.16699	14.0755	58.7568	27.1677	14.2188	57.407	28.3742	5.20454	42.4417	52.3537	38.9708	7.9863	13.9968	16.0388
	675	Skikda	4097.02	394.363	84.8139	443.284	139.227	1847.94	715.974	12.4684	365.476	221.175	274.84	245.882	235.122	13.8308	17.2999	81.6627	48.9579	2265.99	171.503	1491.85	308.451	14006.5	2357.94	7.70194	823.105	83.8063	9.29617	6.89753	85.3173	8.38832	6.29437	87.2578	7.43981	5.30235	17.1691	51.2321	31.5988	20.3562	51.296	28.3478	14.0573	52.1001	33.8427	54.026	7.4302	21.1197	11.5062
	676	Jijel	2406.91	521.401	47.1655	303.476	32.1527	1058.76	344.427	9.94334	27.5237	236.732	152.926	159.889	137.126	9.81329	3.11736	49.6106	25.6333	3228.27	110.187	1002.67	57.6081	8573.22	1215.51	18.5968	46.9851	74.3666	18.3755	7.2579	76.4623	15.8157	7.72197	79.5597	15.0119	5.42834	13.6978	60.0445	26.2577	16.7713	57.1594	26.0693	9.23656	63.4815	27.2819	51.9696	5.78739	21.7447	13.8723
	677	Wilaya de Bejaia	3541.52	570.963	69.6085	711.995	151.231	1174.82	701.46	3.85472	73.0962	272.686	178.218	352.751	249.312	6.78033	5.23853	22.0227	7.45902	2868.4	169.083	2559.21	405.65	6841.75	2222.06	2.85942	141.531	67.5562	17.1523	15.2915	68.3773	16.3141	15.3086	73.9913	14.8786	11.1301	7.67052	50.8255	41.504	8.19013	47.5	44.3099	6.63079	63.2408	30.1284	53.2644	7.80864	31.9169	5.0114
	678	Wilaya de Tizi Ouzou	2826.16	1107.94	108.358	405.533	111.696	744.748	216.655	1.77914	101.528	627.803	210.715	204.845	109.911	4.93807	1.64895	8.50227	22.1045	5495.71	280.459	1274.66	256.489	4051.68	575.981	5.62945	132.827	45.1404	38.1303	16.7293	46.7341	37.0561	16.2098	51.6674	34.2924	14.0401	3.52912	68.4973	27.9736	3.61331	70.5259	25.8608	1.50895	74.4059	24.0851	40.4494	3.04732	51.6876	3.50273
	679	Wilaya de Boumerdes	1231.77	221.377	15.9424	361.037	89.8727	154.934	142.499	104.267	112.685	111.608	39.4106	205.245	230.183	2.21964	2.52787	818.089	121.318	871.348	53.0724	942.788	222.716	678.773	287.04	35.0918	117.222	47.7386	21.8607	30.4007	45.5818	22.7922	31.626	48.851	26.3621	24.7869	7.24239	38.7144	54.0432	7.61395	36.7157	55.6703	2.65263	49.1618	48.1856	36.1382	1.69245	47.348	7.87317
	680	Alger	194.815	9.23758	9.70311	2.79609	9.37603	1.17356	0.208335	121.449	34.0254	17.5414	80.8164	3.13298	61.3319	0.05625	0.00875	1509.65	78.4431	40.149	19.5799	1.84345	6.46193	6.06003	0.30398	77.0623	45.5588	0	0	0	0	0	0	46.6698	53.3302	0	0	0	0	0	0	0	50.7	49.3	0	0.740468	0	0	0
	681	Tipaza	1973.19	269.036	53.7654	256.048	166.348	756.138	134.48	69.5528	256.853	124.817	152.565	173.911	494.344	5.8201	3.19681	356.698	153.777	1313.96	161.671	815.673	402.11	4254.01	472.856	126.008	761.937	82.524	12.2317	5.24429	82.9393	11.6604	5.40033	83.8387	11.6389	4.52238	15.9574	57.3073	26.7353	17.3897	55.5326	27.0777	20.13	44.4147	35.4553	38.2101	3.58022	27.1134	9.29955
	682	Chlef	4308.92	137.457	51.0769	684.269	342.523	779.526	1112.16	51.281	1095.54	39.7236	69.3679	285.948	331.259	5.64219	13.4531	318.066	277.427	560.063	139.162	1560.55	756.433	3768.07	2048.27	198.98	1555.84	82.6829	7.84195	9.47517	83.4964	5.71308	10.7905	87.7688	5.2795	6.95169	19.9256	44.3366	35.7378	25.1431	24.7262	50.1307	16.2493	34.438	49.3127	57.1862	12.3208	22.0284	7.48887
	683	Mostaganem	2229.17	52.477	82.7016	354.847	316.903	175.758	330.853	35.8392	822.942	14.2048	44.2323	139.44	241.317	0.68879	3.25101	214.703	285.341	226.564	151.226	687.219	583.198	871.917	515.485	60.4353	1163.28	62.9604	3.70242	33.3371	63.9973	3.99861	32.0041	62.637	7.69112	29.6718	15.4474	15.9636	68.5891	11.6027	17.9863	70.411	3.11086	21.4598	75.4293	56.0435	5.74739	27.3779	9.6101
	684	Oran	2511.99	34.9677	72.3934	89.6713	111.881	272.735	379.119	117.529	1226.58	23.7845	294.159	56.6622	429.115	2.42213	4.38868	1117.32	291.28	82.2169	146.412	174.887	148.587	879.089	700.978	67.5062	807.212	92.9828	0.876714	6.14044	93.1507	1.36918	5.48008	85.2226	2.06153	12.7158	24.2276	1.87125	73.9011	48.2016	5.9507	45.8477	5.62448	9.91566	84.4599	39.5358	8.13919	22.4688	9.5707
	685	Wilaya de Ain Temouchent	1957.09	4.09982	2.4916	45.8193	48.8745	64.8373	447.379	25.019	1294.67	0.79938	1.25995	14.4924	40.5825	0.24356	5.82973	196.154	114.356	15.7568	4.84356	95.2483	97.5494	226.003	716.261	54.4051	1210.37	97.779	0	2.22097	100	0	0	98.2461	0.876488	0.877418	30.6885	0	69.3115	100	0	0	75.7864	23.2474	0.966219	64.7111	23.3374	9.33485	2.6166
	686	Taza - Al Hoceima - Taounate	22203.4	73.7963	17.4997	346.28	154.547	4255.97	9376.4	12.1187	7751.42	155.459	67.7983	462.051	482.341	63.1956	129.417	175.035	453.935	304.082	47.9767	1100.08	345.026	18249.3	21709.3	9.22917	6743.19	98.6027	0.349376	1.04794	97.6408	0.786557	1.57261	98.5965	0.311755	1.09177	23.6326	26.6956	49.6718	19.1392	36.7301	44.1307	22.8199	24.8749	52.3052	40.4622	23.5652	11.3406	21.8524
	687	Gharb-Chrarda-Beni Hssen	8936.32	92.6148	59.5878	247.174	184.164	1162.71	1344.85	15.0773	5732.5	85.2369	280.718	277.925	809.759	8.51554	20.5913	233.439	765.953	366.973	161.924	824.531	357.962	3728.76	3291.4	23.4346	8451.84	93.2035	0.969974	5.82649	89.6569	1.72228	8.62079	85.8615	4.04059	10.0979	37.1513	27.1882	35.6605	41.9665	33.9592	24.0743	7.73969	40.7489	51.5114	37.1352	16.9599	11.0066	19.8598
	688	Region de Rabat-Sale-Zemmour-Zaer	9531.1	45.7436	32.8499	42.6078	108.607	2224.03	2732.5	51.2385	4225.22	53.2756	177.433	65.971	880.646	7.30118	31.9081	1051.18	717.742	122.218	32.7075	76.2594	183.877	8391.79	5812.01	18.3856	4446.25	98.7358	0	1.26422	96.5576	0	3.44242	90.689	1.69239	7.61866	93.092	0	6.90801	79.6955	0	20.3045	11.4218	9.27808	79.3001	24.007	5.80962	17.5043	7.85196
	689	Chaouia - Ouardigha	16505	12.4353	23.7216	98.7258	122.903	776.156	3321.74	41.7458	12065.5	8.85119	65.3479	48.0653	255.161	4.85491	42.6214	578.538	1470.7	34.2847	39.73	183.276	167.795	2654.87	5205.47	45.2881	10223.9	96.1467	0	3.85332	89.9871	0	10.0129	89.9971	1.66445	8.33847	58.8484	0	41.1516	8.02246	0	91.9775	17.263	25.0205	57.7165	61.2233	8.98646	12.5039	8.75733
	690	Grand Casablanca	816.116	7.27998	24.0178	18.2998	7.93444	19.4122	16.0415	184.896	478.821	4.24477	48.9626	23.0462	14.1115	0.085	0.43075	3508.51	1262.27	20.3343	37.0293	21.2118	11.3704	76.4218	19.4822	59.8174	563.892	100	0	0	100	0	0	47.8281	8.69594	43.476	100	0	0	100	0	0	1.42926	3.20597	95.3648	19.082	0.793556	29.7499	0.0804586
	691	Doukkala - Abda	14071.6	4.53922	1.48876	129.554	48.2331	83.2598	1979.86	51.5052	11448.6	4.56379	0.95975	133.054	62.0973	0.72142	91.4735	676.259	1570.45	13.2191	3.36281	305.689	89.3471	269.813	3579.16	33.0686	11885.7	100	0	0	0	0	0	84.62	0	15.38	100	0	0	0	0	0	22.642	0	77.358	46.1035	14.6718	17.9852	13.5815
	692	Marrakech - Tensift - Al Haouz	32086	174.234	8.79402	363.125	247.185	2791.8	11799.7	110.681	16319.4	218.267	22.8012	409.989	370.471	39.3425	211.658	1260.78	1672.16	555.542	27.2492	761.602	401.193	12241.3	27780.6	77.9382	14269.6	100	0	0	100	0	0	90.1192	4.94107	4.93975	100	0	0	100	0	0	5.0836	92.8808	2.03562	49.9899	21.4935	12.0242	15.0289
	693	Inchiri	44652.1	0	0	0	0	0	3.4541	2.89862	44652.6	0	0	0	0	0	0	8.60559	20.5064	0	0	0	0	0	0.444044	0.166208	2194.57	0	0	0	0	0	0	0	0	0	0	0	0	0	0	0	0	0	0	0	0	0	0
	694	Nouakchott	1524.81	0	0	0	0	0	3.11195	151.337	1338.16	0	0	0	0	0	0	1455.14	60.6367	0	0	0	0	0	0.24273	9.334	81.4676	0	0	0	0	0	0	0	0	0	0	0	0	0	0	0	0	0	0	0	0	0	0
	695	Louga	25179.4	8.2085	1.06548	1014.7	375.274	978.562	19629.8	19.7641	3016.66	2.32448	0.54731	424.977	310.823	0.80952	155.769	115.765	143.499	21.829	0.77504	807.759	327.022	2280.53	11992.5	51.9675	1387.48	99.2473	0	0.752711	98.7615	0	1.2385	98.3616	0.0630765	1.57533	50.6727	0	49.3273	25.1933	0	74.8067	11.963	0.0699739	87.967	79.6828	11.3284	3.47256	5.26903
	696	Region de Thies	6648.18	47.8763	15.6652	990.919	396.561	235.122	2137.5	46.9393	2630.47	34.1706	21.6784	633.881	864.632	1.10826	22.7747	319.288	424.327	110.611	14.6305	1067.91	549.787	512.067	1566.77	111.149	1622.66	79.3903	0	20.6097	81.9473	0	18.0527	70.0474	1.80158	28.151	19.6924	0	80.3076	24.9479	0	75.0521	2.12896	4.34937	93.5217	50.0442	10.7902	22.3126	7.74058
	697	Dakar	571.75	7.74106	0	171.344	66.9672	2.0982	51.3522	163.954	27.711	9.48762	0	138.09	200.33	0.06322	1.89985	3541.12	31.3866	23.041	0	195.937	99.1459	6.04733	41.9347	143.427	28.3652	20.0016	0	79.9984	44.4494	0	55.5506	29.3338	5.33045	65.3357	1.00647	0	98.9935	3.13259	0	96.8674	44.5708	3.72041	51.7088	23.2491	1.34242	42.1343	10.9936
	698	Banjul	208.624	22.7056	34.2396	10.6623	19.7011	38.5068	0.392696	53.9353	6.07329	17.0584	320.948	16.6438	108.714	0.11581	0.03141	481.304	15.5517	84.2665	96.9265	16.2461	49.8928	223.301	0.630896	200.524	8.28966	33.3369	33.3327	33.3303	16.6679	33.3321	50	20.5903	44.1188	35.2909	4.21828	30.773	65.0088	7.61674	19.1887	73.1945	0	27.5791	72.4209	5.26667	0.741197	3.33325	0.00768965
	699	Biombo	854.257	161.35	3.90998	0.946048	0	556.849	20.1714	0	4.85903	98.0073	12.3929	0.09148	0	2.70117	0.01696	0	0.00164	984.284	20.0742	2.19227	0	1934.28	32.0559	0	3.95059	82.806	17.194	0	83.9564	16.0436	0	82.367	17.3038	0.329192	22.7005	77.2995	0	24.3451	75.6549	0	13.0768	86.7406	0.182564	61.5316	6.78565	10.4461	19.6931
	700	Bissau	127.694	33.091	20.8565	0.0192116	4.81796	16.198	0.776693	30.1409	20.0037	31.9122	122.452	0.00702	49.4414	0.27421	0.0005	375.174	8.53061	184.283	107.192	0.03683	12.6632	61.6978	0.961428	94.6483	29.0193	28.573	71.427	0	9.99925	90.0008	0	18.5192	81.4808	0	1.1261	98.8739	0	0.0123235	99.9877	0	0.591131	99.4089	0	24.7653	0	31.8778	0
	701	Quinara	2560.36	164.181	4.6456	3.70772	0	2050.53	20.8018	0	92.9564	55.6161	10.9718	0.40154	0	7.88746	0.04141	0	0.14693	1021.47	13.0289	8.51642	0	11153.7	27.1023	0	99.9113	94.0891	5.56998	0.340875	94.6487	5.04119	0.310089	96.1276	3.59475	0.277643	38.0927	60.116	1.79132	42.7297	55.0755	2.1948	25.2639	71.3759	3.36023	89.684	7.99102	0.928886	1.39608
	702	Bolama	1382.85	68.95	1.24269	1.04234	0	1025.39	102.623	0	8.90653	26.13	5.49937	0.30089	0	3.39434	0.13944	0	0.01138	442.26	6.06251	3.13073	0	4947.63	219.361	0	8.74757	95.0687	4.72618	0.205146	94.752	4.92039	0.327562	91.8346	7.94347	0.221887	54.7891	40.9944	4.21653	53.3616	40.0044	6.63397	17.9289	76.3814	5.68971	82.8382	9.28857	0	7.87322
	703	Boffa	5098.94	525.901	17.2691	6.82104	2.04551	4160.51	144.688	0	91.4061	195.1	24.8498	1.51553	0.72248	29.6731	0.48022	0	1.09104	2325.14	34.6001	15.5112	3.18884	18536.7	372.236	0	107.976	92.591	7.34167	0.0673118	93.7535	6.19383	0.0527044	92.846	7.05925	0.0947339	38.4751	61.1355	0.389324	41.3963	58.2278	0.375939	22.4	77.0715	0.528537	79.1468	8.48449	1.18976	11.1789
	704	Prefecture de Dubreka	3644.87	320.2	89.6962	36.1641	8.19452	2600.68	439.271	65.7822	9.82776	183.63	1425.25	45.845	76.9649	19.1867	1.15742	732.373	7.25746	1241.59	298.467	83.5103	29.8147	11223.3	1341.04	144.222	9.50051	91.6516	7.11408	1.23436	92.8255	6.07944	1.09505	91.0715	7.85007	1.07844	23.6679	60.7841	15.548	31.6275	59.7574	8.61509	12.1866	70.7423	17.0711	58.3433	7.81531	6.26371	1.05328
	705	Conakry	24.8	0	0	0	0	0	0	10.4047	0.480936	0	0	0	0	0	0	28.3638	0.46939	0	0	0	0	0	0	7.43991	0.271736	0	0	0	0	0	0	0	0	0	0	0	0	0	0	0	0	0	0	0	0	0	0
	706	Coyah	1427.77	184.204	31.2209	72.0856	9.9616	956.771	153.537	5.63221	0.430457	125.715	249.942	66.1474	109.419	5.60073	0.63967	68.4098	0	735.773	126.042	210.482	37.2413	4329.92	527.023	25.3025	0.421168	82.3612	11.7843	5.85449	84.4115	9.52597	6.06257	81.7301	12.2031	6.06684	4.95439	70.4483	24.5973	8.00915	61.58	30.4108	3.39256	62.5806	34.0268	51.0485	1.04923	20.52	0
	707	Western	649.802	84.3963	57.6838	65.7016	46.4394	320.31	25.581	25.0859	2.4492	37.2306	243.263	47.2255	693.443	1.77184	0.71699	528.945	5.46218	446.415	167.272	280.603	113.08	2526.5	106.521	63.7282	4.97398	59.9362	19.2041	20.8597	63.3691	19.306	17.3248	56.7322	21.1275	22.1403	4.71181	51.1894	44.0988	8.84053	48.8115	42.348	2.81701	44.9994	52.1836	32.2301	1.80885	18.3119	0.298456
	708	Bomi	2072.22	226.25	2.93549	8.06298	8.0075	1813.25	1.89686	0	0.365303	96.7992	14.0709	5.65176	24.7071	16.6588	0.017	0	0.00165	1279.23	10.8957	31.6838	24.6781	13647.3	6.84608	0	0.814458	90.2252	8.98554	0.789253	89.6805	9.75952	0.559963	85.9613	13.4691	0.56962	32.8885	54.0722	13.0393	38.5673	57.4724	3.96028	14.0615	77.5832	8.35525	79.5655	7.30901	5.88143	2.43523
	709	Montserrado	1777.89	275.275	81.0325	72.9863	49.9715	1216.03	8.48611	44.7908	1.73153	134.135	702.727	67.5119	321.965	24.8148	0.14294	421.97	0.09143	1446.11	196.783	289.075	123.908	8019.19	23.6306	114.331	10.9609	81.5525	13.0133	5.43421	85.8122	10.8425	3.3453	78.156	16.0534	5.79066	18.2575	41.3555	40.3869	34.9325	36.8955	28.172	14.6773	46.7236	38.5991	47.5625	6.3403	12.1495	0
	710	Margibi	2343.8	299.047	21.2077	74.4482	1.98464	1887.67	51.5305	0	0.0954058	129.322	87.9544	47.2825	2.44901	23.6046	0.38016	0	0.0012	1640.71	50.1626	260.314	2.14249	12337	183.524	0	0.055092	87.9513	8.78099	3.26769	88.6566	8.00299	3.34042	86.056	10.6149	3.32919	28.862	55.3697	15.7684	30.2092	49.1871	20.6036	16.807	60.8077	22.3853	69.7637	8.34919	10.394	9.75811
	711	Grand Bassa	7672.28	455.92	7.43656	15.6596	3.91993	7146.03	12.155	0	1.15678	136.201	30.6896	15.701	23.7484	77.3771	0.08451	0	0.00368	2939.76	24.6109	66.6933	12.4547	64808	45.7869	0	1.42861	95.9338	3.86389	0.202348	95.7114	4.09376	0.194838	92.7946	7.03532	0.170065	62.5821	33.3216	4.09632	62.2887	35.9019	1.80932	38.0859	57.5476	4.36649	89.1975	2.929	3.58775	1.17529
	712	River Cess	5275.94	155.449	0.29481	1.01953	0	5106.59	0.00199857	0	0.284642	82.6465	0.92443	2.39577	0	24.2126	0.00258	0	0.01499	1132.19	0.300884	3.16045	0	75858.4	0.002038	0	0.641386	96.3212	3.67884	0	95.9987	4.00126	0	92.906	7.09401	0	52.3345	47.6655	0	54.7726	45.2274	0	23.9107	76.0893	0	81.9875	16.0772	0	1.93523
	713	Sinoe	9059.23	142.541	2.58386	3.17931	0	8875.11	2.03193	0	1.95206	106.595	8.1741	2.93206	0	16.345	0.03156	0	0.01128	1118.66	6.1586	12.9249	0	178866	15.8963	0	2.73995	95.2045	4.67862	0.116883	93.7888	6.0043	0.206906	91.7545	8.09655	0.148939	39.0714	60.7346	0.19403	38.1559	61.5731	0.270947	18.8934	80.2117	0.894864	68.2171	23.0257	3.88985	4.86737
	714	Grand Kru	3985.33	100.54	0.868907	7.25134	0.0310245	3758.1	106.621	0	0.988606	57.7012	1.7769	4.40678	0.00725	4.97544	0.19762	0	0.00611	895.639	2.09958	25.6569	0.025142	58121.7	366.448	0	1.95879	96.1533	3.36582	0.480925	95.6685	3.67503	0.656463	94.1369	5.54387	0.319259	27.6556	66.7127	5.63169	29.5575	62.8821	7.56041	7.56958	90.4122	2.0182	70.6802	24.0433	1.47262	3.80394
	715	Sud-Bandama	10784	1186.3	74.2171	27.0666	1.44266	9371.92	76.6776	0	9.74139	526.141	335.883	24.192	9.85137	80.3106	0.22684	0	0.16077	5074.73	143.423	61.7134	2.52271	48700.9	194.515	0	32.7856	90.2978	9.14447	0.557717	89.799	9.55832	0.642646	89.6258	9.97559	0.398614	19.1261	77.2559	3.61791	18.2594	77.2631	4.47748	10.8473	85.4679	3.68482	71.502	18.1417	2.59207	5.5317
	716	Lagunes	13592.8	1159.79	200.408	208.707	89.8921	10893.2	349.878	185.7	42.3636	646.519	1988.92	122.829	559.316	109.763	2.80947	2594.45	34.0229	5443.82	535.454	652.869	189.139	74519.4	1175.05	394.136	76.5456	92.2734	6.4923	1.23426	93.2229	5.32466	1.45246	90.4557	7.56644	1.9779	22.9836	69.2799	7.73652	24.5859	65.6754	9.73874	13.7063	70.3053	15.9884	55.0361	12.8411	12.0471	7.30071
	717	Central	9861.22	1807.67	162.093	228.636	101.699	7057.59	268.723	97.4659	43.243	1196.11	780.7	153.946	372.295	82.0416	2.82445	368.261	9.54279	7069.19	498.395	307.541	165.741	41371.9	372.968	195.744	206.09	81.2297	15.5516	3.21879	83.1969	14.2915	2.51163	81.4153	16.4184	2.16634	16.0402	71.1992	12.7607	17.0782	73.2476	9.67422	8.52163	80.8451	10.6332	52.477	12.9236	15.8447	10.4397
	718	Greater Accra	3209.6	237.104	43.9159	456.747	262.448	133.802	759.342	684.231	384.83	99.4804	73.8511	140.659	667.062	1.59197	2.94549	3844.57	92.6004	542.692	84.682	459	412.017	384.943	523.665	1341.69	244.568	71.7133	9.74376	18.5429	77.3409	6.21725	16.4418	67.9055	11.8198	20.2747	9.8717	35.5968	54.5315	10.9332	25.9429	63.1239	3.92211	44.2221	51.8558	49.3108	6.04603	25.6792	5.15236
	719	Atlantique	3137.78	1285.38	94.4938	140.55	104.625	980.167	166.316	91.3364	22.3585	510.986	361.394	97.9388	381.108	10.8543	0.81638	493.887	7.89927	2834.8	224.894	213.275	227.349	2429.34	348.898	280.516	37.2178	51.9519	42.0964	5.95169	56.3185	38.1259	5.55564	54.9138	39.751	5.33526	4.95948	71.1256	23.915	6.34248	73.6148	20.0428	5.37042	77.5262	17.1033	51.6361	5.45793	22.826	4.53092
	720	Littoral	57.748	0.388281	0	0.194828	0	0	0	41.154	2.88899	0.08321	0	0.04112	0	0	0	612.556	10.7002	1.22529	0	0.349668	0	0	0	94.0494	1.61171	0	0	0	0	0	0	100	0	0	0	0	0	0	0	0	100	0	0	0	0	0	0
	721	Jubbada Dhexe	18853.4	71.6116	12.0585	7.94496	0.375779	18239.5	285.398	0	126.47	210.179	209.831	24.3344	0.27157	61.6372	2.22432	0	2.19935	252.765	43.248	17.8036	0.42942	99990.8	502.855	0	249.477	98.7601	1.03338	0.206572	98.9724	1.02763	0	97.8048	1.71625	0.478951	38.6603	51.4293	9.9104	57.0398	42.9602	0	20.3049	66.0656	13.6295	31.1459	30.6256	7.98431	21.3685
	722	Shabeellaha Hoose	25671.9	228.261	123.429	86.9955	57.447	19136.9	1230.11	15.8618	4725.99	324.613	542.472	93.0137	212.368	87.8985	26.185	270.348	299.194	645.184	358.217	183.318	150.916	101153	2240.14	59.8944	7083.16	98.8231	0.941506	0.235358	98.0477	1.30132	0.650993	97.8029	1.71477	0.4823	37.709	48.886	13.4051	39.9411	25.5293	34.5297	35.3972	44.2353	20.3675	44.9354	11.9893	14.844	7.3365
	723	Banaadir	203.533	13.9446	25.4178	1.91398	4.24247	71.2636	38.1713	36.0858	9.74394	36.6165	607.955	1.8997	89.3309	5.75792	5.45066	1264.51	7.07523	30.8262	102.841	3.27213	11.6818	169.46	58.2166	54.3098	2.3209	0	0	0	0	0	0	25.0006	50.0013	24.9981	0	0	0	0	0	0	25.0086	59.7567	15.2347	10.9545	2.00477	13.2736	2.20194
	724	Shabeellaha Dhexe	18557.6	81.0986	28.5441	23.9648	11.0639	12692.6	2956.58	0.87307	2657.84	277.391	202.642	71.7835	72.8988	198.242	86.5651	30.4256	194.985	201.613	70.8501	21.4955	19.008	43299.5	1605.36	3.36138	3914.9	99.2962	0.703846	0	99.3546	0.645389	0	98.5845	1.33684	0.0786106	62.8025	37.1975	0	64.2425	35.7575	0	16.4492	70.4199	13.1308	31.7767	30.8054	9.76511	15.9415
	725	Djibouti	179.283	0.11718	0	0	0	0	0	30.939	143.759	0	0	0	0	0	0	418.506	80.3922	0.116334	0	0	0	0	0	128.441	383.381	0	0	0	0	0	0	0	0	0	0	0	0	0	0	0	0	0	0	0	0	0	0
	726	As Suways	9028.78	5.34179	0	0.210308	0	1.19409	0	65.1167	8880.94	3.25019	0	0.04081	0	0.02043	0	336.991	169.62	24.099	0	0.524808	0	1.79216	0	60.6317	685.607	0	0	0	0	0	0	0	0	0	0	0	0	0	0	0	0	0	0	27.9971	0	63.6723	0
	727	Janub Sina'	28961.6	0.00467472	0	0.0776933	0	0	0	36.7091	28824.5	0	0	0.00654	0	0	0	66.7743	97.0173	0.000576	0	0.397228	0	0	0	3.20242	1317.41	0	0	0	0	0	0	0	0	0	0	0	0	0	0	0	0	0	0	5.67376	0	94.3262	0
	728	Tabuk	99208.7	0.827957	0	0.491992	0	23.5056	9.53578	93.6671	98558	0.15304	0	0.02916	0	6e-05	0.09203	379.123	525.2	0.80841	0	0.149598	0	11.3923	6.28413	3.64294	4340.5	100	0	0	100	0	0	100	0	0	0	0	0	0	0	0	0	0	0	59.4299	0	40.5701	0
	729	Al Madinah	144289	17.3931	0	0	0	3.82206	8.6783	281.213	143873	4.34787	0	0	0	0.12631	0.0112	1070.47	1219.61	24.5001	0	0	0	3.79331	0.61449	17.6186	5838.09	50.0051	49.9949	0	50.0051	49.9949	0	0	100	0	7.01272	92.9873	0	7.01272	92.9873	0	0	100	0	80.9519	3.88506	14.959	0.203977
	730	Makkah	138263	330.772	75.7987	105.251	331.294	2606.24	2234.88	956.466	130839	68.261	27.901	14.6962	107.48	8.53815	3.21873	5458.99	3214.69	40.5746	6.95614	10.0213	24.8035	317.746	209.12	32.9854	5305.16	93.3429	0	6.65712	100	0	0	91.5982	6.53482	1.86696	14.5255	0	85.4745	100	0	0	5.83493	76.6763	17.4888	81.2671	11.4836	1.96983	5.2795
	731	Al Hudaydah	14587.7	26.5723	58.1238	0	2.05498	2116.8	48.9525	36.2365	12108.1	110.228	162.498	0	5.90459	200.706	1.36942	879.611	2405.36	14.651	13.372	0	0.430878	1053.3	20.0071	3.21192	1920.65	100	0	0	0	0	0	94.1124	5.88755	0	100	0	0	0	0	0	0	100	0	34.8151	19.5218	25.9637	19.5424
	732	Ta`izz	10395.6	181.157	91.1774	10.2156	56.7893	5474.83	386.389	0.691796	4132.71	1203.8	1186.66	55.7635	257.238	672.684	53.738	4.60806	450.127	63.5224	16.1268	1.52267	11.8747	1791.95	77.532	0.06044	563.914	0	0	0	0	0	0	69.8118	30.1882	0	0	0	0	0	0	0	2.7855	97.2145	0	25.3256	6.12241	25.9108	13.2358
	733	Lahij	12329	64.9861	44.0338	0.127138	6.19454	2860.16	156.528	6.34831	9180.46	171.377	200.261	0	5.59223	181.906	1.61012	65.9148	482.827	8.20687	4.54118	0.007848	0.578316	291.663	14.0347	0.328216	2000.32	0	0	0	0	0	0	100	0	0	0	0	0	0	0	0	100	0	0	22.2866	3.97252	35.3776	23.4775
	734	`Adan	548.043	0.10382	0	0	0	0.197725	0	27.1447	441.594	0.01286	0	0	0	0	0	559.94	290.407	0.307314	0	0	0	0.409714	0	1.62738	13.5324	0	0	0	0	0	0	0	0	0	0	0	0	0	0	0	0	0	0	0	0	0	0
	735	Abyan	17046.9	28.994	19.8517	0	0.0423738	1474.36	116.952	7.25779	15235.5	79.6216	48.9403	0	0.10164	33.9072	0.02566	105.489	403.996	9.01491	1.516	0	0.00323	157.825	7.9233	0.92117	776.332	100	0	0	100	0	0	94.4448	5.55519	0	0	0	0	0	0	0	16.2846	83.7154	0	27.9454	6.87129	21.0422	44.1411
	736	Shabwah	38206.3	0	0	0	0	41.0004	0	4.38161	38096.2	0	0	0	0	0.00312	0	57.7221	657.964	0	0	0	0	3.32581	0	0.20538	1850.76	0	0	0	0	0	0	0	0	0	0	0	0	0	0	0	0	0	0	0	0	0	0
	737	Ash Sharqiyah South	17436.2	3.13012	0	0	0	6.73403	0	42.5083	17108.9	0.51688	0	0	0	0.01003	0	79.7933	72.7094	1.01923	0	0	0	1.14696	0	1.93061	706.543	0	0	0	0	0	0	0	100	0	0	0	0	0	0	0	0	100	0	35.4061	0	60.1903	4.40359
	738	Ash Sharqiyah North	15985	4.38783	0	0	0	0.0734782	0.00881125	32.2564	15876.2	0.63054	0	0	0	0.00137	0	46.5511	164.268	4.23327	0	0	0	0.004	0.000562	2.35587	754.18	0	0	0	0	0	0	0	100	0	0	0	0	0	0	0	0	100	0	49.6442	15.491	0	34.8648
	739	Muscat	4621.4	1.44137	0	0.158315	0	0.389908	0	180.376	4137.41	0.94069	0	0.10211	0	0.00264	0	1201.53	617.119	1.12165	0	0.39222	0	0.03239	0	11.9151	240.239	0	0	0	0	0	0	0	0	0	0	0	0	0	0	0	0	0	0	11.2584	0	6.31512	41.138
	740	Al Batnah South	4308.41	3.57462	0	0.779065	0	0.0896744	0.00529644	74.2816	4153.27	3.34666	0	0.1084	0	0.00013	0	235.237	386.365	8.41866	0	2.01023	0	0.004928	0.011252	10.5053	347.333	0	0	0	0	0	0	0	0	0	0	0	0	0	0	0	0	0	0	34.0048	1.25264	14.383	50.3596
	741	Umm Al Qaywayn	750.56	0.652069	0	0.541808	0	1.09321	1.93131	16.2791	715.894	0.08702	0	0.06457	0	0.00851	0.00484	31.3342	57.9363	0.09603	0	0.04093	0	0.088398	0.13016	0.11055	43.3046	0	0	0	0	0	0	0	0	0	0	0	0	0	0	0	0	0	0	80.9297	0	12.875	6.19531
	742	Ajman	150.264	1.29274	0	0.183129	0	1.61207	1.51326	53.2401	91.0494	0.43907	0	0.02527	0	0	0.00922	336.586	72.1823	0.151016	0	0.004054	0	0.224028	0.083128	0.179034	5.14198	0	0	0	0	0	0	0	0	0	0	0	0	0	0	0	0	0	0	50.1359	0	49.8641	0
	743	Al Wakrah	1638.62	0	0	0	0	0	0	62.1832	1557.39	0	0	0	0	0	0	236.39	112.511	0	0	0	0	0	0	0.714828	46.0431	0	0	0	0	0	0	0	0	0	0	0	0	0	0	0	0	0	0	0	0	0	0
	744	Ad Dawhah	119.563	0	0	0	0	0	0	84.4714	33.1469	0	0	0	0	0	0	648.552	10.1167	0	0	0	0	0	0	0.379814	0.283696	0	0	0	0	0	0	0	0	0	0	0	0	0	0	0	0	0	0	0	0	0	0
	745	Al Daayen	277.783	0	0	0	0	0	0	24.4274	250.616	0	0	0	0	0	0	45.4989	39.8157	0	0	0	0	0	0	0.44017	9.52841	0	0	0	0	0	0	0	0	0	0	0	0	0	0	0	0	0	0	0	0	0	0
	746	Al Khawr	1484.04	0.84123	0	0	0	8.25246	0.242341	30.3367	1424.16	0.17641	0	0	0	0.04577	0	208.632	272.767	0.120818	0	0	0	0.835422	0.028142	0.364598	60.8673	0	0	0	0	0	0	0	0	0	0	0	0	0	0	0	0	0	0	94.2985	5.25554	0	0.445998
	747	Madinat ach Shamal	1012.5	0.427962	0	0	0	0.379252	0	2.14265	964.26	0.05763	0	0	0	0	0	4.66357	17.108	0.04027	0	0	0	0.002258	0	0.03254	40.7284	0	0	0	0	0	0	0	0	0	0	0	0	0	0	0	0	0	0	100	0	0	0
	748	Mubarak Al-Kabeer	70.185	0	0	0	0	0	0	47.6963	20.1111	0	0	0	0	0	0	381.395	32.9239	0	0	0	0	0	0	1.87491	1.20055	0	0	0	0	0	0	0	0	0	0	0	0	0	0	0	0	0	0	0	0	0	0
	749	Hawalli	59.415	0	0	0	0	0	0	54.2669	2.59	0	0	0	0	0	0	969.903	13.1213	0	0	0	0	0	0	0.937156	0.088742	0	0	0	0	0	0	0	0	0	0	0	0	0	0	0	0	0	0	0	0	0	0
	750	Al Asimah	110.961	0	0	0	0	0	0	40.1485	48.4705	0	0	0	0	0	0	461.535	21.1001	0	0	0	0	0	0	0.7922	1.03146	0	0	0	0	0	0	0	0	0	0	0	0	0	0	0	0	0	0	0	0	0	0
	753	Tel Aviv	177.937	6.5085	0	1.78961	0	0.408144	0.397775	117.995	42.7118	5.41682	0	1.10206	0	0	2e-05	1438.57	81.8933	5.93645	0	1.05821	0	0.284338	0.144268	23.4588	17.6144	0	0	0	0	0	0	0	100	0	0	0	0	0	0	0	0	100	0	0	0	1.79794	0
	754	Bur Sa`id	400.538	0.0454522	0	0.0569852	0	2.06079	1.19539	21.6496	203.75	0	0	0	0	0	0	412.257	33.7953	0.015754	0	0.00309	0	0.115076	0.05507	2.66342	29.3834	0	0	0	0	0	0	0	0	0	0	0	0	0	0	0	0	0	0	64.6168	35.3832	0	0
	755	Ad Daqahliyah	3622.24	9.50754	11.5115	0	9.695e-05	3.32052	0	349.611	3156.32	9.98022	17.8382	0	0	0.22264	0	4361.84	2798.86	61.3334	31.4249	0	0.000202	15.7342	0	1414.24	9970.22	100	0	0	100	0	0	0	0	0	0	0	0	0	0	0	0	0	0	7.21904	0	45.1679	2.03791
	756	Ash Sharqiyah	4917.74	96.6905	62.1478	0	0.00602144	67.9933	0.287934	376.526	4102.25	68.2386	120.527	0	0.00668	2.37305	0	3523.06	3679.47	450.359	187.415	0	0.01517	318.039	0.139978	1310.08	10561.2	80	20	0	50	50	0	28.9457	71.0543	0	15.4221	84.5779	0	11.648	88.352	0	26.4379	73.5621	0	23.941	0.777739	43.8793	4.07398
	757	Al Isma`iliyah	5707.39	168.073	11.2841	0.00436275	0	42.2537	5.83649	78.7641	4879.48	75.0119	8.80266	0	0	0.92229	0.0011	512.437	819.114	687.389	38.0514	0.00027	0	69.2292	0.60739	109.29	2747.53	33.3368	66.6632	0	25.0043	74.9957	0	12.2466	87.7534	0	2.34638	97.6536	0	2.23149	97.7685	0	4.43116	95.5688	0	43.2767	0.838454	39.7813	10.2422
	758	Dumyat	670.56	35.1077	0.342101	0	0	5.10029	0	104.639	442.301	19.0556	0.07984	0	0	0.13925	0	966.446	557.965	217.637	0.451986	0	0	33.6214	0	286.581	1277.59	0	100	0	0	100	0	14.2847	85.7153	0	0	100	0	0	100	0	54.2836	45.7164	0	54.7547	0	29.1928	0
	759	Kafr ash Shaykh	3459.59	65.3218	39.6959	0.0550562	30.6545	49.5229	0.209542	120.897	2792.58	40.9103	90.0624	0.02542	84.3159	1.44683	0.00371	1261.86	2361.45	305.644	130.532	0.054242	108.443	88.2858	0.191072	511.355	7835.18	100	0	0	0	0	0	78.5779	21.4221	0	100	0	0	0	0	0	15.364	84.636	0	14.3737	1.44198	55.4777	7.63851
	760	Al Buhayrah	11768.7	525.159	143.773	0	2.84256	301.236	0.279449	221.713	10413.2	280.053	393.206	0	6.33433	11.4297	0	1975.07	4250.62	2340.71	483.943	0	6.42378	863.674	0.783748	796.466	19004.8	56.1616	43.8384	0	58.329	41.671	0	66.3325	33.6675	0	19.8496	80.1504	0	21.5367	78.4633	0	7.85805	92.1419	0	45.3325	3.35145	35.733	4.12726
	761	Al Iskandariyah	2304.62	35.5958	32.7592	1.14954	1.82997	15.2257	3.80209	250.73	1780.56	108.659	393.971	0.41983	60.2014	0.51412	0.07362	4504.65	459.068	198.398	107.009	1.32476	3.26713	54.3184	0.642046	241.095	2173.94	80.0103	19.9897	0	75.0077	24.9923	0	61.7691	38.2309	0	4.55038	95.4496	0	1.48353	98.5165	0	0.516902	99.4831	0	11.9005	0.363862	14.6483	0
	762	Al Qubbah	21194.7	33.2777	9.76232	296.998	80.8548	439.525	1770.14	1.38446	18464.5	3.5839	4.00119	61.1557	83.9096	2.03168	8.14224	3.30813	23.3272	156.238	24.2449	643.215	120.912	2192.98	2749.63	0.88142	2923.04	78.0471	0	21.9529	87.4987	0	12.5013	66.1124	1.65287	32.2347	15.1942	0	84.8058	13.2544	0	86.7456	4.17089	1.12539	94.7037	77.6983	5.50592	8.18451	8.61129
	763	Al Jabal al Akhdar	8442.57	148.224	18.8446	501.615	57.2427	722.839	1272.75	0	5662.42	16.9864	17.8432	100.382	104.353	4.76255	10.0121	0	4.59026	749.109	37.1979	1451.37	59.7512	3689.73	2045.66	0	1637.97	54.5484	7.95347	37.4981	45.0009	12.4981	42.501	55.0466	9.17434	35.779	11.7814	11.8467	76.3719	8.5799	17.12	74.3001	4.80744	10.8626	84.33	83.7704	4.14353	6.74795	2.36648
	764	Al Marj	14849.2	34.6099	6.91806	339.87	250.623	859.598	3219.89	11.7813	10046.1	4.01638	3.68479	64.6654	85.7935	3.03914	22.4288	52.0586	62.2074	140.607	9.28524	636.341	245.095	3689.31	4704.55	3.79526	2947.27	92.6607	0.917324	6.42202	90.3229	1.61274	8.06436	83.7096	0.4524	15.838	54.7956	4.119	41.0854	51.2626	5.95784	42.7795	15.9059	1.98519	82.1089	90.6178	5.03454	2.16964	2.14453
	765	Benghazi	9827.49	1.96477	8.65941	305.447	189.407	36.1946	415.303	127.145	8483.83	0.1114	3.45049	62.8877	93.2402	0.04944	4.43491	400.157	255.982	2.09205	9.87907	308.557	177.172	27.2711	365.384	35.6169	1895.38	33.339	0	66.661	0	0	100	25.9262	0	74.0738	2.62054	0	97.3795	0	0	100	2.83566	0	97.1643	74.0933	5.04319	14.7445	5.07461
	773	Mount Lebanon	2012.96	900.609	103.632	177.697	31.9496	238.337	492.399	29.8592	8.51372	597.064	438.998	59.9777	160.868	3.85163	3.00492	924.845	14.8331	2778.04	66.737	58.6724	10.3984	1089.05	111.272	3.73707	0.936334	24.2411	68.9394	6.81942	32.7716	61.3452	5.88314	28.4817	55.262	16.2563	2.74047	92.1665	5.09298	3.90507	91.0546	5.04033	1.3599	83.1367	15.5034	41.7875	2.36221	39.7106	6.50064
	774	Beirut	28.192	0	0	0	0	0	0	24.3057	0.43222	0	0	0	0	0	0	584.157	0.1387	0	0	0	0	0	0	2.332	0.016086	0	0	0	0	0	0	0	0	0	0	0	0	0	0	0	0	0	0	0	0	0	0
	791	La Digue and Inner Islands	41.058	5.99907	0.513589	0	0	14.8582	0	0	2.87129	3.37197	0.19137	0	0	0.16793	0	0	0.08053	0.155046	0.000126	0	0	1.55792	0	0	0.13048	0	0	0	0	0	0	0	0	0	0	0	0	0	0	0	0	0	0	48.2242	51.7758	0	0
	794	Reunion	2582.42	558.706	143.046	53.513	51.8741	1199.67	280.254	37.5516	65.5334	201.268	396.129	18.1757	125.112	3.21793	0.78704	118.944	8.12309	1541.19	480.716	97.0811	181.712	3744.11	452.765	104.958	55.1024	78.5707	15.474	5.9553	71.4408	28.5592	0	84.974	13.2687	1.75732	10.6199	78.8592	10.5209	4.73604	95.264	0	10.2489	78.7795	10.9716	42.8822	2.59434	38.0149	8.3975
	795	Riviere du Rempart District	145.698	36.9688	5.46263	12.7277	11.2591	9.301	6.25725	3.3148	45.5539	35.6137	11.847	5.36756	29.4265	0.1495	0.26786	8.42223	11.4563	92.7408	12.0257	19.6029	34.4191	17.4469	6.00154	31.8051	49.3255	23.8057	47.6194	28.5749	23.0731	53.8478	23.0791	28.4502	38.2138	33.336	2.31409	74.1432	23.5427	0.782172	81.4618	17.756	2.42559	54.8353	42.7391	29.7832	3.3109	40.5622	26.3436
	796	Pamplemousses	196.226	45.4057	7.97991	10.8312	3.30765	26.4636	2.12081	12.382	70.0176	43.6736	9.73283	3.72719	2.62682	0.22098	0.09951	51.0507	21.6455	103.804	10.788	11.6256	4.10623	105.213	2.43706	38.0202	74.1019	35.1337	51.3507	13.5155	33.3344	52.3785	14.2872	20.7307	58.5355	20.7338	25.1347	67.3381	7.52727	36.6742	56.0409	7.28488	0.314955	92.5264	7.15868	32.9628	0	55.7966	7.6294
	797	Port Louis city	15.288	0.137262	6.82679	0.15333	1.38309	0	0	2.21508	0.148403	0.07147	32.145	0.03288	7.85111	0	0	4.92115	0.53974	0.245326	44.098	0.098712	8.03005	0	0	10.6487	0.186866	0	0	0	0	0	0	0	100	0	0	0	0	0	0	0	0	100	0	0	0	0	0
	798	Black River District	318.316	35.9531	15.3075	13.291	15.9037	155.492	9.45368	6.42566	35.562	16.0506	15.1594	4.79771	42.6039	0.76317	0.13817	25.1647	12.6626	99.6878	20.5998	11.5721	27.6888	819.215	7.79473	10.9404	36.5532	53.3298	9.99978	36.6704	46.6607	0	53.3393	33.6609	28.7135	37.6256	0.785647	6.51868	92.6957	0.571168	0	99.4288	5.03384	21.5902	73.3759	61.4114	7.74762	10.8166	10.4369
	799	Savanne	237.663	35.5099	3.52428	9.92072	10.7751	120.732	21.3751	0.0901121	34.0354	32.995	14.9967	5.3593	21.8062	0.55137	0.32761	0.48486	2.83089	67.231	10.2684	11.7375	20.8877	619.547	26.8266	0.387652	45.6636	78.5706	14.2865	7.14286	100	0	0	45.6487	39.1329	15.2183	6.92223	88.3578	4.71995	100	0	0	0.404661	97.479	2.11638	49.1796	4.4459	32.7656	13.6088
	800	Grand Port	221.426	34.8361	5.94481	8.93051	4.95735	89.649	9.53388	1.88661	54.6149	37.3147	10.5496	7.23939	21.8541	1.34348	0.11948	10.133	8.49491	75.2085	10.7708	9.76326	14.2153	342.343	12.9535	5.9014	65.8656	53.8477	30.7694	15.383	57.1426	14.2884	28.5689	38.7049	48.3921	12.9031	5.2736	54.0605	40.6659	7.65582	27.8958	64.4484	3.29167	56.8662	39.8421	42.2614	11.3569	23.6373	22.7444
	801	Flacq	302.166	72.9735	16.8991	8.14733	13.999	110.762	9.37452	0.611575	63.659	97.3998	18.3551	3.98021	15.055	1.70671	0.03611	4.17049	10.8535	154.608	27.4005	9.42292	27.4524	402.513	8.93481	1.54949	90.3515	53.5733	32.1432	14.2835	33.3343	41.6708	24.9949	61.7633	34.3161	3.9206	2.12425	64.5491	33.3267	0.568511	57.5171	41.9144	2.32036	94.8809	2.79877	40.339	3.93802	42.3433	13.3797
	803	Mayotte	394.9	87.3314	8.07109	0.0111068	0.244332	225.452	0	2.93854	1.88416	116.239	54.1266	0.01317	0.66053	1.35737	0	22.9164	0.86155	1125.32	73.1545	0.02001	1.11365	3242.6	0	31.1195	4.76729	91.6679	8.33209	0	100	0	0	86.6674	13.3326	0	1.97868	98.0213	0	100	0	0	5.31275	94.6873	0	24.2162	9.72923	27.085	28.5057
	804	Mwali	198.961	20.4934	2.69108	0.0720119	0	156.686	0.00753502	0	0.519977	173.499	137.392	0.01975	0	1.89991	0.006	0	0.04031	135.237	10.5522	0.34206	0	1258.27	0.034996	0	1.20809	71.4275	28.5725	0	50.0105	49.9895	0	95.0005	4.99954	0	52.86	47.14	0	0	100	0	0	100	0	18.4576	2.87427	9.76215	38.4372
	805	Ndzuwani	448.592	91.0805	9.51658	0	0	296.853	0.952978	0	0.801642	35.7663	22.8283	0	0	0.20528	0.00125	0	0.00061	962.695	84.7048	0	0	3716.12	5.24144	0	1.1421	0	0	0	0	0	0	100	0	0	0	0	0	0	0	0	0	0	0	54.5625	24.181	0	21.2565
	806	Grande Comore	1024.67	207.588	21.3272	1.49258	0	555.491	129.694	0	6.59179	259.643	145.225	0.78195	0	1.24909	0.0724	0	0.03619	1138.09	89.4165	3.86275	0	3442.56	365.135	0	7.22211	89.159	10.841	0	89.2175	10.7825	0	93.3975	6.12383	0.478646	7.3234	92.6766	0	12.3057	87.6943	0	3.94519	95.2062	0.848628	28.2764	4.8641	34.9702	17.9754
	808	Ascension	88.908	1.9638	0	0	0.546604	13.141	6.50065	0	57.6681	0.17133	0	0	0.0933	0	0	0	0.50528	0.498206	0	0	0.10324	3.76501	1.27712	0	4.89797	0	0	0	0	0	0	0	100	0	0	0	0	0	0	0	0	100	0	100	0	0	0
	809	Zanzibar South and Central	873.117	248.122	4.06588	19.0245	0	546.393	20.443	0	4.54169	110.871	7.49761	5.94667	0	3.7661	0.30338	0	0.04562	1348.57	9.55597	58.6524	0	3042.93	49.0297	0	13.4788	83.6903	14.1552	2.1545	87.0768	11.2372	1.68605	88.5701	10.3372	1.09273	14.3342	80.7271	4.93872	10.2958	85.2522	4.45191	22.5947	68.5194	8.88589	50.3757	10.229	34.5748	4.71238
	810	Kaskazini-Unguja	454.542	169.268	9.56132	34.1657	0.903184	155.826	64.0825	0	3.25243	172.685	40.029	18.8105	9.33364	1.68457	0.85782	0	0.04984	823.099	35.0576	83.7721	3.33702	676.455	156.03	0	2.96388	79.1041	14.9253	5.97062	65.3824	19.2317	15.386	81.4069	14.0705	4.52263	11.4028	76.7705	11.8266	7.26755	76.2326	16.4998	6.48833	78.0023	15.5094	34.8038	13.4711	29.8085	21.9166
	811	Zanzibar West	248.059	113.473	48.2987	12.9135	20.4091	18.0402	1.97206	8.16036	1.20436	91.7837	296.768	5.38598	339.243	0.22528	0.02197	153.105	4.28457	532.502	237.995	33.2409	71.127	97.5751	5.1122	37.763	2.8916	66.6598	33.3402	0	79.9951	20.0049	0	59.9968	36.6693	3.33382	0.851002	99.149	0	1.32722	98.6728	0	3.50913	39.1528	57.3381	14.8334	0.316013	39.1521	0
	812	Kusini-Pemba	469.871	209.76	2.98548	11.563	0.450162	174.321	20.8666	0	2.66941	175.813	16.0333	6.06494	0.59921	1.63202	0.43633	0	0.03136	1069.37	18.2728	34.3017	0.541782	791.374	61.9821	0	1.92728	58.3344	41.6656	0	24.9981	75.0019	0	74.9989	22.5009	2.50016	10.525	89.475	0	0.183967	99.816	0	3.33329	96.5139	0.152826	36.2312	4.33933	53.1181	6.31135
	813	Kaskazini-Pemba	453.533	172.316	4.28563	24.0259	0.0407048	193.852	41.5717	0	1.07947	165.956	40.4985	24.4805	0.11899	2.58015	0.86715	0	0	767.77	23.6065	63.4917	0.077252	829.074	90.6634	0	1.81551	88.8871	11.1129	0	66.6655	33.3345	0	92.4997	2.5008	4.99954	31.0696	68.9304	0	11.6236	88.3764	0	8.91139	70.7768	20.3118	30.9324	8.2771	50.0118	10.7787
	814	Grand'Anse	16.649	7.38841	0.0174639	0	0	8.96864	0	0	0	3.37509	0.01924	0	0	0.05957	0	0	0	2.343	0.001742	0	0	3.76232	0	0	0	0	0	0	0	0	0	0	0	0	0	0	0	0	0	0	0	0	0	68.6019	15.2873	16.1108	0
	815	Anse Boileau	13.948	7.91452	0.0347373	0	0	5.69742	0	0	0	4.50801	0.01813	0	0	0.02582	0	0	0	2.48042	0.000454	0	0	2.43838	0	0	0	0	0	0	0	0	0	0	0	0	0	0	0	0	0	0	0	0	0	34.4093	0	65.5907	0
	816	Baie Lazare	13.92	10.5787	0.0213837	0	0	2.4341	0	0	0.0554677	4.20281	0.0101	0	0	0.06313	0	0	0.00131	3.04564	0.000302	0	0	0.758676	0	0	0.003678	0	0	0	0	0	0	0	0	0	0	0	0	0	0	0	0	0	0	72.8013	0	27.1987	0
	817	Takamaka	11.091	4.1727	0.0478003	0	0	5.42616	0	0	0.106048	1.66822	0.07682	0	0	0.0836	0	0	0.00015	1.18714	0.012188	0	0	0.671458	0	0	0.001102	0	0	0	0	0	0	0	0	0	0	0	0	0	0	0	0	0	0	100	0	0	0
	818	Anse Royale	8.04	5.94301	0.197939	0	0	1.01788	0	0	0	3.71991	0.1677	0	0	0.00146	0	0	0	1.62138	0.010426	0	0	0.422716	0	0	0	0	0	0	0	0	0	0	0	0	0	0	0	0	0	0	0	0	0	18.146	0	81.854	0
	819	Au Cap	11.448	6.88611	0.359281	0	0	3.42432	0	0	0.00709536	8.24615	0.63872	0	0	0.01178	0	0	0	2.53057	0.063108	0	0	1.5067	0	0	0	0	0	0	0	0	0	0	0	0	0	0	0	0	0	0	0	0	0	36.2041	0	52.7365	11.0594
	820	Anse aux Pins	1.864	1.41475	0	0.00429502	0	0.445318	0	0	0	1.72446	0	0.00506	0	0	0	0	0	0.448302	0	0.000606	0	0.182372	0	0	0	0	0	0	0	0	0	0	0	0	0	0	0	0	0	0	0	0	0	14.4295	0	68.2787	17.2917
	821	Pointe La Rue	1.72	1.15084	0.360143	0.0520071	0	0.0336168	0	0	0	1.9731	0.0942	0.13039	0	0	0	0	0	0.192886	0.02346	0.012428	0	0.003038	0	0	0	0	0	0	0	0	0	0	0	0	0	0	0	0	0	0	0	0	0	2.09093	0	95.0535	2.85561
	822	Cascade	5.659	2.73728	0.902521	0	0	0.554772	0	0	0.00018676	1.40694	1.16896	0	0	0	0	0	0	0.418572	0	0	0	0.203126	0	0	0	0	100	0	0	100	0	0	0	0	0	100	0	0	100	0	0	0	0	13.5129	0	81.7687	4.71842
	823	Roche Caiman	1.613	0	0.617681	0	0	0	0	0	0	0	1.45824	0	0	0	0	0	0	0	0	0	0	0	0	0	0	0	0	0	0	0	0	0	0	0	0	0	0	0	0	0	0	0	0	0	0	0	100
	824	Plaisance	4.143	3.18871	0.347971	0	0	0.194723	0	0	0	3.68888	0.68267	0	0	0.00198	0	0	0	0.79497	0	0	0	0.063778	0	0	0	0	0	0	0	0	0	0	0	0	0	0	0	0	0	0	0	0	0	5.29443	0	71.5949	23.1106
	825	Mont Fleuri	6.394	0.818146	1.42321	0.0185866	0	2.411	0	0	0.738494	2.36103	4.35466	0.02334	0	0.03273	0	0	0.07598	0.022208	0.000902	0	0	0.353848	0	0	0.019938	0	0	0	0	0	0	0	0	0	0	0	0	0	0	0	0	0	0	12.671	0	6.071	81.258
	826	Bel Air	7.776	4.06246	1.03039	0	0	2.52799	0	0	0	3.95638	2.99714	0	0	0	0	0	0	1.33552	0.10025	0	0	1.06898	0	0	0	0	100	0	0	0	0	0	0	0	0	100	0	0	0	0	0	0	0	7.17076	0	45.0419	47.7873
	827	English River	3.45	2.62116	0.368556	0	0	0.252861	0	0	0	4.64789	1.32493	0	0	0	0	0	0	0.961694	0.07559	0	0	0.11375	0	0	0	0	0	0	0	0	0	0	0	0	0	0	0	0	0	0	0	0	0	4.55184	0	59.1084	36.3398
	828	Anse Etoile	6.804	4.43181	0.156447	0	0	1.62935	0	0	0	3.46698	0.0836	0	0	0	0	0	0	1.55634	0.03671	0	0	0.694732	0	0	0	0	0	0	0	0	0	0	0	0	0	0	0	0	0	0	0	0	0	31.604	0	68.396	0
	829	Glacis	5.843	3.69999	0.274353	0	0	0.918407	0	0	0	2.13641	0.23685	0	0	0.00165	0	0	0	1.31557	0.027414	0	0	0.398366	0	0	0	0	0	0	0	0	0	0	0	0	0	0	0	0	0	0	0	0	0	28.331	0	71.669	0
	830	Beau Vallon	5.83	2.9454	0.176267	0	0	0.151044	0	0	0	3.63499	0.23815	0	0	0	0	0	0	0.797664	0.0077	0	0	0.061008	0	0	0	0	0	0	0	0	0	0	0	0	0	0	0	0	0	0	0	0	0	29.57	0	70.427	0.00299231
	831	Bel Ombre	10.047	3.26121	0.258385	0	0	5.29288	0	0	0.0696934	2.77648	0.53522	0	0	0.00349	0	0	0.00084	0.904214	0.007468	0	0	1.81914	0	0	0.007258	0	0	0	0	0	0	0	0	0	0	0	0	0	0	0	0	0	0	43.2041	0	56.7959	0
	832	Port Glaud	28.966	4.63776	0.0285828	0	0	22.2027	0	0	0.820901	3.01728	0.01658	0	0	0.26372	0	0	6e-05	1.2566	0.000848	0	0	7.60589	0	0	0.002616	0	0	0	0	0	0	100	0	0	0	0	0	0	0	0	100	0	0	36.099	56.6307	7.27025	0
	833	Baie Sainte Anne	23.466	7.79673	0.572467	0.234214	0.00317322	7.02399	1.86927	0	0.502704	4.78986	0.93937	0.0401	0.0083	0.22657	0.00419	0	0.01667	0.304282	0	0.000962	0	1.03313	0.068074	0	0	0	0	0	0	0	0	0	0	0	0	0	0	0	0	0	0	0	0	41.8989	0	0	58.1011
	834	Grand'Anse Praslin	22.982	7.75789	0.444667	0.541021	0.0408027	10.9221	0.0992317	0	0.827756	3.11533	0.46601	0.41297	0.00123	0.10406	0	0	0.17019	1.1272	0.0075	0.010624	0	3.47621	0.021876	0	0.000442	0	0	0	0	0	0	0	0	0	0	0	0	0	0	0	0	0	0	23.3912	62.1887	0	14.4201
	836	S. Tome and Principe	880.889	114.963	11.3754	4.09211	9.856e-05	680.338	13.134	0	2.73638	87.4499	100.318	2.47396	0.00264	3.64582	0.09354	0	0.06383	46.2823	2.02495	1.03135	0	701.811	11.7272	0	0.845552	58.8241	35.2936	5.88232	58.8239	35.2937	5.88239	80.281	18.3106	1.40843	13.9087	80.5864	5.50496	24.1123	73.8655	2.02226	3.20859	96.1812	0.610196	39.6817	7.25019	29.2179	3.28165
	838	Bioko Norte	635.807	75.8569	22.4452	1.70461	3.07553	458.3	2.10682	4.1349	0.66921	86.5006	173.613	0.75488	17.4618	2.06092	0.04498	37.1746	0.1768	799.872	121.306	4.70257	17.5336	9125.78	25.9549	24.0953	3.19023	66.6644	33.3356	0	100	0	0	51.7224	48.2776	0	6.24432	93.7557	0	100	0	0	0.00856331	99.9914	0	28.0644	5.41526	17.7098	1.29824
	839	Bioko Sur	1349.8	37.3074	0.0888325	0.265004	0	1224.22	4.41826	0	2.92484	22.9812	0.47464	0.01123	0	6.77929	0	0	0.00856	566.425	0.365878	1.02355	0	25909.6	84.948	0	22.3105	85.7159	14.2841	0	80.0024	19.9976	0	95.6522	4.34785	0	8.86636	91.1336	0	4.09285	95.9072	0	40.4369	59.5631	0	80.9238	13.6133	3.1075	2.35541
	841	Santa Catarina do Fogo	70.718	0.212812	0	2.44081	0.210069	3.18949	33.3295	0	30.9881	2.80243	0	6.67516	1.83454	1.1471	9.08037	0	4.90732	0.370688	0	2.45779	0.027864	6.55225	29.1545	0	22.9299	0	0	0	0	0	0	100	0	0	0	0	0	0	0	0	100	0	0	54.7352	0	34.8092	10.4556
	842	Mosteiros	98.022	2.16766	0	0.316761	1.13136	35.4649	26.6667	0	28.0881	0.65141	0	0.00476	0.25659	0.22517	0.14901	0	0.35397	3.42917	0	0.443806	1.21	83.6097	42.7167	0	27.0598	100	0	0	100	0	0	100	0	0	100	0	0	100	0	0	100	0	0	87.1587	12.8413	0	0
	843	Concelho do Sao Filipe	291.494	24.9124	1.60158	15.5241	2.30154	49.5303	122.785	0	39.2959	2.52492	0.9735	1.98505	2.19933	0.70085	0.61409	0	0.45863	22.2385	1.43426	10.5597	2.95029	47.1386	71.232	0	15.2744	0	0	0	0	0	0	90.827	9.17298	0	0	0	0	0	0	0	27.8139	72.1861	0	93.6331	6.36691	0	0
	844	Tarrafal	134.414	5.52768	0	7.59546	10.3605	43.1689	44.7184	0	7.61726	2.33263	0	3.18107	43.3709	1.04651	0.71797	0	0.33129	7.48057	0	8.71624	9.41072	63.8961	56.7864	0	5.6606	0	0	0	0	0	0	100	0	0	0	0	0	0	0	0	0	0	0	49.2549	14.9196	10.2266	25.5989
	845	Santa Catarina	278.66	21.4081	5.0974	24.7908	7.07015	23.7405	114.412	0	49.6668	16.0269	16.4405	12.0661	6.68748	1.10358	1.36559	0	0.96189	27.1905	5.8802	31.332	5.61292	29.6667	148.44	0	48.2371	100	0	0	100	0	0	90.9092	0	9.09082	100	0	0	0	0	0	0.321915	0	99.6781	43.751	2.50092	43.6336	10.1144
	846	Ribeira Grande de Santiago	139.724	0.487396	0	7.60356	2.90124	4.81219	64.4524	0	54.0439	0.15132	0	2.17579	1.93273	0.07184	0.20902	0	3.48296	0.660134	0	10.3558	2.48838	14.9006	65.7965	0	36.3556	0	0	0	0	0	0	100	0	0	0	0	0	0	0	0	100	0	0	60.0392	39.9608	0	0
	847	Praia	55.37	0	0	6.16895	1.40091	0.0734228	9.13395	11.3815	26.9909	0	0	0.25483	0.17329	0	0.01021	10.627	2.3526	0	0	7.4205	0.87413	0.04122	10.0763	32.9278	18.9481	0	0	0	0	0	0	0	0	0	0	0	0	0	0	0	0	0	0	98.9717	0	0	1.02827
	848	Concelho de Sao Domingos	112.959	0.613647	0.0718735	13.8859	10.4865	2.69184	62.3394	0	22.8635	0.02922	0.16342	3.47717	4.35933	0.01934	0.9223	0	1.23111	0.740326	0.050784	11.7652	6.10169	3.80104	52.2499	0	10.2283	100	0	0	0	0	0	100	0	0	0	0	0	0	0	0	100	0	0	80.7294	19.2706	0	0
	849	Santa Cruz	97.863	2.65764	0	14.6658	9.47736	18.6215	47.6595	0	4.54167	0.21072	0	1.61891	3.92729	0.59548	1.74942	0	0.0671	3.21229	0	14.7365	8.21182	24.5126	53.2276	0	3.32888	0	0	0	0	0	0	50	0	50	0	0	0	0	0	0	97.7545	0	2.24551	82.2239	17.5453	0	0
	850	Concelho de Sao Miguel	70.196	3.10818	0	6.62771	0.00099176	34.6288	25.8263	0	0	0.35916	0	1.00019	0.00048	0.50116	0.46478	0	0	4.26512	0	7.75219	0.000688	63.6242	34.4667	0	0	100	0	0	0	0	0	100	0	0	0	0	0	0	0	0	0	0	0	100	0	0	0
	851	Maio	268.825	0	0	0	0	0	5.96481	0.444645	215.044	0	0	0	0	0	0	1.69079	5.4106	0	0	0	0	0	2.07485	0.414224	47.1262	0	0	0	0	0	0	0	0	0	0	0	0	0	0	0	0	0	0	0	0	0	0
	852	Boa Vista	635.575	0	0	0	0	0	5.39168	0.526005	591.713	0	0	0	0	0	0	3.53249	16.8711	0	0	0	0	0	1.07688	0.502378	83.9682	0	0	0	0	0	0	0	0	0	0	0	0	0	0	0	0	0	0	0	0	0	0
	853	Ribeira Brava	229.739	12.8636	0.111369	2.38297	2.65162	31.6323	63.6273	0	88.4183	5.11345	0.10613	0.34377	1.19336	0.39775	0.17273	0	0.12065	23.2835	0.186472	4.49097	1.75488	72.9531	84.4866	0	61.738	0	0	0	0	0	0	100	0	0	0	0	0	0	0	0	0	0	0	80.2532	19.7468	0	0
	854	Concelho do Tarrafal de Sao Nicolau	106.042	1.13123	0	0.995972	0.337143	10.4974	26.388	0.388967	51.5751	0.19798	0	0.55268	0.01501	0.09078	0.07222	1.69723	2.19719	1.71378	0	1.44068	0.591292	32.2054	62.2002	1.03433	61.2556	0	0	0	0	0	0	0	0	0	0	0	0	0	0	0	0	0	0	60.4555	39.5445	0	0
	855	Sal	199.187	0	0	0	0	0	0	2.44462	186.207	0	0	0	0	0	0	8.49165	9.13195	0	0	0	0	0	0	5.08749	19.2406	0	0	0	0	0	0	0	0	0	0	0	0	0	0	0	0	0	0	0	0	0	0
	856	Concelho de Sao Vicente	264.285	0	0	0.480795	0	0.661848	11.5765	7.56579	212.378	0	0	0.12807	0	0.02698	0.29856	62.069	29.6002	0	0	0.196652	0	1.59347	15.1361	22.8251	114.034	0	0	0	0	0	0	0	0	0	0	0	0	0	0	0	0	0	0	100	0	0	0
	857	Ribeira Grande	161.139	11.5306	0	3.10225	1.00687	38.1708	93.5347	0	4.69396	8.70386	0	2.528	2.77918	3.71977	3.36441	0	0.29681	23.6654	0	8.6159	1.54773	86.6001	235.698	0	9.99422	100	0	0	100	0	0	100	0	0	100	0	0	100	0	0	100	0	0	40.5488	6.72597	0	52.7252
	858	Porto Novo	543.131	0.0245905	0	12.237	3.0134	6.12447	241.663	1.10351	272.16	0.00055	0	1.66232	0.2944	0.10692	1.14535	1.96335	1.36011	0.03493	0	22.0767	3.11161	13.2344	358.544	2.7292	328.385	100	0	0	100	0	0	100	0	0	100	0	0	100	0	0	100	0	0	100	0	0	0
	859	Paul	37.394	0.835243	0.0409106	0.0619548	0.233673	16.8089	15.5662	0	1.7681	1.94628	0.08336	0.00262	1.91557	4.64694	0.82711	0	0.39955	1.71362	0.037102	0.176044	0.303136	39.5505	40.3471	0	1.71685	100	0	0	100	0	0	0	0	0	100	0	0	100	0	0	0	0	0	43.8618	0	56.1382	0
	860	Santa Cruz de Tenerife	3386.45	517.012	53.7765	407.555	184.356	970.443	783.574	27.9391	326.765	224.99	166.842	166.804	292.689	6.69223	2.71944	94.3472	69.3908	712.616	34.4219	298.644	82.9833	1499.02	566.653	4.16033	60.4577	77.8308	12.4693	9.69991	72.0388	8.81059	19.1506	74.6113	12.3875	13.0012	8.49735	47.2117	44.291	3.44546	29.8494	66.7051	1.57328	40.8381	57.5886	57.5312	4.00793	25.1983	6.78489
	861	Las Palmas	4048.78	227.85	1.98686	205.451	156.257	114.707	723.443	90.5945	2371.41	132.225	5.55717	67.0603	177.849	2.71613	3.97606	448.352	282.233	414.991	2.97502	194.857	56.8964	221.297	513.862	13.8328	261.856	80.2176	6.59491	13.1874	72.6578	11.5138	15.8284	74.9481	5.65773	19.3942	19.5798	24.6376	55.7827	16.9699	30.5105	52.5196	20.9516	21.7927	57.2557	56.6139	5.70896	26.5255	4.49066
	909	Capital Governorate	35.386	0	0	0	0	0	0	31.0285	2.28422	0	0	0	0	0	0	541.58	12.682	0	0	0	0	0	0	0.05115	0.062658	0	0	0	0	0	0	0	0	0	0	0	0	0	0	0	0	0	0	0	0	0	0
	910	Northern Governorate	143.481	0.0110752	0	0	0	0	0	65.8835	72.3499	0	0	0	0	0	0	211.112	39.8689	0.000488	0	0	0	0	0	0.266714	2.70286	0	0	0	0	0	0	0	0	0	0	0	0	0	0	0	0	0	0	0	0	100	0
	911	Southern Governorate	395.244	0.075452	0	0	0	0.485046	0	14.4518	363.177	0.00357	0	0	0	0	0	38.8258	68.3115	0	0	0	0	0	0	0.040162	5.96549	0	0	0	0	0	0	0	0	0	0	0	0	0	0	0	0	0	0	0	100	0	0
	912	Central Governorate	81.906	0	0	0	0	0	0	61.6157	13.6885	0	0	0	0	0	0	352.134	17.5556	0	0	0	0	0	0	0.05564	0.193744	0	0	0	0	0	0	0	0	0	0	0	0	0	0	0	0	0	0	0	0	0	0
	913	Muharraq Governorate	32.099	0	0	0	0	0	0	20.2259	6.01646	0	0	0	0	0	0	195.143	12.3704	0	0	0	0	0	0	0.162992	0.025542	0	0	0	0	0	0	0	0	0	0	0	0	0	0	0	0	0	0	0	0	0	0
	914	Midlands	48990.5	4089.14	2457.53	429.688	349.343	31591	3920.34	3.90439	6036.76	593.187	526.963	61.5732	156.029	249.843	25.1359	15.7415	241.443	10816.2	3415.28	552.55	553.803	123107	4543.18	13.9915	9328.44	95.183	3.84302	0.973939	96.0854	3.01081	0.903757	95.8178	3.22211	0.960066	45.7602	42.3421	11.8977	43.5919	42.7196	13.6885	35.2311	51.6068	13.1621	96.0208	0.740091	1.8206	1.03773
	915	Harare	929.167	122.962	61.799	55.4581	93.7302	26.3928	39.7065	301.416	222.902	177.763	201.593	31.6621	242.986	0.40456	0.47678	1454.91	184.21	644.155	399.808	131.778	220.339	107.266	61.974	1232.89	377.214	41.3217	37.7592	20.9191	40.5963	31.5829	27.8208	36.7607	34.4947	28.7445	31.3868	48.7163	19.8969	28.7575	42.762	28.4805	36.0277	42.664	21.3082	14.5116	0.331187	21.764	1.03103
	916	Bulawayo	457.299	140.98	67.5501	2.34851	42.4382	108.089	5.13786	50.7817	38.353	139.575	166.67	0.41445	131.579	0.76739	0.02506	190.469	25.3836	503.184	246.697	3.53615	129.413	202.522	6.00303	103.305	50.8072	41.3498	55.7658	2.88442	44.8853	53.54	1.57474	45.6486	52.8998	1.45158	1.79715	85.3044	12.8985	2.17268	87.9778	9.84952	2.70895	91.3934	5.89763	17.7069	0.725562	30.295	1.81402
	917	Ma'rib	17089.8	0.128592	0	0	0	0.326353	0	2.25407	17064.5	0.01754	0	0	0	0.02005	0	24.7376	348.743	0.032806	0	0	0	0.042614	0	0.102642	738.03	0	0	0	0	0	0	0	0	0	0	0	0	0	0	0	0	0	0	100	0	0	0
	918	Sana'a	11651.7	9.28426	0.464518	18.7044	68.7364	912.485	2027.15	29.0978	8584.76	56.6439	52.8587	50.677	197.652	124.504	87.2119	121.154	705.016	6.77427	0.051932	3.8935	12.8563	407.956	307.338	1.62334	621.598	0	0	0	0	0	0	62.5146	0	37.4854	0	0	0	0	0	0	31.8832	0	68.1168	29.2621	5.71173	26.8098	13.5261
	919	Raymah	1867.37	12.1985	2.45145	5.29843	0.0350676	1431.73	391.23	0	24.4053	84.8931	53.9889	46.0196	0	330.911	44.7782	0	14.7384	3.11325	0.562624	0.673322	0.002312	961.708	110.065	0	5.78478	100	0	0	100	0	0	100	0	0	0	0	0	0	0	0	100	0	0	17.4178	4.20667	10.4173	67.2399
	920	Al Bayda'	9133.39	7.54203	2.59695	0.332781	5.10847	1084	16.6067	9.9616	8005.18	9.27121	2.37204	0.09909	9.62862	6.01773	0.11737	115.657	700.111	0.759974	0.217134	0.03873	0.683414	86.5412	1.59897	1.2073	532.515	100	0	0	0	0	0	100	0	0	100	0	0	0	0	0	0	0	0	53.2859	25.7891	2.83796	18.087
	921	Amran	7851.29	2.35149	3.22167	0.616125	5.99612	1148.8	271.24	5.40207	6413.23	31.9005	9.62523	1.04564	58.3414	140.561	9.16605	88.286	972.799	0.275308	0.265584	0.054904	0.552494	148.039	33.0678	0.521664	464.786	0	0	0	0	0	0	100	0	0	0	0	0	0	0	0	100	0	0	38.3662	20.679	16.7673	24.1875
	922	Al Dali'	3920.25	132.208	47.7083	9.72236	76.7772	2611.32	528.92	0	513.473	179.535	147.653	7.68315	173.975	92.2715	19.9759	0	82.8784	31.404	8.8908	1.51786	24.0832	325.54	62.5923	0	69.8029	100	0	0	100	0	0	100	0	0	100	0	0	100	0	0	100	0	0	29.3096	12.3366	34.6563	23.6974
	923	Ibb	5328.34	83.5726	34.9005	14.5554	104.624	3336.95	950.054	7.07955	796.28	601.889	402.011	14.8346	876.089	581.093	32.2172	145.327	487.308	75.4991	31.7951	2.52479	41.3327	2269.89	189.84	1.40821	341.332	100	0	0	100	0	0	93.7512	4.68626	1.56257	100	0	0	100	0	0	46.6952	51.2707	2.03414	17.9526	3.85974	21.4842	31.4798
	924	Al Mahwit	2277.33	4.74369	1.30236	1.45086	8.22586	1465.2	560.571	0	235.811	51.2811	36.85	53.1505	149.729	171.8	34.3173	0	144.466	4.8156	0.50105	0.358688	2.97383	615.296	123.735	0	41.5722	100	0	0	100	0	0	100	0	0	0	0	0	0	0	0	0	0	0	25.676	6.51762	19.8272	35.1198
	925	Dhamar	7697.87	10.2766	0.56357	6.6338	34.4888	2383.57	1452.94	16.7735	3791.97	292.356	11.7113	19.2041	178.1	396.518	112.444	223.376	771.067	8.59466	0.164338	0.72268	6.0873	1093.07	228.111	1.53756	423.058	0	0	0	0	0	0	80	0	20	0	0	0	0	0	0	74.6714	0	25.3286	36.2579	16.1903	11.8603	26.9996
	926	Siliana	4539.96	81.1237	96.1033	338.169	150.944	615.514	883.416	11.9543	2351.25	9.91581	18.0812	41.709	21.234	2.01018	8.32507	30.7229	89.6484	334.111	131.302	689.707	180.892	2789.51	1682.78	18.515	2156.86	93.6363	0.907916	5.45577	93.4207	1.31405	5.26527	96.6903	1.83913	1.47059	49.9346	10.7701	39.2954	48.0425	13.5711	38.3864	58.4819	4.83153	36.6866	96.7991	2.93847	0	0.262451
	927	Sidi Bou Zid	7497.62	8.60228	0	372.511	771.664	36.8496	1582.7	22.1471	4675.8	1.25305	0	36.9227	128.686	0.15692	6.70315	53.7638	246.485	15.7809	0	410.393	706.386	105.267	1944.94	35.4547	2310.93	0	0	0	0	0	0	100	0	0	0	0	0	0	0	0	0	0	0	95.975	2.34698	0.743042	0.935023
	928	Kairouan	6648.39	186.764	3.52781	1026.25	543.577	348.765	1758.04	25.1312	2716.27	34.8667	0.39202	119.527	135.201	1.97209	12.7683	76.4695	232.034	478.712	5.47404	1454.38	616.314	1213.3	2386.12	18.9353	1849.68	86.4841	2.7017	10.8142	83.8678	3.22469	12.9075	88.4261	0.827295	10.7466	21.5649	1.93998	76.4952	21.5649	1.93998	76.4952	4.88188	5.7752	89.3429	95.0187	2.63446	1.2083	1.13856
	929	Zaghouan	2874.38	65.1952	52.2864	318.084	113.173	524.473	544.982	11.6526	1216.73	8.4248	17.7603	55.9196	28.8995	2.09794	5.65352	25.4834	59.9725	234.299	77.7295	489.102	124.988	2059.77	813.618	30.2183	990.682	84.5219	3.57156	11.9065	83.3314	4.5454	12.1232	86.9115	4.1878	8.90066	20.8876	5.22063	73.8918	17.5432	6.38165	76.0751	15.7117	15.7958	68.4925	92.1122	4.56874	1.01215	2.30694
	930	Morogoro	68769.9	3415.9	714.239	199.101	162.231	55116.9	4957.17	35.0449	4004.37	1499.06	596.015	40.0318	118.14	220.34	15.9078	168.86	203.407	13377.9	2123.28	418.701	367.122	296665	9994.1	86.8979	9845.58	96.0492	3.66819	0.28262	97.3649	2.40317	0.231887	95.9607	3.81367	0.225589	26.6398	70.1132	3.24693	29.4794	67.09	3.43061	21.3895	75.7836	2.82695	71.9063	11.7608	6.23157	8.67118
	931	Dodoma	42304.2	957.14	1488.23	649.106	1042.84	19755.4	5544.11	90.0255	11947.8	169.263	666.058	110.332	494.85	123.456	44.5637	295.361	721.616	3520.53	2774.2	1008.21	1322.73	100472	11188	164.586	19707.7	97.2655	1.76034	0.974133	97.3403	1.62964	1.0301	96.7408	2.33264	0.926599	61.5433	26.8978	11.5589	61.5248	24.2242	14.2511	56.5726	32.1067	11.3207	75.8827	15.0944	2.71425	5.67626
	932	Manyara	45149.9	1893.24	966.66	247.227	308.728	29811	3521.38	20.5429	7972.27	486.181	422.318	56.5867	93.0885	168.929	19.9745	77.5534	659.137	6680.15	2101.72	334.213	545.087	126639	4003.93	54.3073	15822.3	99.0464	0.902053	0.0515806	99.0083	0.95499	0.0367452	98.2369	1.59131	0.171804	69.4505	29.4836	1.06593	66.5847	32.8681	0.547231	54.3038	41.737	3.95919	80.487	6.12095	5.75557	7.63651
	936	Hamah	10203.9	177.073	60.5908	296.041	276.67	577.893	3161.66	94.6887	5546.99	92.6996	72.9966	74.943	163.047	5.0562	10.8308	418.498	470.157	234.557	23.6694	76.5744	78.4856	2394.98	527.029	16.253	1307.37	85.7639	8.32019	5.91591	86.5698	8.41954	5.01064	87.7082	7.16358	5.12818	16.9044	50.9102	32.1855	17.3302	55.6152	27.0546	11.3414	64.8542	23.8043	66.4946	12.7494	6.46196	14.1356
	937	Gezira	25066.3	10.974	0	540.491	199.867	86.4848	5657.1	272.423	18210.6	2.58684	0	432.973	261.686	0.36722	5.22476	1658.99	1884.25	25.6471	0	266.515	134.506	174.938	2036.5	417.029	12178.1	97.3336	0	2.66641	97.3464	0	2.65358	92.5925	0.308814	7.09871	42.9087	0	57.0913	64.2543	0	35.7457	9.07049	0.548998	90.3805	50.1265	24.1477	8.80898	15.8713
	938	Khartoum	21109	2.36435	0	16.8788	7.41785	27.2381	870.312	788.3	19164.7	0.71895	0	4.75326	4.47861	0.07186	2.12983	5982.68	1758.68	3.6016	0	7.12397	2.7321	20.735	154.977	440.861	3658.25	100	0	0	100	0	0	98.2749	0	1.72513	100	0	0	100	0	0	45.5266	0	54.4734	57.9005	21.8035	15.5716	2.06811
	939	North Kordufan	243289	3.31749	3.94039	3183.24	917.564	490.625	101009	28.3087	137756	0.85685	1.07352	1667.29	1282.82	2.67843	456.931	174.926	499.983	14.1615	2.20179	1744.17	603.014	2019.55	49420.6	29.9967	17437.6	99.6338	0	0.366224	99.685	0	0.315016	98.5151	0	1.48485	57.256	0	42.744	47.7857	0	52.2143	12.3046	0	87.6954	69.4825	20.3156	3.3313	4.03974
	940	Lakes	38279.2	3.5559	0.901289	223.23	10.6613	18466.3	19449.8	0	1.29404	0.59856	5.20736	214.694	63.513	15.6285	247.816	0	0	12.8687	1.40946	426.653	17.9981	76806.7	39854.5	0	2.28211	99.6485	0	0.351457	99.8395	0	0.160506	99.7915	0.00055829	0.207975	69.3355	0	30.6645	80.9353	0	19.0647	83.9569	0.0362763	16.0068	36.2018	9.02504	14.2954	30.8444
	941	Warrap	34681.6	2.30375	0.00109692	167.226	2.03256	14629.6	19813	0	1.33386	0.56324	0	108.04	11.1438	64.4764	453.409	0	0.07505	2.54946	0.001318	243.65	1.7914	50511.6	37078.3	0	1.35878	99.76	0	0.239971	99.9279	0	0.0721427	99.8913	0.000776204	0.107942	86.5072	0	13.4928	95.48	0	4.51998	94.2119	0.0152264	5.77285	58.3649	13.6073	14.6383	13.3895
	943	Gauteng	18213.9	426.299	57.0571	4011.32	2010.85	832.156	6429.06	1538.75	2767.88	61.8228	145.37	691.831	6523.78	0.84824	11.9484	8559.27	141.279	1635.39	113.818	8343.93	6281.2	2639.49	7257.05	7254.13	2363.86	62.8048	1.84094	35.3542	62.3717	1.22455	36.4037	56.12	1.9675	41.9125	7.13697	2.82167	90.0414	7.03962	2.01248	90.9479	18.0753	3.25649	78.6682	63.5108	1.64319	11.6014	4.10312
	944	Diourbel	4885.2	0.7986	0	235.777	126.119	1.31421	1158.82	126.201	3236.05	1.3322	0	173.566	245.108	0.00767	18.4624	935.081	618.888	2.65466	0	232.295	157.408	1.91518	612.393	233.061	2260.13	97.1915	0	2.80847	88.2639	0	11.7361	91.743	0	8.25695	31.1409	0	68.8591	22.8808	0	77.1192	0.622546	0	99.3775	54.3053	8.70149	17.1638	4.15529
	945	Ar Riyad	377071	5.27509	0	0.52619	0	2.70938	2.44717	1272.22	375576	0.99583	0	0.02382	0	0.01265	0.0488	6626.12	2589.87	3.64813	0	0.10663	0	1.20637	0.85477	52.1123	17822.9	0	0	0	0	0	0	0	0	0	0	0	0	0	0	0	0	0	0	65.084	0	14.1053	7.71062
	946	Al Quassim	54377.5	1.55509	0	0.305274	0	2.92237	1.93599	254.997	54105.1	0.29673	0	0.09154	0	0.07403	0.00178	561.774	1097.5	0.862968	0	0.164996	0	1.01448	0.98961	16.2508	4019.98	0	0	0	0	0	0	100	0	0	0	0	0	0	0	0	0	0	0	86.7859	0	13.2141	0
	947	Ha'il	121297	0	0	1.08168	0	0	18.5125	119.505	121155	0	0	0.0197	0	0	0.1092	253.985	512.97	0	0	0.73553	0	0	9.24279	4.59985	7324.03	100	0	0	100	0	0	100	0	0	0	0	0	0	0	0	100	0	0	100	0	0	0
	948	Al Bahah	10308.1	248.59	35.4788	58.6944	166.114	467.873	452.858	21.2689	8851.82	66.2736	32.2299	6.76604	76.0382	2.17574	0.88237	36.1885	256.875	41.6521	4.41576	6.66198	16.1963	77.257	51.9964	1.36796	474.125	100	0	0	100	0	0	57.1424	42.8576	0	100	0	0	100	0	0	2.55299	97.447	0	62.3505	5.85422	17.2865	14.5087
	949	Dowa	2766.95	151.628	53.2366	145.822	199.925	219.833	203.875	6.50224	1785.64	50.3748	26.4314	42.7837	102.464	5.28678	6.95884	26.5695	523.693	454.118	100.714	320.576	357.723	735.075	483.873	19.54	2027.83	64.2466	13.554	22.1994	69.1351	12.8597	18.0051	69.5558	14.0836	16.3606	28.1994	31.4386	40.362	31.9408	31.3893	36.6699	18.6972	42.2631	39.0396	60.4897	13.6219	12.1644	13.724
	950	Balaka	2195.37	314.529	155.716	56.9666	118.523	407.325	139.134	15.4228	957.284	59.7123	57.0429	10.2209	39.6855	9.82713	4.90456	52.5306	227.25	687.635	250.313	73.6324	185.622	1173.78	163.11	44.4232	1504.78	57.2804	35.2914	7.4282	55.0882	37.0118	7.89997	59.4928	33.281	7.22624	27.7649	59.6723	12.5628	25.7387	59.9637	14.2975	24.1553	62.3928	13.4519	80.565	6.12422	5.21497	8.09581
	951	Chiradzulu	793.116	21.679	0	5.54921	71.3937	22.6203	13.369	0.00230544	658.128	4.04229	0	0.50332	43.4876	0.50377	0.11977	0.0018	357.483	83.5191	0	17.0185	205.544	109.051	30.2495	0.011774	1428.11	66.6649	13.3378	19.9972	66.6632	16.6722	16.6646	67.2953	22.7546	9.95008	41.4479	22.2691	36.283	32.7522	27.6985	39.5493	18.2257	70.2235	11.5508	28.4699	0	71.5301	0
	952	Blantyre	2001.24	330.093	92.9454	36.1117	146.481	343.124	252.77	72.81	726.401	158.512	170.828	9.44865	171.289	14.0451	6.37671	577.558	271.408	1048.56	261.097	66.4287	335.247	1081.97	526.056	293.185	1365.31	74.2657	20.3893	5.34507	78.101	17.6951	4.20394	76.3602	20.002	3.6378	29.6137	59.5998	10.7865	30.2847	57.8253	11.89	27.1132	63.4181	9.46869	45.4291	3.59075	35.1505	3.18715
	953	Ntchisi	1924.13	131.082	88.5662	93.0555	115.072	362.745	97.5859	2.37185	1033.59	22.5557	29.2962	22.2981	42.573	6.49572	1.95468	9.28688	254.505	437.784	187.903	261.93	257.228	2050.18	366.598	6.55816	1374.83	64.9698	13.5252	21.5051	76.0534	9.66249	14.2841	73.8904	15.6843	10.4253	25.251	25.9134	48.8355	37.2384	25.5109	37.2507	20.2446	44.2071	35.5483	79.7325	7.68598	1.08614	11.4954
	954	Kamuli	1432.19	1125.28	4.21559	0.979213	0	257.333	13.1992	0	1.63866	585.4	21.526	0.14749	0	3.65124	0.12809	0	0.11642	4778.5	12.5291	3.13591	0	1078.52	54.6193	0	3.80262	34.8172	65.1828	0	47.9188	52.0812	0	50.0703	49.659	0.270705	6.82866	93.1713	0	10.1358	89.8642	0	3.8919	95.9872	0.120855	31.8359	4.83787	60.3194	3.00682
	955	Luuka	901.33	766.32	9.98716	0.678522	1.13784	117.302	3.85357	0	2.00454	457.84	80.8843	0.11408	7.63866	0.99454	0.1264	0	0.00067	2925.92	32.2366	2.07436	4.01308	446.054	19.4266	0	11.0259	17.3924	81.1582	1.44938	10.2575	87.1781	2.56438	38.9131	61.0869	0	1.76395	96.8837	1.35235	0.803968	97.0079	2.18817	1.55108	98.4489	0	22.5205	0.102706	73.1424	0.156934
	956	Buyende	2022.44	1052.44	5.87866	9.69651	2.68777	319.799	47.3931	0	7.06075	475.959	3.38884	1.14578	2.48506	1.79621	0.13965	0	0.00658	3335.52	6.98291	25.5111	4.67166	1034.62	159.283	0	9.31824	38.9993	60.0005	1.00027	48.2325	49.4139	2.35356	49.3805	49.736	0.88348	3.77319	95.905	0.321774	3.27521	95.9107	0.814068	1.61218	98.2257	0.162153	41.7435	2.56999	31.786	23.9005
	957	Jinja	1405.74	882.474	25.7732	7.46518	4.4369	264.909	11.1622	5.51655	11.185	677.394	129.266	4.72364	26.0541	2.48902	0.07503	20.8367	1.40261	3460.94	97.3413	23.8451	18.3596	1002.09	37.9216	24.8801	18.2353	41.5694	56.8619	1.56868	48.509	49.2522	2.23878	42.5834	55.4967	1.91989	4.91863	93.2803	1.80105	6.39898	91.6023	1.99876	2.6362	89.7666	7.59717	19.2167	0.290064	71.5839	2.18953
	958	Apac	3305.41	1583.79	4.90092	266.783	65.419	584.738	350.639	0	53.8141	402.007	0.81397	45.3306	16.7587	11.128	5.73884	0	6.94871	4413.09	10.5589	647.145	139.6	2197.2	1088.84	0	140.026	38.4164	49.1922	12.3914	54.0143	33.486	12.4997	49.4597	38.4783	12.062	8.33062	76.8176	14.8517	16.2482	64.5875	19.1643	10.9006	71.3027	17.7967	80.1577	8.06404	1.17439	10.6039
	959	Nakasongola	3646.64	625.537	1.33573	115.91	31.5439	1879.4	706.137	0	14.47	155.486	3.86719	27.3679	11.4354	33.7309	6.6661	0	2.00873	2352.94	4.50904	338.399	63.055	9978.59	2776.97	0	48.768	82.4712	14.4998	3.02893	84.5727	12.2729	3.15433	82.6537	14.7006	2.64578	33.1976	56.7023	10.1001	37.0351	50.8766	12.0883	24.9718	64.3352	10.693	85.9382	8.2473	0	5.81449
	960	Masindi	4246.47	268.034	0.411102	762.063	8.46722	1724.06	1390.32	0	87.4561	128.134	0.05544	240.756	15.5747	5.45661	30.004	0	0.49114	1370.59	2.28976	3429.95	39.2134	14960.1	6513.87	0	523.604	74.4556	4.32235	21.222	82.178	3.16974	14.6523	80.912	4.42597	14.662	14.6053	18.0989	67.2958	19.7323	17.8796	62.3881	15.5246	26.2263	58.2491	67.8006	9.17437	17.3225	5.70255
	961	Kayunga	1689.16	714.63	3.62589	5.98005	0.931854	705.611	60.5923	0	24.4722	344.26	11.2393	2.54173	0.79037	11.754	0.37183	0	0.48488	3285.09	13.681	14.4022	2.02022	3495.67	204.777	0	101.511	81.1081	18.5101	0.381814	82.9623	16.4788	0.55886	82.796	17.1297	0.0743253	25.1665	74.4974	0.336151	24.5064	74.9521	0.541491	20.5881	78.6675	0.744381	38.5421	5.79315	52.982	2.68275
	962	Luweero	2116.3	1309.24	13.0419	0.614	0	724.388	66.3744	0	2.387	498.12	75.8767	0.00912	0	16.922	0.42139	0	0.09182	7017.58	59.4244	2.59605	0	4145.54	314.41	0	13.5576	56.6899	43.1776	0.13248	68.8453	30.9034	0.251311	68.6202	31.2973	0.0825314	14.6198	85.3299	0.0502986	21.0798	78.7897	0.130481	18.5601	81.4227	0.0172617	55.6105	4.84258	35.5003	4.04661
	963	Amolatar	1635.14	662.383	6.68604	31.9947	15.9766	110.044	55.7948	0	17.0426	173.79	2.28414	5.04673	4.6926	1.32915	0.35356	0	3.15541	1980.29	14.5751	78.6357	37.6987	314.765	152.345	0	33.2632	22.3601	75.223	2.41687	39.3669	56.3783	4.25485	31.389	62.6846	5.92643	2.08775	96.0401	1.87212	3.5436	92.4059	4.05047	1.93523	93.6098	4.45494	73.9532	7.38866	0	18.6581
	964	Mityana	1569.29	1165.36	7.15205	3.37744	0	353.447	16.9814	0	0.676357	374.801	33.7951	1.16223	0	7.46661	0.14266	0	0.00177	6709.55	39.0688	14.2761	0	2194.32	86.7407	0	1.83206	29.6522	70.1433	0.20452	35.5419	63.8556	0.602473	44.8467	54.9079	0.24542	7.33577	92.6045	0.0597297	9.12723	90.6904	0.18234	6.66889	93.1255	0.205598	67.1968	10.5485	13.5015	7.50668
	965	Kiboga	1573.94	386.297	1.51394	13.9785	0	702.135	469.673	0	0.309334	153.044	8.76893	2.45855	0	17.5723	11.2128	0	0	2237.44	7.41726	58.1564	0	3905.09	2020.65	0	1.9594	78.4223	20.8816	0.69605	83.9626	15.0939	0.94346	88.4069	11.3575	0.235619	24.7446	73.5049	1.75049	30.2809	66.0799	3.63921	29.7891	69.0833	1.12765	62.4043	8.50412	15.7819	13.3097
	966	Mpigi	1687.14	834.946	3.77028	1.22018	0	498.528	2.11976	0	2.3031	360.494	8.70817	0.33975	0	3.64187	0.00465	0	0.04112	4011.48	13.4868	2.62575	0	3030.43	4.49347	0	5.09731	59.1998	40.8002	0	62.5495	37.4505	0	69.3784	30.5086	0.113001	6.5037	93.4963	0	7.2441	92.7559	0	5.07481	94.6584	0.266745	48.8734	3.18657	34.4509	13.213
	967	Butambala	464.896	326.351	1.5611	1.89635	0	127.454	7.55664	0	0.0203135	116.405	3.9802	0.14703	0	0.57711	0.03383	0	0	1737.06	8.47883	7.35915	0	967.3	29.6632	0	0.135266	57.7246	41.4623	0.81311	67.6066	32.3934	0	69.3455	30.0202	0.634305	7.99616	90.8842	1.1196	14.295	85.705	0	8.04986	90.569	1.38109	54.7228	9.93227	34.738	0.606923
	968	Gomba	1537.75	411.144	2.92076	129.42	3.00719	195.858	777.774	0	5.38077	127.509	1.36446	21.1166	0.91569	1.89634	13.5568	0	0.08959	1907.43	11.7045	492.513	9.71937	1078.43	3726.97	0	31.0218	78.9965	15.2744	5.72919	86.7045	8.5085	4.78702	85.1564	9.70476	5.1388	28.3153	58.0564	13.6283	39.2805	43.4568	17.2627	30.3819	48.2642	21.354	76.2193	10.6446	0.00283004	13.1333
	969	Wakiso	2488.28	1054.31	120.963	7.73129	33.2535	244.757	0.799765	92.8679	7.63659	918.541	642.635	7.67032	205.396	3.46808	0.01062	970.688	5.46038	5377.72	650.012	19.6385	171.521	1273.55	2.37086	514.749	13.5227	32.0964	67.2863	0.617341	42.7572	56.5528	0.689945	46.3355	53.488	0.176533	5.80435	93.7585	0.437131	1.36189	98.4211	0.216992	6.16821	93.7338	0.0979714	18.3833	0.234749	47.7672	2.86576
	970	Nakaseke	3466.66	673.905	2.30764	40.1571	0	2001.78	743.436	0	3.96905	213.996	7.99877	7.19522	0	29.3508	10.015	0	0.00976	3921.64	8.07461	147.273	0	11480.6	3025.59	0	22.1342	77.401	22.1534	0.445646	88.7358	10.6603	0.603876	88.3196	11.0672	0.613154	22.0808	77.4853	0.4339	37.0262	62.0641	0.909696	29.332	68.2781	2.38989	70.7217	7.91429	8.74156	12.6224
	971	Kyankwanzi	2511.48	265.434	0.224192	259.189	1.00159	712.217	1256.55	0	16.0405	122.312	1.7162	110.177	0.17604	16.7534	41.9948	0	0.34438	1444.13	1.29121	1035.14	4.88694	3699.77	5700.05	0	76.8803	79.1068	8.26153	12.6317	89.394	3.03001	7.57604	86.9579	5.17325	7.86881	28.5852	31.2324	40.1824	42.4124	18.9714	38.6161	34.2689	22.5425	43.1886	59.8555	11.8102	6.87962	21.4547
	972	Kaberamaido	1828.77	1101.53	1.71085	22.403	7.75727	121.005	43.196	0	11.0363	292.479	0.37874	2.17714	3.35897	0.64917	0.10049	0	0.70285	3207.55	3.64194	54.1133	20.7192	375.302	148.238	0	11.8288	7.42159	90.6254	1.953	13.227	84.6563	2.11669	19.2473	78.1149	2.63776	0.750476	98.4714	0.778103	1.17446	98.1602	0.66539	0.667263	98.3244	1.00839	72.9768	8.59323	0	18.43
	973	Dokolo	1160.46	919.976	3.84209	6.31413	2.30438	117.316	61.6972	0	1.36575	255.501	0.86119	0.34653	0.67019	0.55925	0.0355	0	0.0016	2203.55	7.65795	15.5329	3.46995	318.241	163.084	0	1.50785	23.7474	74.9147	1.3379	52.9417	47.0583	0	43.1174	54.5447	2.33786	2.11777	97.0867	0.79557	9.00876	90.9912	0	1.56095	97.5446	0.894408	68.3699	4.6116	0.033746	26.9848
	974	Kyenjojo	2759.89	1725.38	0.0069468	231.685	0.837288	680.57	119.079	0	2.2314	597.319	0.0002	61.0855	0.7487	12.7657	4.62544	0	0.00096	9039.76	0.086066	883.921	4.09982	8295.82	577.205	0	16.5571	24.5368	64.3345	11.1287	29.3105	58.6216	12.068	31.8467	58.9235	9.22978	4.65766	84.2155	11.1268	7.05578	79.5382	13.406	4.3888	85.8081	9.80307	54.1701	2.98854	30.5609	12.2805
	975	Kamwenge	2488.25	1170.13	17.0085	322.226	42.1938	599.989	213.936	0	19.3588	444.117	11.7267	75.1281	29.6904	2.33133	6.23235	0	8.61084	4864.06	52.8299	1115.27	180.6	6832.83	831.506	0	64.5763	47.842	36.8765	15.2815	61.4414	27.1186	11.44	51.8667	33.5623	14.5711	4.19385	74.0509	21.7553	4.6197	75.2788	20.1015	3.49671	74.6002	21.903	46.3597	2.26749	31.8133	19.5595
	976	Kyegegwa	1348.16	690.955	9.2571	319.011	20.1816	141.423	166.459	0	0.838641	247.852	7.12471	90.0927	16.7589	5.18943	8.08525	0	0.00487	3799.17	24.146	1543.98	63.568	1221.73	992.141	0	4.14985	17.2459	60.1619	22.5922	21.4726	60.43	18.0974	26.6804	52.5533	20.7663	3.55123	73.0249	23.4239	5.29708	75.9766	18.7264	5.15602	71.3865	23.4575	50.8153	2.34138	41.6073	5.23601
	977	Sembabule	2389.22	623.438	1.10152	395.035	22.2618	187.254	1156.99	0	1.76509	224.867	5.04909	62.5914	11.458	2.55639	30.5315	0	0.01069	2040.89	4.14149	1276.2	45.6382	894.453	4815.1	0	5.68762	71.1943	14.4015	14.4042	79.0872	9.47513	11.4376	80.4549	8.3755	11.1696	25.6608	46.8509	27.4884	32.26	37.8638	29.8761	30.9001	37.6375	31.4624	69.1604	5.44206	17.0314	8.36618
	978	Kibale	4267.7	2458.05	0.490384	352.366	3.65891	1087.69	337.741	0	6.85213	1009.2	1.80237	113.985	2.96728	41.9263	13.184	0	0.13474	14226.7	1.72372	1576.75	16.6924	10165.1	1882.39	0	43.6074	32.9007	56.357	10.7424	43.1545	47.6871	9.15838	42.9663	49.1591	7.87463	8.29347	80.0061	11.7005	12.5792	76.8416	10.5791	8.31728	81.3369	10.3458	53.1042	4.81415	24.8919	17.1898
	979	Mubende	4977.19	1838.77	15.2592	729.511	10.8994	976.203	1225.71	0	37.0774	689.045	37.117	208.348	3.95267	23.1526	36.926	0	0.53951	9308.1	63.379	3268.71	42.4644	5584.79	6166.23	0	189.892	53.2015	28.4405	18.358	69.5873	16.4253	13.9874	67.0599	17.9008	15.0393	13.1017	56.7184	30.1799	21.7581	44.7928	33.4491	14.7224	49.0492	36.2284	60.1025	7.83818	14.135	17.3657
	980	Umm Salal	228.658	0	0	0	0	0	0	15.4135	212.37	0	0	0	0	0	0	69.549	49.1351	0	0	0	0	0	0	0.30575	9.51476	0	0	0	0	0	0	0	0	0	0	0	0	0	0	0	0	0	0	0	0	0	0
	981	Region de Fes-Boulemane	19815.8	77.8894	5.80433	111.078	93.494	1893.4	9135.73	49.7736	8436.52	94.4857	22.5234	114.143	527.528	12.8062	28.6204	826.938	506.588	249.362	20.0704	267.891	146.603	8896.9	15110.5	22.6392	3573.68	100	0	0	100	0	0	90.7888	3.39383	5.81735	100	0	0	100	0	0	0.540104	89.0096	10.4503	49.5084	15.7447	14.3193	11.7599
	982	Tadla - Azilal	16469.7	114.433	30.5126	117.653	105.924	4102.85	7670.32	14.9594	4256.96	198.784	258.45	200.309	298.608	42.5769	131.282	194.573	580.629	412.204	73.8153	296.956	235.228	20248.9	25178.5	18.2523	5525.27	100	0	0	100	0	0	93.1424	3.92073	2.93687	100	0	0	100	0	0	12.4548	66.7613	20.7839	36.9974	13.6084	17.9207	22.2422
	983	Analamanga	16391.1	259.426	24.3027	1970.68	599.077	1233.7	11426.9	157.381	575.38	49.2346	7.90233	1005.68	670.296	12.0986	194.454	2317.67	914.406	1536.62	86.2478	4961.83	1607.9	16967.6	23559.1	770.783	1412.41	94.2428	0.322688	5.43453	94.8654	0.349889	4.78473	95.7912	0.300452	3.90832	39.881	1.36991	58.7491	37.8909	1.75876	60.3503	29.8744	1.59048	68.5352	72.1489	5.98884	12.8583	5.31608
	984	Betsiboka	30676.9	5.88938	0	584.17	18.5629	599.787	28947.1	0	113.731	1.72143	0	267.907	21.9427	1.01212	74.8771	0	0.65008	30.8569	0	1374.77	49.1713	6111.59	56266	0	179.804	99.3552	0.00378182	0.640986	99.5114	0.00505304	0.483586	99.179	0.00986122	0.811165	63.1924	0.0791852	36.7284	68.4361	0.128376	31.4356	43.2385	0.271776	56.4898	84.42	14.3704	0.468201	0.741368
	985	Bongolava	18040.9	0.861342	0	674.807	208.358	3.83759	16219.9	1.08309	856.481	3.75953	0	323.115	152.82	0	117.266	4.03405	63.8667	4.76039	0	994.572	375.627	45.1243	25054.6	4.01354	1181.01	97.8643	0	2.13567	98.2779	0	1.72211	97.8843	0	2.11568	60.1502	0	39.8498	60.5474	0	39.4526	38.0432	0	61.9568	82.1767	14.3185	0.59486	2.90992
	986	Vakinankaratra	17351.3	43.3947	10.3682	1039.84	1174.11	666.848	10863.4	17.681	3485.66	18.1161	5.54367	249.557	464.12	32.4097	210.857	53.4069	928.899	337.368	50.1024	3264.56	3713.58	9234.49	30405.6	113.393	9610.39	96.903	0.0126924	3.08434	97.2738	0	2.72622	97.454	0.0839998	2.462	71.3809	0.160225	28.4589	73.2925	0	26.7075	64.3073	2.60567	33.087	84.9607	6.91061	3.07672	4.95597
	987	Amoron'i Mania	17057	72.3	0.478318	1104.81	654.373	1413.26	13469.9	0	299.256	28.8103	0.1429	233.809	228.337	27.0428	210.725	0	26.7539	768.8	1.56093	4820.84	1921.05	25655.6	35847.7	0	628.138	95.7593	0.0911644	4.14956	96.0688	0.113618	3.8176	96.4253	0.263703	3.31097	65.5999	1.80631	32.5938	66.6116	2.44173	30.9466	60.3647	4.12224	35.513	86.586	8.02305	0.329755	5.06121
	988	Alaotra-Mangoro	27684.7	238.577	42.1434	769.938	349.557	9482.94	15202.7	2.30792	1255.61	133.65	18.0491	378.197	256.304	95.6816	225.19	11.373	75.4293	1919.25	172.069	2893.86	859.374	130427	58732	9.52977	2739.76	97.8733	0.38263	1.74406	98.1272	0.355696	1.51712	97.9915	0.416357	1.59217	64.6688	7.5546	27.7766	64.5939	9.62532	25.7808	53.152	11.7695	35.0785	80.2038	11.147	2.01327	6.63596
	989	Al Farwaniyah	217.733	0	0	0	0	0	0	109.51	108.198	0	0	0	0	0	0	1301.52	119.649	0	0	0	0	0	0	3.5501	4.47529	0	0	0	0	0	0	0	0	0	0	0	0	0	0	0	0	0	0	0	0	0	0
	990	Nairobi	762.456	123.754	124.986	86.7271	164.44	30.29	143.141	79.5586	4.9643	171.839	1697.35	63.6734	1547.72	0.15075	0.54319	1598.8	11.8338	792.99	962.139	111.995	501.794	136.308	105.274	374.946	9.89425	66.6635	22.2267	11.1098	45.4495	36.3698	18.1807	13.4601	50.006	36.5339	0.526027	83.7756	15.6984	0.347687	85.2051	14.4473	8.94412	31.4192	59.6367	14.3529	0.131366	23.6245	3.31877
	991	Central	12989	6558.33	242.871	1259.19	321.898	3112.08	766.514	23.534	660.826	3529.23	517.952	276.753	247.621	4.63134	3.6551	77.0581	233.536	35658.1	961.747	3561.11	793.671	32657.5	2170.97	77.2076	1296.78	60.8327	22.6857	16.4815	61.4395	23.8818	14.6786	61.4544	27.5493	10.9963	3.57425	67.7689	28.6568	4.46176	68.2156	27.3227	1.47966	81.4214	17.0989	38.3873	1.63055	51.4653	6.15027
	992	Ajlun	413.874	55.7726	9.03512	42.0884	10.8036	139.962	155.472	0	0.459676	56.1424	67.7124	51.4962	64.105	5.97541	4.6838	0	0	27.8982	0.779556	2.64048	0.672898	185.085	13.6299	0	0.029918	91.6669	8.33312	0	100	0	0	70.9686	22.579	6.45239	62.0666	37.9334	0	100	0	0	10.1012	89.8504	0.0484174	23.8031	8.13272	28.796	22.5532
	993	Jarash	410.019	19.6862	4.53935	107.542	28.5297	20.1714	224.907	0.0733577	2.33456	16.9858	32.4615	86.0185	112.712	0.89433	10.2259	0.71812	0.39239	3.89144	0.239192	9.04609	1.88822	22.0607	21.5957	0.006496	0.215106	86.9596	0	13.0404	83.3378	0	16.6622	82.2594	4.8382	12.9024	40.0738	0	59.9262	32.0609	0	67.9391	18.2541	18.2248	63.5212	28.4274	4.46699	44.51	3.28412
	994	Haut-Sassandra	15206	1831.68	89.5447	160.49	25.9778	12494.4	525.478	1.56111	1.02897	647.921	458.275	131.387	147.252	249.768	3.7405	12.691	0.00075	6250.87	161.128	260.128	45.0315	52728.8	954.633	1.86237	1.57534	90.4874	7.34088	2.17169	90.412	7.12394	2.46403	88.0284	9.20126	2.77037	28.2482	54.7719	16.9799	27.2218	53.1752	19.603	15.3809	61.1924	23.4267	76.6829	10.7141	3.15315	5.97277
	995	Agneby	9143.64	556.36	66.5479	0.917629	0	8491.93	21.0139	0	0	356.732	312.777	0.7057	0	108.085	0.06926	0	0	2735.64	183.439	1.55093	0	62604.8	27.9449	0	0	94.4	5.60004	0	94.5713	5.42866	0	93.7272	6.26424	0.00851439	24.9527	75.0473	0	24.4115	75.5885	0	19.9429	80.0571	0	50.967	15.7902	9.69104	23.5517
	996	N'zi-Comoe	19462.6	1047.75	53.543	44.3863	0	17201.5	1102.02	0	1.43792	656.072	315.39	20.3936	0	78.9364	1.22626	0	0	4924.79	155.556	118.215	0	87823.4	3649.7	0	5.0426	95.9497	3.71748	0.332777	96.8175	2.81206	0.370455	95.9877	3.59928	0.413015	22.4575	73.7826	3.75994	27.9117	66.187	5.90131	11.4791	82.3126	6.2083	63.394	24.8528	5.83341	5.91985
	997	Marahoue	8605.15	861.064	56.0368	95.9731	7.07074	6963.4	443.314	0	11.1531	533.34	398.518	93.6632	56.233	73.9223	2.672	0	0.4288	2598.7	98.8231	150.818	13.2752	23393.4	786.316	0	17.5523	91.1384	6.89667	1.96497	91.2519	6.40195	2.34618	90.3545	7.53894	2.10657	17.59	64.5882	17.8219	17.5672	60.9559	21.4769	7.96804	68.836	23.196	64.7817	17.214	4.44659	9.72052
	998	Fromager	6673.78	823.051	64.2073	42.8429	5.21191	5541.19	189.881	0	3.36169	558.109	408.577	35.2856	35.2112	40.1473	0.81559	0	0.04018	3315.92	132.841	79.0622	10.1838	24449.9	481.078	0	8.62791	89.5234	9.38427	1.09237	89.9542	8.28062	1.76518	89.7051	8.77088	1.52401	16.6048	75.5158	7.87942	19.5489	69.0745	11.3766	5.4876	83.233	11.2794	57.9207	19.3267	5.69327	13.279
	999	Vallee du Bandama	28312.4	1430.09	101.72	24.0602	19.1849	25329.1	1066.18	19.4552	134.719	881.096	478.291	13.5878	116.328	39.6859	1.0567	130.077	0.93044	5762.47	278.95	57.1905	46.8032	116313	3222.84	38.3901	461.614	96.5	3.4081	0.0919152	96.8466	3.06831	0.085081	96.3256	3.56919	0.105258	22.0059	76.6477	1.34637	24.2599	74.6337	1.10646	6.2152	91.9541	1.83075	60.1631	22.2047	4.84734	6.63533
	1000	Lacs	8804.02	581.007	21.5381	138.824	32.3676	6364.95	1434.34	0	10.9228	418.299	105.418	98.363	192.988	18.339	4.60555	0	0.56265	2175.07	51.6225	272.508	74.9215	26347.1	3279.11	0	11.5701	93.873	4.34062	1.78635	94.5	3.84037	1.65965	93.4685	4.87262	1.6589	17.7064	62.4494	19.8442	18.0902	62.0467	19.8632	4.99304	72.2286	22.7784	53.046	26.9146	8.18932	7.55433
	1001	Worodougou	22557.3	913.125	63.2072	46.7849	14.0546	19643	866.67	0	999.134	524.966	159.848	32.9169	52.2908	60.4451	2.80869	0	3.86396	3607.2	156.784	95.5634	27.3469	83774.2	2173.33	0	2523.26	97.3966	2.37167	0.231771	98.058	1.71972	0.22232	97.7577	2.02641	0.215902	30.6951	64.0461	5.25883	33.8783	59.8066	6.31506	17.1043	75.774	7.12167	69.3007	23.4196	2.70432	4.57535
	1002	Kissidougou	9034.51	456.47	8.2907	77.0194	13.1472	7340.4	1136.2	0	0.522383	219.521	40.5945	44.3015	67.7642	19.6034	3.1118	0	0	3167.47	37.3592	351.111	51.6481	48440.6	5571.83	0	0.725156	96.0171	3.21789	0.764976	96.372	2.91123	0.716739	95.8506	3.35161	0.797799	37.9073	46.3078	15.7849	41.4942	43.9408	14.565	11.321	67.3129	21.3661	80.3467	12.4894	0.930411	0.992124
	1003	Kerouane Prefecture	5716.34	91.6257	0.0947254	118.411	8.80542	4197.3	1295.67	0	1.41266	40.9129	0.27364	71.018	84.8179	4.52569	3.80708	0	0.02215	466.938	0.277174	445.334	35.4467	23528.5	5203.38	0	2.53126	97.6422	0.724296	1.63346	97.9062	0.715999	1.37777	97.466	1.09707	1.43688	32.3778	15.7175	51.9047	36.4081	16.4052	47.1866	10.9252	34.7791	54.2957	77.5439	14.0203	1.63513	3.2724
	1004	Telimele Prefecture	7633.86	793.927	5.27529	40.9899	0.00367029	6301.58	449.33	0	8.35208	264.913	10.7923	9.47039	0	39.697	0.99799	0	0.04801	3394.36	23.3249	122.409	0.020136	28268.8	1413.05	0	34.1313	91.9461	7.52358	0.53029	92.5121	6.94876	0.539114	91.1941	8.28926	0.516667	42.2618	53.9153	3.82283	44.0476	51.9757	3.97671	16.5682	80.2911	3.1407	88.5699	9.63215	1.23028	0.567683
	1005	Lelouma Prefecture	2346.78	326.035	2.57592	348.789	2.21201	1171.05	495.923	0	0.123912	66.1003	3.90319	105.583	4.84783	2.63491	1.96883	0	0	1570.31	7.44755	1248.85	6.82129	6317.84	1975.18	0	0.22201	74.0242	9.44467	16.5311	75.0826	9.68268	15.2347	79.264	10.1558	10.5802	13.9767	27.8491	58.1742	15.2336	29.3388	55.4276	4.9559	44.5143	50.5298	86.8342	9.09235	0	4.07343
	1006	Dalaba	3841.98	461.416	2.33258	601.77	3.69249	1410.89	1299.64	0	10.5835	61.7486	4.8596	103.256	5.88922	6.78266	4.00279	0	0.03137	2387.59	10.8769	2016.02	11.7381	7727.47	4850.15	0	11.0674	76.8405	8.50693	14.6526	80.1836	7.49903	12.3174	80.3224	9.54322	10.1344	20.8207	27.6342	51.5451	24.0963	30.2795	45.6242	10.657	45.1691	44.1739	96.2679	2.57819	0.704573	0.449373
	1007	Labe Prefecture	2042.21	409.974	5.88367	536.218	34.9209	586.131	466.33	2.2081	0.0991934	67.8524	18.3569	149.043	125.878	2.07986	1.1612	10.7072	0	2157.92	15.0061	1783.57	80.7241	3246.97	1640.51	4.34135	0.086912	58.1752	13.2258	28.599	59.6612	11.3552	28.9836	66.7669	12.434	20.7991	9.18581	24.5058	66.3084	9.35386	23.3639	67.2823	2.49684	28.4098	69.0934	81.9999	6.44757	5.05319	1.86709
	1008	Pita	4120.74	634.338	0.0703201	641.455	15.2301	1950.12	869.399	0	1.45738	119.612	0.12274	148.942	43.3978	6.95239	2.85484	0	0	2938.94	0.18791	2159.22	59.9147	9959.85	2845.81	0	1.24956	74.0344	11.0221	14.9435	77.7011	9.62736	12.6715	79.0957	10.4499	10.4544	16.4333	34.191	49.3758	18.8134	35.182	46.0046	7.32247	49.0275	43.65	88.9929	5.38587	4.08657	1.5347
	1009	Kouroussa	15957.2	310.768	27.6272	76.8754	15.0022	13337.3	1974.48	0	158.426	170.774	83.1062	52.6967	43.2139	17.5696	2.75664	0	0.37547	1406.44	49.2447	240.783	29.1963	73831.2	6488.44	0	213.511	98.4066	1.06668	0.526738	98.8361	0.787912	0.375971	98.5815	1.11808	0.300462	31.0794	48.2595	20.6611	37.009	43.6481	19.3429	15.8425	68.7693	15.3882	73.5088	18.6666	2.54521	5.27947
	1010	Fria	2361.46	208.718	10.1729	9.8643	0.393842	2041.94	69.3202	0	1.00634	88.2365	56.5687	7.10105	1.94113	25.3877	0.26464	0	0.00808	909.088	44.7142	27.2218	1.82415	9117.61	197.555	0	3.05599	93.5564	6.03829	0.405282	93.8213	5.86751	0.311205	92.0379	7.59506	0.367046	44.9059	52.3869	2.70711	46.2505	51.7467	2.00276	21.9569	71.7195	6.32359	79.6758	10.0325	4.94495	5.34679
	1011	Ashanti	24894.6	2827.29	414.263	291.383	133.605	18067.3	1994.87	281.472	820.433	1369.62	1403.42	152.169	413.436	185.697	14.9541	3066.96	24.0796	13271.8	1329.2	825.649	342.913	106518	5610.6	760.793	2027.57	91.1438	7.27803	1.57815	93.433	5.13721	1.42979	91.1793	7.18347	1.63727	18.8042	69.309	11.8869	20.8789	63.5305	15.5906	12.341	69.7168	17.9422	56.9185	13.724	14.7462	9.16859
	1012	Eastern	19237.5	2731.1	317.457	316.002	44.0729	11316.5	2099.54	2.60304	167.371	1597.04	1318.56	116.628	54.0904	127.911	16.5046	4.96106	7.15461	11906.9	1131.02	508.205	60.3467	63168.3	3596.1	4.05186	167.837	88.2642	10.2075	1.52837	90.0179	8.5909	1.39117	87.478	10.8316	1.6904	20.8555	74.4536	4.69092	23.5831	71.0795	5.33743	11.9418	81.2927	6.76546	56.3581	13.9523	13.8283	11.1805
	1013	Province du Moyen-Ogooue	17856.6	126.019	9.9184	0.937052	0	16795	107.108	0	63.5366	43.8141	25.4164	0.27513	0	5.06007	0.3266	0	0.75244	1263.65	51.6178	1.95339	0	377063	526.117	0	190.074	94.6796	5.32036	0	95.5202	4.47976	0	90.273	9.56473	0.16227	41.0645	58.9355	0	46.031	53.969	0	2.62545	97.2072	0.167353	76.0535	3.93909	9.52788	10.4796
	1014	Anseba	1561.94	28.3658	25.5962	79.3277	98.6465	476.751	441.28	28.2359	378.185	21.9773	41.9666	88.6003	158.393	11.021	5.36254	235.683	103.804	125.085	55.1649	199.979	159.481	2093.67	1441.21	41.7649	509.662	0	0	0	0	0	0	0	62.4968	37.5032	0	0	0	0	0	0	0	24.0776	75.9224	42.7453	18.8909	13.7149	19.6696
	1015	Al Qahirah	3134.25	0	0	0.251552	0	0	0	595.058	2528.89	0	0	0.18048	0	0	0	9379.42	459.466	0	0	0.557172	0	0	0	149.995	139.626	0	0	0	0	0	0	0	0	0	0	0	0	0	0	0	0	0	0	0	0	100	0
	1016	Al Jizah	37548.7	91.1437	0	0.336199	0	38.691	1.37623	527.053	36822.2	72.9311	0	0.00752	0	1.71762	0.00793	8856.86	1745.37	407.221	0	0.719462	0	82.9681	0.078682	945.29	4813.68	57.1378	42.8622	0	33.3425	66.6575	0	44.1882	55.8118	0	3.54116	96.4588	0	0.10882	99.8912	0	5.83138	94.1686	0	32.0071	0.74991	22.1511	7.87709
	1017	Al Minya	19383	6.64031	0	0	0	1.21302	0	231.507	19033.2	8.70811	0	0	0	0.2025	0	3235.89	2618.14	37.5244	0	0	0	3.26603	0	936.014	10288	0	0	0	0	0	0	100	0	0	0	0	0	0	0	0	0	0	0	6.28201	0	38.5502	6.3247
	1018	Al Fayyum	6002.6	61.4857	57.8234	0	0	17.2159	0	95.4244	5407.73	106.698	298.866	0	0	0.67905	0	1366.79	1927.35	390.863	197.783	0	0	89.1966	0	372.682	4223.24	0	100	0	0	100	0	16.6661	83.3339	0	0	100	0	0	100	0	20.9571	79.0429	0	2.97236	0	9.13635	1.09983
	1019	Bani Suwayf	4796.78	10.9544	0	0	0	4.0486	0	135.338	4592.21	10.4412	0	0	0	0.27783	0	1954.93	1435.4	77.1289	0	0	0	23.9087	0	529.205	5065.04	0	0	0	0	0	0	0	0	0	0	0	0	0	0	0	0	0	0	13.5864	0	36.584	30.9778
	1020	Al Minufiyah	1448.42	31.9125	0.954568	0	0	0.38487	0	209.093	1188.15	35.9954	5.79221	0	0	0.03328	0	2386.98	1860.29	205.59	4.90851	0	0	2.20089	0	1038.41	5211.63	0	0	0	0	0	0	0	100	0	0	0	0	0	0	0	0	100	0	0	0	11.8652	2.10651
	1021	Al Qalyubiyah	1011.07	82.3673	19.8874	0	0	6.8287	0	282.484	606.543	116.713	109.016	0	0	0.52548	0	4015.38	1022.17	560.781	120.45	0	0	44.5341	0	912.855	2118.23	0	0	0	0	0	0	0	100	0	0	0	0	0	0	0	0	100	0	0.310383	0	2.59007	0.0448563
	1022	Al Gharbiyah	1926.71	32.0848	25.4929	0	0	18.9456	0	276.398	1556.62	25.7161	79.3858	0	0	1.3345	0	3675.25	1683.79	227.112	131.76	0	0	135.622	0	1155.23	6151.72	33.3345	66.6655	0	50.0026	49.9974	0	30.7677	69.2323	0	7.05342	92.9466	0	12.3898	87.6102	0	3.57256	96.4274	0	16.6506	0	41.165	24.6813
	1023	Suhaj	2645.14	9.41076	0	0	0	2.20051	0	185.117	2378.16	18.8965	0	0	0	0.2348	0	2472.82	2656.46	44.4595	0	0	0	6.39436	0	615.15	3461.34	50.0102	49.9898	0	0	100	0	25.0019	74.9981	0	38.5848	61.4152	0	0	100	0	0	100	0	7.869	0	19.1076	0
	1024	Qina	3593.53	57.0992	0	0	0	9.53805	0	234.51	3157.29	141.785	0	0	0	0.83526	0	2645.46	3042.29	256.61	0	0	0	38.5217	0	637.29	4554.1	66.6848	33.3152	0	0	0	0	31.8265	68.1735	0	6.1063	93.8937	0	0	0	0	0.641703	99.3583	0	5.93198	0	32.9655	13.0147
	1025	Asyut	2602.12	76.444	57.3625	0	0	3.2406	0	180.932	2216.03	158.489	280.195	0	0	0.25264	0	2365.16	2013	487.453	237.728	0	0	9.18807	0	586.677	4541.76	0	0	0	0	0	0	9.99877	90.0012	0	0	0	0	0	0	0	0.517782	99.4822	0	1.91419	0	19.2331	2.44004
	1026	Province du Kasai-Oriental	168858	2203.59	93.114	2799.64	154.675	107286	55923.5	1.12993	18.5996	1559.62	2358.98	2017.15	1970.68	87.1078	232.976	47.5829	0.02079	13391.2	294.119	5482.09	387.717	1.97135e+06	137432	2.88809	33.4909	96.6924	1.20345	2.10419	96.9646	1.18256	1.85286	96.2217	1.63984	2.1385	24.211	17.9727	57.8163	26.823	17.0249	56.1521	13.7979	24.3909	61.8112	64.3518	15.5346	5.63779	9.34934
	1027	Maniema	127361	1918.33	66.2993	166.175	14.3743	107140	17332.8	1.77451	28.0362	1487.34	575.681	134.986	128.355	113.142	14.7348	18.1725	0.19803	15269.6	247.63	463.245	33.7491	1.97879e+06	54318.2	3.66102	65.444	97.5915	2.13519	0.273285	97.5157	2.18727	0.297052	96.749	2.91374	0.337295	23.1279	68.2912	8.58087	24.1233	66.9703	8.90634	7.50082	82.3092	10.1899	56.9849	24.8714	5.18078	9.1352
	1028	Barh El Gazel	56595.4	0	0	221.879	6.35978	1.10841	31379.9	0	24987.7	0	0	186.73	53.5238	0	175.141	0	1.45081	0	0	98.7845	5.48827	2.48084	11050.2	0	1266.83	100	0	0	100	0	0	99.9664	0	0.0335535	100	0	0	100	0	0	66.8557	0	33.1443	65.895	24.6379	3.1501	2.83077
	1029	Tandjile Region	17289.4	251.017	56.0293	189.7	126.107	6566.86	4823.74	24.4589	5197.06	190.025	19.6681	102.361	93.4761	12.8921	6.94569	108.982	276.307	523.429	97.0749	258.494	169.747	21668.4	7148.04	56.8289	6368.17	98.2091	0.764984	1.02589	98.5687	0.588709	0.842587	98.5134	0.626779	0.85978	31.9979	28.714	39.2881	34.401	29.8228	35.7762	22.5488	32.8741	44.5771	69.6746	18.9913	4.47538	6.39871
	1030	Logone Occidental	8798.07	246.552	15.7963	128.187	104.394	1953.67	615.414	20.2115	5693.95	212.962	6.22366	107.958	134.838	6.50534	1.73045	104.154	317.732	655.519	28.4	237.295	191.412	6627.01	1182.83	62.1382	8943.66	92.6412	3.8033	3.55546	95.0411	2.62963	2.32927	95.6526	2.87518	1.47227	20.4228	44.3134	35.2638	20.3201	46.4168	33.2631	12.7049	58.595	28.7001	53.9666	21.4753	9.91288	11.7359
	1031	Guera Region	61877.9	6.29229	3.14374	323.91	9.35435	32281.9	29194.5	0	58.5181	2.78946	34.3938	387.559	149.256	11.2934	191.362	0	0.67772	28.1485	6.21883	448.363	30.8876	118150	59621	0	83.4461	99.9691	0	0.0308798	99.9873	0	0.0127333	99.9742	0	0.0258328	72.0436	0	27.9564	85.4301	0	14.5699	82.4631	0	17.5369	48.8148	32.2862	3.9114	10.7138
	1032	Batha	90880.9	11.4074	0.945613	508.519	12.6783	3163.37	69568.1	0	17378.6	7.24474	7.56556	394.773	128.939	1.50742	131.466	0	1.65837	33.9355	0.681486	315.099	21.3831	11475.4	34636.9	0	1140.48	99.8553	0	0.144694	99.9121	0	0.0878938	99.8119	0.00537543	0.182766	44.7129	0	55.2871	52.0815	0	47.9185	22.6732	1.99991	75.3269	66.2352	25.3011	1.71114	2.41025
	1033	Ouest	14079.9	2664.36	61.2664	1259.21	263.437	6030.59	3233	43.2804	246.845	1020.82	63.423	294.526	347.009	19.9828	22.8355	187.549	47.7033	19213.4	347.847	6084.18	1369.77	56878	16096.7	221.047	1135.73	78.2679	11.4397	10.2924	78.6758	10.9778	10.3464	79.0797	9.44506	11.4752	10.5503	50.8015	38.6482	11.3696	50.0893	38.5411	6.53575	47.8668	45.5975	61.8351	7.17573	19.154	10.4967
	1034	Centre	68693.2	5234.31	129.783	313.155	56.2844	57130.3	5365.43	111.183	44.2502	1319.16	742.063	139.877	606.981	114.817	8.81044	2666.78	0.58225	52148.6	583.849	1041.13	263.787	959348	22559.3	477.379	102.477	94.2059	5.00389	0.790176	95.0464	4.18525	0.768354	93.7961	5.14099	1.0629	20.1273	67.7793	12.0934	20.8524	64.9172	14.2304	10.6288	70.6089	18.7623	87.8198	3.38292	4.05827	1.92389
	1035	Kweneng	36939.9	529.67	133.328	26.3009	12.5847	30830.7	5317.85	0.0251503	86.6398	139.812	187.322	6.16159	7.24471	54.4181	0.32511	0.00484	2.55552	824.383	297.269	18.7189	13.1825	36494	2696.87	0.081718	51.4058	99.7819	0.208128	0.00992248	99.9243	0.0757248	0	99.7099	0.273943	0.0161353	52.233	47.562	0.205014	75.2421	24.7579	0	24.435	75.3699	0.19517	73.8157	6.7766	10.5699	5.41296
	1036	Gaborone	285.16	84.7763	81.7942	1.51014	17.1316	63.2854	1.99881	25.3754	2.27042	16.0865	117.068	0.17875	27.628	0.29902	0.00935	39.7547	0.0368	223.826	153.786	1.10862	23.8348	148.614	1.85694	40.9192	1.58875	21.426	78.574	0	100	0	0	27.2727	72.7273	0	1.82708	98.1729	0	100	0	0	0.292488	99.7075	0	30.1019	0	38.9014	30.9836
	1037	Jwaneng	339.101	12.3114	17.6291	0.437721	0.786349	208.041	77.9963	0	20.8861	0.51572	3.79396	0.00687	0.00183	0.0247	0.00414	0	0.01547	16.3607	38.7797	0.220486	0.048344	214.061	47.0326	0	8.47985	96.1534	3.84661	0	90.9073	9.09266	0	94.4445	5.55546	0	7.96955	92.0304	0	5.90737	94.0926	0	0	100	0	82.1647	17.8353	0	0
	1038	Prefecture de la Nana-Grebizi	19698	156.528	5.21155	5.46465	0	19352	176.589	0	0	111.812	23.1166	3.86682	0	3.53978	0.04669	0	0	769.747	15.4596	21.5149	0	123099	520.97	0	0	99.3055	0.662919	0.0315674	99.3622	0.607394	0.0303696	99.2421	0.725331	0.0325869	17.0503	79.4147	3.53498	19.4192	77.0396	3.54124	4.25578	89.4417	6.30254	55.3794	29.6373	5.10644	9.87689
	1039	Provincia do Bie	72138.3	1088.46	19.939	1321.17	336.662	48321.3	20510.2	20.6763	464.223	288.964	50.9211	302.599	381.369	66.169	61.7482	95.5877	16.8621	3750.53	37.775	2502	498.645	402304	45988.9	44.6642	1292.3	97.2585	0.883715	1.85774	97.4389	0.840495	1.72058	97.0352	1.23608	1.72868	36.7722	22.0325	41.1953	38.745	21.0709	40.1841	23.4516	34.7772	41.7712	85.5529	7.74364	3.14597	1.78441
	1040	Cuanza Norte	23730.1	254.848	18.9912	226.181	5.18074	12887.1	10259.8	0	23.7367	120.173	174.44	102.11	29.6172	18.4596	16.3143	0	0.35965	2156.13	89.0809	532.358	16.69	160811	28053.5	0	27.3518	98.1175	0.881284	1.00125	98.2539	0.771157	0.974958	97.6297	1.07184	1.29846	28.1744	37.0983	34.7273	31.9581	31.8355	36.2064	14.0017	42.8919	43.1064	74.6576	13.1317	3.66386	5.02287
	1041	Huila Province	78767.1	2564.33	512.486	170.364	256.665	61784.3	3663.53	47.7945	9646.17	1092.15	808.666	73.6567	326.804	814.593	24.981	413.061	728.624	7083.27	976.05	236.015	391.675	274467	7588.35	103.761	20760.9	98.007	1.75483	0.238218	98.5948	1.2036	0.201556	98.4537	1.36681	0.179484	51.9467	40.9077	7.1456	53.6619	37.4353	8.90275	43.4267	49.2057	7.36763	76.5905	8.41247	7.82098	2.41332
	1042	Huambo	33129.6	974.221	244.571	1308.24	1036.43	12740.1	12479.3	71.0682	4135.69	210.692	133.777	279.623	744.182	49.708	61.075	390.827	264.115	3320.37	450.802	2885.13	1779.71	72632.4	31114	240.15	9245.05	93.5009	1.39774	5.10139	93.7395	1.26202	4.99844	93.4448	2.29187	4.26336	40.8779	14.5909	44.5312	41.7277	13.9002	44.3721	23.9069	28.5059	47.5872	85.474	9.32875	1.80748	2.12157
	1043	Wilaya de Setif	6192.12	61.4085	55.4366	788.675	586.905	586.32	1393.38	78.6162	2622.69	14.91	28.1235	278.935	415.182	0.97952	13.4294	575.991	480.845	309.662	84.5464	2105.95	986.37	3211.97	3139.46	167.096	2281.72	75.7812	3.08111	21.1377	77.7505	2.98759	19.2619	83.3899	1.24174	15.3684	12.2623	9.02222	78.7154	13.2735	8.59412	78.1324	8.34066	8.97578	82.6836	62.514	8.26837	17.0954	11.8177
	1044	Wilaya de Bordj Bou Arreridj	4046.4	34.8592	4.89039	390.407	294.813	454.191	1450.13	36.3577	1368.6	4.85913	5.27806	112.624	218.961	0.63192	8.26658	272.088	196.234	189.637	16.7569	958.165	554.637	2362.59	3479.42	84.3233	1388.72	94.4574	0.722778	4.81984	91.9334	0.806469	7.26009	89.3226	2.49088	8.18652	32.0973	7.51841	60.3843	28.5728	2.20798	69.2192	11.5926	5.60649	82.8009	67.8258	13.246	8.94077	9.98607
	1045	Bouira	4532.59	359.156	94.2066	504.84	304.858	1108.71	955.509	18.3254	1161.99	141.321	126.789	213.382	186.185	5.36344	7.08105	91.4941	139.054	1492.17	222.929	1449.51	612.901	4579.35	2188.22	68.4982	1357.37	76.1881	10.9714	12.8405	71.4092	11.7203	16.8704	78.1882	10.7024	11.1093	10.1151	40.0281	49.8568	9.06025	37.7417	53.1981	5.44982	39.2645	55.2857	60	7.05153	23.5936	8.87705
	1046	Blida	1940.92	208.569	56.4984	140.315	119.912	676.062	178.579	117.167	437.737	133.644	311.066	104.461	429.044	6.6876	2.44316	892.251	347.991	879.302	171.372	478.656	361.546	3758.31	632.19	321.587	1414.22	86.7419	5.50514	7.75293	90.6738	4.14463	5.18155	87.6686	6.46714	5.86429	14.4425	40.2703	45.2872	20.7194	46.7721	32.5085	12.3437	49.2553	38.401	30.5876	3.6517	31.002	7.95754
	1047	Tissemsilt	3023.32	71.7741	14.6313	222.685	91.1886	630.124	864.998	11.3289	1111.09	49.1172	55.123	120.709	245.565	12.3573	18.1951	88.4391	95.6026	390.694	36.6883	557.761	149.199	3424.43	1515.09	31.8389	819.15	95.1509	2.53976	2.30931	94.1754	2.42659	3.398	96.141	2.3832	1.4758	46.6708	40.1402	13.1889	34.0863	44.2879	21.6258	43.3531	24.9094	31.7376	68.8461	6.44624	13.7631	4.94474
	1048	Wilaya de Ain Defla	4625.71	40.109	87.6914	300.767	234.16	1333.12	1136.13	15.1573	1452.14	19.8979	137.142	127.182	310.802	2.54745	9.28302	75.9495	289.888	166.31	176.577	767.939	525.2	6196.45	3145.41	83.6638	2361.95	96.0694	0.26201	3.66855	97.0276	0.220102	2.75232	97.7665	0.642105	1.59141	18.4045	16.0559	65.5396	28.9979	1.4073	69.5948	17.0831	34.6967	48.2202	54.2634	7.39514	22.3116	12.1369
	1049	Relizane	4904.78	32.3314	33.9675	239.907	285.189	430.893	1090.48	30.3666	2716.15	9.13396	23.2847	80.3864	240.06	2.70619	8.71588	218.917	318.291	107.885	49.737	449.205	471.456	2037.92	1794.32	82.3849	2484.41	93.941	0.7578	5.30115	91.1798	1.47108	7.34917	95.5746	1.47578	2.94965	26.4766	5.23391	68.2895	20.0328	6.35217	73.6151	9.55792	6.74251	83.6996	63.864	8.65665	14.2011	13.2782
	1050	El Bayadh	68375.1	1.21935	0.0250087	29.3798	40.3734	27.9633	3426.95	18.8463	64775.9	0.07211	0	3.53876	17.7775	0.02227	12.93	156.203	156.491	3.65538	0.010974	24.0514	36.5481	61.8928	1161.8	16.1131	5276.25	100	0	0	0	0	0	100	0	0	100	0	0	0	0	0	100	0	0	81.365	6.03223	11.86	0.74278
	1051	Wilaya de Saida	9259.4	12.0413	60.1996	94.1701	204.872	870.781	1994.52	15.0916	6004.22	1.43763	21.1239	21.1914	166.343	2.16012	11.7902	98.4015	120.478	27.8293	77.7439	158.475	226.934	2357.66	2034.46	29.8957	2420.4	99.0242	0	0.975795	100	0	0	98.7337	0.633251	0.633095	74.8681	0	25.1319	100	0	0	38.576	21.497	39.927	79.9803	7.66276	8.13382	1.06115
	1052	Wilaya de Sidi Bel Abbes	7638.77	14.1877	90.6554	23.8295	67.7747	1399.98	2117.19	39.6778	3881.51	3.68025	98.4347	6.50666	83.0729	1.2329	5.69524	350.934	221.509	50.8126	156.538	42.3521	111.4	4086.5	2270.01	70.9569	2731.25	99.6654	0	0.334566	99.5445	0	0.45553	99.535	0.126871	0.338135	61.3018	0	38.6982	51.6734	0	48.3266	50.1374	29.1605	20.7021	57.7433	19.1315	9.92798	12.9806
	1053	Mascara	5773.94	24.2554	58.441	215.125	349.264	570.217	1762.46	25.4613	2753.17	7.33916	18.7036	63.36	402.379	1.14042	14.1021	156.634	358.182	63.3846	80.1829	375.378	540.053	1696.58	2417.99	75.0746	2355.26	98.018	0	1.98196	98.4512	0	1.54878	97.7722	0.318257	1.90959	52.6743	0	47.3257	49.7199	0	50.2801	25.6827	2.46061	71.8567	69.507	9.55332	10.6261	5.12637
	1054	Wilaya de Ghardaia	75487.8	9.42223	0	0	0	1.88475	0.0745348	54.7106	75403.2	5.03222	0	0	0	0.0816	0	259.171	226.285	43.7271	0	0	0	3.1583	0.055438	149.063	4394.23	0	0	0	0	0	0	0	0	0	0	0	0	0	0	0	0	0	0	21.4773	10.198	40.5568	6.38326
	1055	Laghouat	27118.6	0.413015	0	29.1558	51.2906	30.297	3487.86	40.5318	23480.9	0.25763	0	15.2303	215.956	0.02719	33.2753	293.275	230.227	1.34917	0	23.1514	57.5381	36.5985	2490.73	24.8093	3040.6	100	0	0	100	0	0	100	0	0	100	0	0	100	0	0	100	0	0	50.9796	16.0649	8.96142	9.65599
	1056	Wilaya de Medea	9050.25	96.9108	49.7237	643.15	502.621	1207.64	2301.49	10.4882	4215.64	16.7138	17.8445	197.575	411.528	3.09614	20.4972	64.7159	211.183	459.121	126.779	2003.16	958.62	6308.56	5666.49	34.3621	4257.73	92.7854	1.44269	5.77193	93.387	0.912024	5.70093	96.0159	0.995917	2.98822	23.7324	13.4995	62.7682	17.0033	11.8075	71.1893	15.7028	19.4302	64.8671	74.7506	8.58639	5.13569	8.5797
	1057	Tiaret	20278.1	11.6269	49.6087	91.3011	250.718	781.448	5119.25	37.0809	13895.7	3.422	23.2759	20.577	348.574	2.01857	18.0434	273.97	550.887	33.2547	60.3148	156.256	335.76	2223.47	3953.11	100.811	7239.08	99.3591	0	0.640932	98.5915	0	1.40845	97.5769	0	2.42313	75.3806	0	24.6194	56.3571	0	43.6429	7.57472	0	92.4253	74.2492	12.1869	3.73447	3.40519
	1058	M'Sila	17652.5	2.45593	5.52153	234.046	421.432	355.439	5857.62	45.8894	10630	0.58166	2.68848	60.641	491.059	0.24121	31.0794	290.749	507.204	11.3919	9.97785	448.728	588.914	1764.43	9446.11	75.3423	4751.15	97.2587	0	2.74125	88.8831	0	11.1169	93.3299	0	6.6701	35.995	0	64.005	16.7225	0	83.2775	11.0049	0	88.9951	63.4729	9.07023	11.632	12.0712
	1059	Batna	12055.3	36.8143	144.501	549.02	719.402	1475.49	4350.78	31.0703	4726.74	12.0546	164.529	265.39	637.761	2.02798	36.0574	204.7	238.093	177.118	221.705	1304.75	962.291	7571.79	11366.1	41.7306	2643.56	98.9691	0	1.03093	98.5498	0	1.45018	96.5462	0.908503	2.54534	35.3183	0	64.6817	20.31	0	79.69	17.0536	32.0107	50.9358	68.2154	8.59721	10.0742	10.3386
	1060	Khenchela	9856.2	31.3611	63.4432	177.901	141.33	1113.05	2568.1	10.5436	5743.15	5.18884	119.951	35.5216	151.294	2.29436	16.0215	66.9304	109.127	124.946	89.4632	335.608	184.085	6161.86	4400.47	32.3647	2325.27	99.4445	0	0.555451	98.7961	0	1.20394	99.3223	0.338993	0.338709	69.2299	0	30.7701	81.7945	0	18.2055	80.5628	15.7387	3.69849	78.9831	3.67218	6.15466	7.07501
	1061	Guelma	3783.79	88.3041	78.511	318.534	170.512	1018.73	941.982	13.3173	1145.93	25.8749	53.1544	94.4961	219.03	9.69114	22.7192	93.9065	92.2309	409.926	191.562	1010.88	374.341	5328.25	2695.14	24.2625	1577.8	93.1731	0.958131	5.86873	93.7623	1.1695	5.06821	93.7673	1.29156	4.94113	50.2977	14.6966	35.0057	50.1887	18.3512	31.4601	30.6043	17.1332	52.2625	74.0025	11.7444	5.71438	6.4829
	1062	Constantine	2119.82	19.9679	1.02752	110.522	179.929	96.9414	520.021	67.8509	1121.83	29.5835	0.23495	49.775	363.582	0.70918	9.00054	584.695	278.801	89.4861	2.05089	344.59	436.05	471.693	1649.1	130.149	1925.32	90.4155	0	9.58454	90.3942	0	9.60583	91.1914	1.07129	7.7373	30.6016	0	69.3984	37.891	0	62.109	19.356	23.7631	56.8809	53.2302	5.96038	13.8538	5.71814
	1063	Mila	3550.74	37.9621	7.86746	461.113	291.757	135.93	670.829	43.0423	1858.84	15.3734	2.37411	223.349	221.623	0.66139	7.33691	237.591	256.151	201.384	10.1426	1342.35	496.172	759.529	1656.69	97.2377	1918.79	64.6439	4.97165	30.3845	59.6166	8.65311	31.7303	69.6487	2.98116	27.3701	8.37783	10.9424	80.6798	6.78139	15.2373	77.9813	6.99419	5.28578	87.72	60.5345	6.4751	26.3551	5.95778
	1064	Oum el Bouaghi	6335.27	15.3057	34.6767	111.723	396.185	389.894	949.843	36.8138	4301.65	5.18673	5.5211	25.3366	287.288	0.34538	5.25407	268.436	239.971	69.9935	31.0751	260.176	475.998	1970.39	2290.12	82.5122	2824.5	94.2907	0	5.70929	92.5962	0	7.40384	90.0689	0	9.9311	11.0287	0	88.9713	6.6889	0	93.3111	2.18924	0	97.8108	76.4649	6.57729	9.06327	2.82634
	1065	Biskra	20810.9	95.4451	38.0035	20.3346	34.7748	108.804	1717.08	64.1342	18725.2	38.1624	80.1209	10.8916	36.5671	1.67717	1.90582	438.029	462.924	283.408	49.5041	77.5369	87.3815	506.501	5457.14	42.9683	5141.24	98.9133	1.08669	0	100	0	0	94.8591	5.14087	0	36.6355	63.3645	0	100	0	0	18.8171	81.1829	0	47.6823	3.36938	26.9646	16.593
	1066	Djelfa	35151	10.6123	20.1209	87.9786	122.563	739.298	5233.88	54.5757	28728.7	4.17052	16.2117	25.6826	258.763	4.14935	85.8856	644.219	708.546	31.02	19.7358	96.3531	147.309	3991	4852.35	71.4783	7314.82	100	0	0	100	0	0	90.8848	0	9.11516	100	0	0	100	0	0	12.1047	0	87.8953	67.0862	8.5301	9.49109	10.011
	1082	Oyam	2120.13	1608.52	8.02685	51.3055	11.3794	371.172	54.5507	0	7.40492	462.432	2.0614	8.77395	2.07996	4.011	0.26311	0	0.05915	4060.01	12.9283	121.477	21.1541	1029.4	141.692	0	13.053	23.5101	72.8476	3.64228	32.8018	62.187	5.01119	32.4098	63.2243	4.36596	3.23253	93.1844	3.58307	5.55154	89.1924	5.2561	2.43502	93.2755	4.28945	67.3275	6.48065	5.11369	21.0782
	1083	Lira	1392.35	1225.09	34.8347	7.2327	15.3556	67.7509	22.4202	0	19.5393	444.37	96.4643	1.47659	5.76939	0.96037	0.02419	0	5.24121	2850.46	74.1498	17.1557	33.0797	165.023	63.2095	0	40.8747	12.4149	86.5786	1.00646	23.9994	72.0019	3.99869	20.4181	78.6942	0.887701	1.65727	97.6157	0.726984	7.10844	89.5271	3.36444	0.917454	98.7129	0.369672	50.0176	2.92717	39.2316	4.96932
	1084	Kole	731.779	621.841	7.86066	2.0732	0	96.2777	2.54665	0	1.11328	202.982	2.32457	0.069	0	0.82854	0.02852	0	0.00731	1486.23	14.0281	5.44736	0	251.401	6.49164	0	2.15978	12.7548	87.2452	0	20.0008	79.9992	0	24.3853	75.1232	0.491576	1.38324	98.6168	0	2.55262	97.4474	0	1.33611	98.6059	0.0579624	54.4927	0.385284	17.7148	27.4072
	1085	Pader	3663.41	796.854	1.3228	394.348	24.9923	1318.78	1122.04	0	4.80452	154.283	0.67248	69.64	14.0611	21.2591	13.8509	0	0.11493	1964.19	2.53515	718.9	43.4285	4010.43	2326.48	0	9.11014	68.7578	19.2411	12.0011	74.3628	14.6355	11.0017	71.9585	17.6145	10.427	24.9017	46.7804	28.3179	30.3096	39.8355	29.8549	18.3849	52.7188	28.8963	91.8909	5.56848	0.115376	2.42522
	1086	Ibanda	1156.32	707.293	1.896	228.67	0.114488	89.8198	126.818	0	1.6561	277.247	7.99682	36.7313	0.19051	1.00797	3.32191	0	0.00121	3264.06	9.55674	864.656	0.492866	925.839	477.069	0	10.0335	35.4167	44.2713	20.312	35.9371	45.3134	18.7496	34.5106	43.66	21.8294	5.45596	75.2239	19.3201	6.75148	72.4437	20.8048	3.81621	73.6473	22.5364	52.3694	2.37197	44.662	0.596608
	1087	Mbarara	1845.42	725.756	0	708.673	21.4469	43.1913	344.189	1.46826	0.0488859	310.733	0	135.156	71.0137	0.30181	6.31672	10.2125	0	3188.7	0	1887.26	79.3847	239.865	797.81	3.8198	0.17095	33.099	35.9148	30.9862	37.6722	32.1906	30.1372	42.5828	25.2744	32.1428	6.33235	60.8292	32.8384	6.84925	57.2565	35.8942	4.20076	56.1827	39.6165	57.7459	5.71359	34.344	0.636862
	1088	Gulu	3337.9	1174.09	15.5478	502.458	7.25081	1058.17	575.633	0	4.54346	318.513	89.3453	101.47	20.2469	18.6258	5.76436	0	0.01849	3204.11	44.4203	882.366	18.4541	3850.49	1324.26	0	6.51962	49.3147	32.6953	17.99	54.2603	26.693	19.0467	54.0987	30.2171	15.6842	11.2541	59.6218	29.1241	13.3269	52.3655	34.3076	8.06572	62.952	28.9823	84.1071	4.77228	6.60946	1.78405
	1089	Kiryandongo	3557.46	383.194	15.741	382.754	63.5147	1960.24	579.314	0.561033	138.463	160.058	8.57959	122.798	37.114	9.57622	9.88141	1.49339	13.6169	1435.98	52.9549	1383.34	213.165	13527.8	2504.66	2.20621	733.174	84.3725	7.22262	8.40489	90.7559	4.12423	5.1199	88.1275	6.06096	5.81152	13.3867	47.2859	39.3274	20.9177	41.4128	37.6696	18.4177	45.758	35.8244	60.2968	3.63883	32.3691	3.69528
	1090	Iganga	688.18	569.019	2.45309	2.42226	0	107.713	6.15288	0	0.155455	355.439	15.5368	0.22826	0	1.28058	0.03549	0	0.00106	1941.27	8.30059	5.8952	0	378.326	20.2284	0	0.744486	25.8617	70.6902	3.44814	11.4286	82.8574	5.714	50.6329	49.3671	0	4.33741	93.4493	2.21333	0.419157	96.6476	2.93326	1.94491	98.0551	0	21.3403	0	78.0027	0.657041
	1091	Lwengo	1244.28	1014.56	3.17123	68.7384	10.0852	81.0807	65.1097	0	1.17068	365.145	13.468	8.90268	3.70276	0.8642	0.97343	0	0.30593	3101.64	8.74163	115.951	14.7504	259.774	127.451	0	2.0509	24.4993	71.0001	4.50052	27.3672	66.3162	6.31667	38.218	53.8035	7.97854	3.79211	92.7762	3.43173	3.47523	90.1157	6.40905	2.35529	85.9243	11.7204	50.7046	0.724645	44.3546	4.21612
	1092	Bukomansimbi	518.002	435.77	0.375917	5.5222	1.69611	47.2844	27.0886	0	0.230652	143.34	0.33121	0.27933	0.57885	0.26014	0.24247	0	0.00029	1867.06	1.4343	18.8728	4.16486	215.581	121.774	0	0.497656	33.6025	61.5969	4.80065	36.9894	57.5304	5.48017	45.8356	50.553	3.61138	3.50813	92.2214	4.27043	3.2685	92.0696	4.66191	3.14689	94.4835	2.3696	51.9303	3.7782	41.81	2.48143
	1093	Kalungu	773.978	491.67	5.31885	17.867	0.10346	170.122	60.3628	0	7.47652	184.334	11.3013	2.04738	0.04062	1.4909	0.747	0	0.03581	2107.07	18.346	52.0598	0.279028	712.272	221.513	0	14.7804	60.5405	36.2157	3.24377	66.0005	29.9989	4.00063	66.877	30.1	3.02298	8.23282	88.5296	3.23756	11.3053	84.2717	4.423	6.1273	91.0039	2.86877	49.937	4.99458	44.283	0.785424
	1094	Kampala	308.798	106.658	37.2458	0.0105973	20.1726	1.5575	0	142.254	0.079125	211.493	245.013	0.00798	119.1	0	0	1482.88	0.05232	482.032	175.703	0.030884	108.681	8.85604	0	659.227	0.289618	9.99899	90.001	0	0	100	0	17.1426	80.0004	2.85696	2.51288	97.4871	0	0	100	0	24.5647	64.687	10.7483	1.48197	0	9.72275	0
	1095	Kaliro	861.749	514.451	4.3147	9.62072	3.46314	213.571	18.5847	0	12.6617	298.066	8.05711	2.48984	2.7555	1.01716	0.03661	0	6.84322	1659.67	11.3393	16.3909	5.73126	977.562	62.0855	0	18.6015	75.6528	24.3472	0	85.0004	14.9996	0	86.0691	13.9309	0	8.4614	91.5386	0	16.0621	83.9379	0	3.33276	96.6672	0	28.9398	0.775552	69.598	0.686616
	1096	Agago	3098.27	485.324	17.6752	294.369	50.1207	1267.84	933.977	0	48.9987	115.364	13.8853	70.9337	22.4273	12.5531	4.15372	0	0.79811	1191.9	31.0166	530.061	82.9244	4060.93	1678.64	0	64.9784	75.8374	12.7904	11.3722	80.5769	10.6232	8.79994	78.5142	13.4018	8.084	20.5642	43.9182	35.5176	26.3848	43.1885	30.4268	13.8547	56.0607	30.0846	83.354	10.2085	1.90938	4.52814
	1097	Kotido	3524.8	3.8472	0	60.4759	85.8607	119.195	2974.53	1.32103	279.335	2.34201	0	31.2331	98.6943	0.11601	8.20463	7.22077	90.3223	10.4947	0	81.8044	130.399	608.122	6348.86	3.23228	406.198	99.7571	0	0.24287	99.7884	0	0.211574	99.5695	0.0458001	0.384708	70.6999	0	29.3001	70.3961	0	29.6039	47.8522	4.58497	47.5629	43.3292	11.1705	13.6386	31.8617
	1098	Abim	2214.75	84.6233	2.20356	67.0957	0.228363	733.426	1323.06	0	4.10679	80.3059	5.429	64.6575	0.41846	2.83942	7.25356	0	0.02692	268.302	4.61556	155.888	0.387798	3467.3	2841.25	0	9.85662	94.3941	2.34789	3.25796	95.5303	1.83381	2.63586	95.503	2.32908	2.16792	16.0211	42.7805	41.1984	20.3412	38.1411	41.5177	15.0502	42.9626	41.9872	39.5873	13.6175	31.6049	15.1903
	1099	Otuke	1619.1	524.739	0.920509	319.064	2.82559	238.659	528.302	0	4.39127	91.5354	0.19382	49.3458	0.53722	3.21751	8.1599	0	0.66513	1148.04	2.13371	523.955	5.25419	703.983	987.854	0	10.7935	47.5795	29.4568	22.9637	59.0265	18.5065	22.4669	58.6485	22.6492	18.7023	15.1578	48.4625	36.3797	21.8559	34.9736	43.1705	13.9593	46.0895	39.9512	94.9441	4.3447	0.711245	0
	1100	Alebtong	1796.2	1390.02	21.1425	150.518	23.4753	54.982	146.498	0	9.26977	322.981	7.32892	15.0858	6.71503	0.6502	1.33349	0	2.95964	2868.47	42.8646	258.176	37.9815	128.095	282.401	0	20.1137	14.2578	72.3124	13.4298	41.7819	28.642	29.576	35.2516	44.7077	20.0407	1.88587	90.0776	8.03649	11.2937	54.2123	34.494	3.96113	76.4984	19.5405	81.8221	6.11121	3.86477	8.20192
	1101	Amuria	2635.72	1314.51	2.68717	491.95	1.38963	160.041	664.374	0	0.0190138	294.05	2.2472	60.9683	0.57645	0.70352	4.08794	0	0.0033	2325.63	3.82594	694.216	1.74041	229.639	921.259	0	0.016304	36.6088	38.0569	25.3343	58.5316	15.2352	26.2331	57.4279	19.0928	23.4793	5.93509	65.9225	28.1425	14.5692	38.5855	46.8453	6.26215	49.8897	43.8481	91.1055	7.23265	0.133131	1.52876
	1102	Katakwi	2381.41	370.195	10.4709	510.289	31.1871	184.396	1146.67	0	5.42614	95.3052	4.46258	93.188	12.8983	0.61965	7.17856	0	0.00942	814.964	19.0198	945.594	60.0154	266.239	1755.89	0	4.85986	74.0344	4.927	21.0386	82.484	1.69809	15.8179	83.4929	2.3416	14.1655	17.3633	19.5547	63.082	23.8541	10.0417	66.1042	16.5617	15.9935	67.4448	86.4946	6.68535	0	6.82002
	1103	Serere	1611.89	1000.03	12.7416	24.0439	4.02972	283.027	24.8652	0	7.91919	344.155	7.43363	4.617	2.18051	0.6281	0.12134	0	0.03397	2467.15	24.4871	47.3918	7.6837	778.16	73.444	0	8.76383	31.9113	66.67	1.41869	45.7568	49.1574	5.08573	49.6118	48.0758	2.31234	2.69192	96.8758	0.432302	6.88273	90.7828	2.33446	1.63638	96.7211	1.64254	47.302	2.35449	28.0317	22.3118
	1104	Soroti	1419.98	1124.03	0.916094	41.6893	14.002	154.303	33.9229	0	2.70553	344.945	0.35801	16.821	47.1344	0.21995	0.09708	0	0.1879	2641.31	1.52678	105.561	41.7181	310.145	99.7015	0	2.98098	15.9526	82.6228	1.42456	33.8956	62.7139	3.39044	40.9738	53.9181	5.10812	1.59061	97.7712	0.638188	4.06646	93.8277	2.1058	1.11634	83.0875	15.7961	59.8819	7.49902	25.9573	4.69269
	1105	Pallisa	1116.49	657.333	11.3071	36.1404	21.9913	230.897	32.9086	0	23.2633	459.41	9.07111	17.4568	25.0278	0.37176	0.0211	0	11.0353	1684.09	21.763	72.4537	43.0995	993.783	75.6741	0	40.7759	88.4073	11.5927	0	92.0461	7.9539	0	94.8042	4.91487	0.280894	9.62117	90.3788	0	9.11412	90.8859	0	6.0807	93.9193	0	14.0632	0	84.9283	1.00849
	1106	Mbarara	4172.66	312.224	0.0463921	1292.41	0.827846	312.018	2225.22	0	5.50246	102.235	0.00098	232.156	0.09181	2.46722	57.6118	0	0.02392	1258.34	0.11047	4052.86	1.70697	1611.3	7520.11	0	23.1523	74.2074	3.04765	22.7449	85.2026	1.2759	13.5215	83.0479	2.58342	14.3686	31.5616	11.5258	56.9126	39.0422	5.50516	55.4526	31.3588	14.9889	53.6523	85.5461	7.06901	6.01297	1.37194
	1107	Lyantonde	1002.68	204.273	0.398007	273.008	2.18285	49.5805	466.676	0	2.03517	69.2468	2.47325	49.8968	7.31883	0.38439	13.472	0	0.00271	541.253	1.09693	721.986	3.82922	222.072	1724.58	0	12.0617	64.1648	20.8068	15.0284	66.6691	18.8871	14.4438	72.1758	15.3605	12.4636	22.2645	53.7391	23.9964	25.5399	52.6161	21.844	25.0111	46.6794	28.3095	76.3927	5.46047	6.90206	11.2448
	1108	Masaka	1993.88	613.868	19.7115	7.92433	0.0247625	329.174	131.996	0	3.63886	279.542	92.9489	1.22803	0.00145	1.9993	0.28114	0	0.11781	3084.89	100.43	17.6018	0.101228	1945.68	360.206	0	10.3367	54.4933	43.872	1.63474	63.1289	34.8512	2.01996	68.3534	30.6057	1.04088	4.61281	93.5706	1.81663	5.5768	91.3692	3.05399	2.38711	94.1971	3.41577	45.36	7.85236	40.5017	0
	1109	Mukono	2585.7	1342.19	45.4928	0.785633	2.95444	591.255	1.5234	4.18262	7.96463	708.483	182.023	0.11417	9.78712	6.96911	0.00131	15.5269	2.99875	7223.92	224.522	2.93313	16.1251	5617.44	4.8894	21.5984	18.8394	42.2085	57.7915	0	45.8034	54.1966	0	55.9968	43.9358	0.0673711	6.58839	93.4116	0	7.18426	92.8157	0	4.2343	95.7206	0.0450852	37.6464	0.873553	50.3804	4.90793
	1110	Buikwe	2577.84	654.632	11.6597	6.90621	1.66439	420.758	20.2546	0	11.6043	388.307	53.4696	4.42796	3.03745	11.5205	0.75976	0	2.07417	3987.57	52.2725	23.4519	2.24819	4177.47	91.4649	0	27.7073	29.3758	70.6242	0	40.2187	59.7813	0	50.6435	49.035	0.321526	4.14252	95.8575	0	5.64919	94.3508	0	6.17107	93.7653	0.0635966	41.234	4.80638	48.1238	0.65328
	1111	Nakapiripirit	4333.16	21.1292	0.204731	126.987	26.9136	571.136	3531.97	0	54.4567	21.862	0.0107	155.196	28.487	10.6545	19.0423	0	3.57984	108.95	0.636066	252.98	45.0592	3390.36	6236.99	0	100.908	98.8518	0.147187	1.00105	99.3917	0.0760263	0.532226	98.501	0.329008	1.16995	44.2272	4.77931	50.9935	54.4917	3.05249	42.4558	30.5471	10.0222	59.4308	30.78	10.0569	27.751	31.4122
	1112	Kween	743.423	62.5401	37.8573	22.1653	30.2976	186.773	342.573	0	61.1567	42.187	36.3001	11.0497	19.8225	2.10827	4.33607	0	7.49123	408.997	246.573	50.6089	172.491	1561.83	874.512	0	241.056	96.5426	0.531944	2.92541	98.2038	0	1.79619	97.0974	0.943405	1.95921	56.86	3.88031	39.2597	77.7331	0	22.2669	54.423	12.9294	32.6476	30.7756	4.39624	62.2549	2.57329
	1113	Buhweju	835.362	477.927	0	88.4086	0	236.949	32.048	0	0	181.989	0	13.308	0	1.06647	0.84938	0	0	2305.24	0	296.623	0	3621.7	96.0732	0	0	25.3351	63.9989	10.666	30.771	55.7684	13.4606	41.7093	43.8417	14.4491	2.99611	87.9155	9.08843	4.15391	83.662	12.1841	4.3612	81.8173	13.8215	51.1977	1.35728	22.7245	24.7205
	1114	Sheema	546.468	314.147	0	186.69	0.961649	5.78588	38.8613	0	0	161.595	0	36.6432	2.56886	0.10369	1.09288	0	0	1392.56	0	608.777	3.86158	28.1615	111.284	0	0	17.1874	37.5006	45.312	20.5126	33.3342	46.1532	29.9317	25.8512	44.217	5.66671	57.5353	36.798	7.94259	50.5494	41.5081	2.7687	62.5872	34.6441	39.3087	0.971286	59.7201	0
	1115	Mitooma	505.217	363.746	0	120.817	0	4.63509	16.011	0	0	173.899	0	25.1135	0	0.09298	0.3183	0	0	1760.29	0	462.63	0	23.6739	58.3853	0	0	11.9994	52.0041	35.9965	16.6661	22.2235	61.1104	22.5802	41.2937	36.1261	2.17932	74.2238	23.5968	5.68389	38.8716	55.4445	4.62746	69.3214	26.0511	28.8669	0	71.1331	0
	1116	Bushenyi	811.042	482.356	0	110.404	1.40686	208.222	8.54884	0	0	239.633	0	25.5268	3.67519	0.27912	0.08413	0	0	2240.56	0	391.019	7.88541	3087.38	27.937	0	0	38.5766	48.5688	12.8546	47.7331	40.9058	11.361	43.8738	45.279	10.8472	0.516836	82.954	16.5291	1.01141	80.2012	18.7874	0.819484	85.5892	13.5913	31.4288	0	67.7492	0.822056
	1117	Bulambuli	672.065	140.797	9.22753	36.0935	18.5053	235.614	178.597	0	53.2167	200.437	9.17173	28.4321	13.7312	1.12123	12.2628	0	1.44224	1016.61	35.3394	133.756	56.0242	1402.29	443.783	0	127.468	98.0709	0.643013	1.28612	100	0	0	96.7105	1.73776	1.55176	72.9848	6.08684	20.9283	100	0	0	23.3211	41.7633	34.9156	15.1231	2.47983	59.7226	18.2146
	1118	Sironko	404.215	270.249	1.23502	6.26042	0	85.7446	40.7118	0	0.00405572	267.227	5.48811	3.48981	0	0.79281	1.03119	0	0	1777.34	5.31684	25.1722	0	997.827	181.273	0	0.013264	91.9982	8.00184	0	100	0	0	86.6638	13.3362	0	57.1468	42.8532	0	100	0	0	4.58957	95.4104	0	10.6044	0	83.1357	5.61777
	1119	Bugiri	1024.1	758.796	7.27808	31.0472	4.51371	150.514	45.966	0	10.2477	461.328	33.081	15.3191	1.75836	2.39471	0.32055	0	0.0881	2393.54	17.2132	52.0395	8.06556	470.911	103.971	0	21.3213	53.1645	40.5071	6.3284	48.6481	43.2448	8.10702	56.7967	35.9533	7.25	6.6004	78.1935	15.2061	5.09877	79.5725	15.3287	2.42862	81.2012	16.3702	23.0639	0	75.1584	1.77772
	1120	Nwoya	4549.24	349.087	1.49383	402.236	1.53987	1379.34	2322.37	0	4.52109	83.1779	0.45583	135.979	6.69205	19.1455	21.7146	0	0.03337	1320.9	2.3564	814.041	4.51611	7454.57	5026.16	0	7.34926	83.5741	6.94473	9.48117	84.6042	5.72398	9.67178	83.0052	7.56665	9.42813	24.8935	24.2774	50.8291	26.1744	20.6261	53.1995	18.1477	30.0025	51.8498	77.3516	8.21313	0.257189	14.1781
	1121	Mbale	539.688	379.595	11.5193	59.6088	14.74	34.5742	18.7041	0	20.9083	478.766	85.4293	37.0661	56.9315	0.46801	0.5146	0	0.57465	1913.02	59.3306	197.061	57.4371	319.933	51.873	0	66.6993	33.3339	66.6661	0	100	0	0	35.7152	57.1417	7.14312	0.383974	99.616	0	100	0	0	1.0394	98.5359	0.42468	6.27341	0	69.3802	2.08481
	1122	Budaka	517.6	408.899	9.0313	36.6926	5.91444	42.0521	3.85212	0	10.3724	319.714	8.76388	22.1152	2.51018	0.08359	0.01629	0	0.08717	1472.61	31.6116	105.879	19.7965	190.1	11.2351	0	39.437	94.7376	5.26243	0	100	0	0	96.6291	3.37086	0	26.1648	73.8352	0	100	0	0	10.8656	89.1344	0	8.51314	0	90.4261	1.06076
	1123	Butaleja	636.917	324.67	13.3076	67.2029	11.43	166.743	18.3778	0	33.918	243.171	7.79871	45.6381	5.80661	0.81219	0.246	0	0.8962	1100.7	39.3087	253.626	31.8494	1181.49	59.7737	0	95.3078	73.7595	21.2767	4.96383	79.7472	17.7216	2.53121	81.633	15.3989	2.96811	10.7362	74.3828	14.881	20.3186	74.3436	5.33773	3.97182	77.0329	18.9953	22.6507	0	72.7661	4.58313
	1124	Kibuku	387.134	268.465	2.44353	0.117358	1.12002	104.451	1.53748	0	7.44624	196.211	0.27876	0	0.64555	0.10719	0	0	0.05649	826.588	6.20107	0.32005	3.09476	747.55	5.31321	0	19.0876	85.8822	14.1178	0	95.6523	4.34775	0	94.7369	5.26311	0	14.036	85.964	0	21.5091	78.4909	0	4.20155	95.7984	0	18.0871	0	81.9129	0
	1125	Napak	6046.03	23.3698	2.07806	204.084	22.6069	322.986	5415.77	0	54.3475	34.4163	10.9185	169.661	25.8017	5.00987	57.1802	0	4.00869	70.2273	7.44532	269.752	33.8054	2036.89	6781.49	0	75.8977	98.7171	0.0986904	1.18423	99.0261	0.0748948	0.898959	98.5478	0.255974	1.19625	62.2395	3.00119	34.7593	63.4488	3.74509	32.8062	45.9226	13.1949	40.8824	50.5537	14.3286	11.6802	23.4375
	1126	Kumi	1140.85	694.86	1.672	79.4517	33.3458	231.217	52.3383	0	9.05132	304.908	0.71595	20.031	24.0744	1.11315	0.4172	0	1.55344	1642	3.00422	171.163	60.9547	572.412	103.484	0	16.7828	76.4693	21.1775	2.3532	63.3313	33.335	3.33364	82.0639	12.5009	5.43517	12.8604	82.1684	4.97117	7.78425	90.2068	2.00896	13.7255	77.0678	9.20671	36.2733	0.837551	62.2841	0.604971
	1127	Ngora	644.298	337.835	13.4419	29.6469	16.379	166.583	32.4638	0	4.19686	147.743	10.8927	6.01575	8.95725	0.28615	0.04543	0	0.01095	600.2	23.9811	45.7929	24.2918	278.822	64.0381	0	7.40587	91.8036	6.55702	1.63934	93.7502	6.2498	0	94.8555	2.89379	2.25071	15.9916	79.9913	4.01708	9.60173	90.3983	0	11.0337	41.8073	47.159	29.8817	0.66436	69.4539	0
	1128	Bukedea	979.129	244.222	3.32373	383.297	12.2108	79.2276	231.982	0	24.8669	119.525	1.4708	134.276	4.63333	0.20291	1.87223	0	2.58669	761.589	10.3546	1054.55	35.2055	237.596	517.418	0	78.1493	69.9142	2.54273	27.543	76.828	2.43914	20.7328	82.7854	1.69895	15.5157	16.0294	9.18462	74.786	8.265	12.696	79.039	17.1797	6.56759	76.2527	43.3663	1.00352	51.5206	4.10953
	1129	Namutumba	802.772	555.095	16.6331	0.876943	14.4207	191.697	6.57587	0	14.8463	326.029	19.392	0.20248	17.4017	1.12042	0.02411	0	3.42646	1862.24	42.6035	1.95484	33.6523	822.713	17.4733	0	33.6004	55.6359	44.3641	0	61.6283	38.3717	0	82.7102	17.2898	0	5.72647	94.2735	0	7.20481	92.7952	0	4.12994	95.8701	0	25.945	0	72.8643	1.19066
	1147	Abia	4705.38	1940.07	210.887	34.3268	12.4594	2419.57	49.2846	31.7686	5.09462	2241.14	1203.77	34.6495	120.979	13.4991	0.25477	380.659	0.00656	10746	1064.32	94.1156	58.6889	15067.4	160.303	157.814	15.198	65.8174	33.1093	1.07331	69.4609	29.4578	1.08129	64.5403	34.1019	1.35782	4.88319	91.6674	3.44939	5.46566	90.0667	4.46763	1.13073	95.241	3.62825	21.1346	1.54631	47.825	12.1748
	1148	Ebonyi	6186.55	2525.7	233.112	236.352	345.355	1089.69	304.865	52.4577	1398.05	1819.17	177.649	122.148	330.158	13.9532	8.60386	184.635	437.461	11372	894.383	713.13	1181.45	5705.5	1051.15	210.274	4784.36	52.0485	39.3066	8.64491	58.2343	33.189	8.57666	55.6676	36.5602	7.77224	6.77552	78.8331	14.3914	8.9414	77.7707	13.2879	3.68147	81.594	14.7245	41.7764	3.35232	44.8995	6.12567
	1149	Anambra	4706.97	1014.87	541.548	81.1408	224.864	1236.47	760.354	94.7401	613.347	1407.07	2557.08	85.9791	895.459	32.3651	10.9257	545.826	175.005	4769.22	2866.26	229.048	964.223	7861.87	2642.79	445.585	1849.79	81.8726	14.3562	3.77121	86.1153	11.1606	2.72415	81.4768	15.2578	3.26548	8.77616	69.3661	21.8577	9.99529	67.7547	22.25	7.41687	75.8685	16.7146	11.6854	1.78641	16.1215	5.05921
	1150	Edo	19769.5	1986.47	338.085	215.879	121.859	15352.1	1314.57	123.475	194.558	1717.57	1563.3	113.324	446.24	66.7935	5.53155	709.085	27.7137	10384.4	1302.37	790.683	473.881	107111	4532.5	587.016	420.47	89.6845	8.828	1.48751	90.9826	7.69668	1.32076	89.2807	9.16425	1.55508	9.68393	81.8942	8.42184	11.8419	79.9127	8.24537	4.68792	86.0953	9.2168	40.9613	8.84461	19.8594	13.9392
	1151	Bauchi	49036.1	135.591	341.913	994.377	1204.41	11310.4	10889.9	173.526	23917.3	32.8902	277.512	354.039	940.514	74.7696	304.098	1442.19	3804.9	426.637	697.458	2198.13	2239.53	44370.5	26230.4	393.656	34184	97.3492	0.126654	2.5241	98.3455	0.0367716	1.61774	98.1594	0.16196	1.67865	55.0684	1.36788	43.5638	49.5087	0.491479	49.9999	41.1148	5.65554	53.2297	67.9305	16.2926	6.09468	8.93103
	1152	Plateau	27570.1	294.644	561.613	1257.84	1201.64	8560.79	4992.43	155.54	10508.7	60.2311	421.209	507.476	1194.72	56.426	89.0744	813.545	1513.53	888.278	1182.11	2811.74	2355.89	33600.3	10550.2	392.809	18310.7	93.8969	0.544371	5.5587	93.8103	0.404816	5.78491	93.5323	1.11375	5.35397	35.5295	4.59837	59.8721	29.8324	3.0915	67.0761	24.341	11.1369	64.5221	60.684	12.7903	11.63	10.9961
	1153	Nassarawa	26155.2	550.168	402.255	104.686	247.192	11442.8	937.952	210.711	12103	222.377	287.321	64.0943	229.891	72.8783	10.2192	880.199	989.805	1963.61	944.444	306.23	629.981	51174.7	3025.06	692.594	29280.2	96.8555	2.13827	1.00625	97.7674	1.31431	0.918311	96.8686	2.40598	0.725394	43.9698	37.1445	18.8856	50.8006	25.3899	23.8095	33.7081	46.4099	19.882	68.713	15.8267	7.03078	6.18771
	1154	Gombe	18171.8	105.442	262.907	228.532	408.725	3376.53	1531.85	107.587	11862.7	60.754	314.57	166.617	881.74	34.1847	35.517	731.458	1400.46	201.325	321.229	326.675	561.207	7784.02	2121.82	213.936	13748	97.024	0.417613	2.55842	95.9066	0.511579	3.58185	97.1863	0.91186	1.90182	44.6871	13.0522	42.2606	33.4123	20.6621	45.9256	35.5223	19.8977	44.58	51.4256	17.8422	12.6811	14.6301
	1155	Enugu	7699.96	2712.29	292.741	85.2122	55.6499	3768.15	405.599	34.4146	344.797	2875.35	1278.79	39.3536	204.283	38.7287	1.77557	212.62	55.9625	15167.8	1474.72	281.968	224.569	21214.7	1253.97	105.712	1119.59	69.4653	29.2544	1.28033	73.4955	25.4124	1.09211	74.4138	24.1631	1.42308	6.24703	90.9475	2.80542	7.91868	89.0409	3.04045	4.01419	92.6981	3.28769	25.9104	2.3228	38.1472	15.7511
	1156	Kogi	29030.6	2779.37	446.772	43.5626	51.9637	23013.1	908.647	7.40938	1405.97	2002.58	1798.4	24.1624	60.8438	226.316	13.1537	41.9653	157.447	12096.8	1258.54	135.325	126.886	115664	2962.14	20.6325	3860.01	93.1412	6.66519	0.193622	94.5661	5.27191	0.162002	94.0234	5.84531	0.131328	26.5973	71.2722	2.1305	30.2952	67.5709	2.13385	18.5796	79.9059	1.51458	53.932	13.1593	15.2815	11.7935
	1157	Osun	9224.46	1691.92	387.112	101.441	99.0012	6658.26	246.486	20.3984	5.76294	1802.01	2292.59	103.98	434.822	281.829	10.0884	118.448	0.31886	11752.4	1677.68	324.879	410.919	54893.1	911.406	110.504	18.3037	83.8075	13.5004	2.69205	86.9413	11.5263	1.53238	82.1808	15.4973	2.32185	22.8162	67.548	9.63581	27.027	68.2374	4.7356	11.9263	77.4222	10.6514	40.7049	6.08287	19.6752	10.1916
	1158	Imo	5289.44	2422.72	477.92	114.957	85.3687	1930.22	228.348	18.1233	6.21751	3558.15	1967.91	62.5722	292.626	8.966	1.13411	106.438	5.69384	14029.8	2689.44	403.599	362	12727.8	768.195	51.4677	19.7485	68.3724	27.4503	4.17733	72.1901	23.7903	4.01965	67.8653	27.9272	4.20749	4.11087	86.6965	9.1926	5.03462	83.6088	11.3566	0.858703	91.0071	8.13418	11.8521	1.33007	27.8486	7.37734
	1164	Singida	48939.3	979.945	1153.39	211.448	667.331	29612.5	4626.37	35.2945	10719.1	98.7893	269.208	32.4216	188.739	111.365	23.8865	131.57	917.353	3460.06	2308.35	286.319	995.987	146301	8007.13	81.0237	22022.3	98.8562	1.02068	0.123127	99.4516	0.477805	0.0705933	99.2074	0.729385	0.0631757	70.0411	25.8383	4.12064	75.0223	21.7494	3.22822	71.1823	26.2615	2.55614	89.6886	8.07148	0.460857	1.76851
	1165	Tabora	76666.3	4461.01	2762.68	251.371	1711.83	40474.9	8536.45	81.3836	17847.1	354.828	505.357	26.5379	263.887	157.688	18.0802	310.756	1452.34	18194.2	7071.13	622.32	4846.22	223124	15958.3	219.948	37949.1	95.1537	4.22564	0.620705	97.9506	1.82166	0.227758	96.4383	3.42453	0.137185	44.0474	49.6648	6.28776	47.5873	46.7815	5.6312	33.3078	64.7192	1.97302	96.2585	2.75015	0.540658	0.414582
	1166	Iringa	38604	2102.94	752.717	374.946	287.605	29261.5	4256.84	8.33583	1304.13	367.73	387.619	48.16	137.874	52.1989	8.47555	46.2238	58.827	8103.69	1406.93	630.223	476.872	164609	9139.72	18.5743	2207.71	94.6276	4.08532	1.28703	95.689	3.14826	1.1627	95.9353	3.30759	0.757103	22.7932	64.8471	12.3598	24.3067	61.621	14.0723	21.3725	69.1309	9.49667	84.0437	11.6152	2.45342	1.0846
	1167	Mwanza	26802.4	538.495	313.353	185.611	348.207	900.073	529.211	205.589	9810.05	358.433	103.245	97.1928	148.468	11.4865	5.67212	1022.73	2029.98	1847.26	471.623	418.793	515.785	4889.51	964.204	765.29	12175.5	84.513	12.0455	3.44145	87.4975	9.37696	3.1255	84.1222	13.4828	2.39494	20.2902	69.9554	9.75445	20.7267	65.8671	13.4062	22.1927	69.5874	8.21988	59.1784	7.21086	24.5336	7.94739
	1168	Simiyu	24528.5	138.056	171.891	167.077	319.807	2600.1	8691.16	24.9755	11400.9	22.6218	28.6206	26.4577	64.4261	14.518	20.9958	97.7171	1890.24	429.562	223.407	174.9	330.577	12016.3	11272	75.575	11217.7	99.7576	0.0322948	0.210095	99.8784	0.0243159	0.097276	99.8573	0.0302677	0.11246	75.1071	2.27009	22.6228	74.1887	2.94725	22.8641	61.4823	6.3064	32.2113	94.7565	3.28812	0.541103	1.4143
	1169	Geita	23752.3	627.097	678.185	55.5041	392.989	10022.5	1991.6	78.3032	8541.41	194.566	276.114	13.2362	223.914	55.4676	6.22907	362.778	1541.69	1919.18	1359.52	111.333	783.77	62813.6	6168.91	188.702	17785	98.5641	1.1384	0.29745	99.2333	0.589779	0.176931	98.7789	1.02929	0.191764	52.5161	38.4666	9.01728	48.3618	39.335	12.3031	44.2731	48.5089	7.21794	75.2149	9.79444	7.76989	5.77007
	1170	Shinyanga	20122.4	450.173	597.471	107.856	439.246	2872.39	1384.11	104.625	14153.8	41.4222	111.69	15.8212	100.76	8.80099	12.313	327.056	1597.05	1770.36	968.009	93.8972	542.859	17847.9	1224.11	226.697	16141.6	98.0179	1.7788	0.203258	99.0644	0.779744	0.15587	97.1532	2.74143	0.105382	48.5678	42.9408	8.49137	42.3961	39.6502	17.9537	28.824	64.7386	6.43733	92.6476	4.65077	1.18043	1.39374
	1171	Bay	43937.8	191.641	19.7727	46.5486	9.78348	40960.3	2655.92	0	50.3477	433.438	379.479	81.092	182.648	185.663	51.9437	0	1.92242	671.558	73.7521	86.1382	31.2848	252818	3440.35	0	139.011	99.0874	0.456217	0.456405	98.4326	0.783557	0.783879	98.849	1.06233	0.0886434	26.2659	41.9478	31.7863	19.9838	45.5218	34.4944	11.2781	88.5723	0.14955	38.6586	23.669	8.27258	8.87343
	1172	Ad Dakhliyah	31511.4	3.73921	0	2.68944	0	0	68.7935	62.1545	31364.5	1.60118	0	0.26858	0	0	0.03818	99.5296	424.257	10.7376	0	1.37935	0	0	5.90653	16.603	1475.82	0	0	0	0	0	0	0	0	0	0	0	0	0	0	0	0	0	0	59.9841	3.15622	17.1127	19.747
	1173	Ekiti	5216.4	688.064	154.944	50.5167	28.8749	3948.8	322.922	12.9081	2.55846	1243.55	1738.45	101.984	235.739	68.9855	4.44437	93.484	0.01362	4114.77	673.399	240.357	124.606	26419.7	1656.81	53.7622	7.24324	89.1486	9.52632	1.32512	90.1333	8.59517	1.2715	86.6313	11.9672	1.40153	10.0158	78.192	11.7922	9.6333	75.3453	15.0214	4.04876	85.3587	10.5925	25.779	6.14336	17.2208	17.59
	1174	Kaduna	44510.3	704.066	591.976	417.632	996.422	18154.6	3158.06	429.314	19841.8	377.662	543.317	262.558	973.483	146.794	39.7593	2937.24	3387.86	2474.26	1503.73	1156.37	2436.3	81456.2	9750.69	1159.79	42354.2	96.6669	1.48413	1.84894	97.6464	0.877104	1.47649	96.7151	1.76502	1.51985	41.7566	28.3604	29.8831	49.8261	19.4266	30.7473	27.2804	37.2495	35.4701	61.353	17.3277	8.90435	10.5339
	1175	Kano	20086.7	22.338	47.4887	158.359	245.485	1108.44	625.046	471.549	17083.7	11.4716	41.1274	78.6075	206.516	7.26195	28.6083	6025.09	7654.95	43.8102	68.6646	223.965	337.748	4531.41	974.386	830.328	24184.6	99.4635	0	0.536526	99.1715	0	0.828508	98.9583	0.168042	0.873632	70.2051	0	29.7949	41.0908	0	58.9092	36.657	4.31995	59.023	46.7114	9.993	32.3483	8.77267
	1176	Federal Capital Territory	7321.02	378.29	222.973	24.2303	201.23	3484.32	105.656	283.574	2602.98	215.927	404.856	9.62467	355.537	26.0677	0.72155	1228.01	467.852	1443.39	690.562	83.2325	661.334	18630.6	432.391	985.506	8343.64	92.8093	6.1773	1.01339	94.4574	4.52309	1.01949	93.6963	5.64745	0.656231	28.8005	62.2094	8.99011	34.0276	56.2384	9.73401	16.2008	78.3082	5.49101	42.4181	12.9412	17.1598	11.3213
	1177	Khomas	36647	272.412	87.4041	63.6302	5.61562	22179.4	10692.7	6.64465	3325.27	21.0466	397.42	3.97125	21.5034	5.08931	2.20456	27.3873	0.5143	542.917	90.2642	61.2892	2.58351	51972.3	11273.6	3.31512	6283	96.0912	3.71092	0.197899	95.8328	3.99359	0.173639	95.3223	4.48455	0.193158	4.40437	95.0583	0.537357	2.30805	97.3412	0.350768	2.72095	92.2157	5.06334	74.7914	2.03909	10.8427	0
	1178	Oshana	8498.21	84.166	0	837.219	52.5908	2326.16	4671.42	4.06358	446.226	8.92773	0	77.8835	76.8698	0.50763	20.3682	7.9284	2.1687	99.6337	0	572.116	82.0464	1741.26	1821.61	5.88563	69.7528	99.3792	0.0562368	0.564542	95.5385	0	4.46155	95.9983	0	4.00172	20.1009	4.89495	75.0042	6.72362	0	93.2764	20.9868	0	79.0132	93.9646	0.201012	3.97956	1.85487
	1179	Oshikoto	38496.5	502.175	10.8247	658.39	17.9789	29342.5	3150.64	0	4444.25	37.3816	25.8829	48.7845	6.82544	71.577	25.3553	0	0.21883	913.244	24.8977	473.61	19.8239	91026.1	1877.66	0	161.265	99.5382	0.402611	0.0592104	99.3012	0.618121	0.0806513	99.4531	0.437378	0.109531	34.4167	64.1468	1.43644	52.6229	45.6606	1.71657	56.3442	33.7455	9.91034	98.0251	0.473112	0.821366	0.680424
	1180	Tagant	94852.8	0.185624	0	7.07378	13.77	24.8308	2076.31	3.17601	92840.3	0.05894	0	1.78959	7.30408	0.16568	2.36844	7.23185	66.299	0.133608	0	3.7272	4.18883	48.4249	545.063	0.199948	9220.89	100	0	0	100	0	0	100	0	0	0	0	0	0	0	0	100	0	0	75.7502	11.7136	0	12.5361
	1181	Al Jifarah	1332.94	0.00745745	0	198.598	120.314	0.376262	527.401	9.78801	476.479	0.00038	0	17.259	16.0202	1e-05	1.40281	8.86718	89.0329	0.012814	0	148.259	96.0869	0.51254	186.632	13.2264	487.854	40.005	0	59.995	42.8609	0	57.1391	56.2565	0	43.7435	3.85098	0	96.149	5.09072	0	94.9093	7.78539	0	92.2146	96.3114	2.32274	1.36582	0
	1182	Mizdah	88766	13.1207	0	416.42	300.379	11.8913	1463.39	22.3635	86537.3	4.50093	0	73.3134	153.514	0.02677	4.84578	35.2066	100.639	18.5313	0	547.313	390.174	11.8343	1398.47	23.7719	6040.9	66.6693	0	33.3307	66.6693	0	33.3307	69.0067	0.58472	30.4086	9.82758	0	90.1724	9.82758	0	90.1724	8.20824	2.76078	89.031	72.0426	4.15553	8.64572	15.1561
	1183	Al Jufrah	115068	4.11201	0	0	0	0.904101	0	17.11	115044	0.22925	0	0	0	0.01034	0	24.3283	40.193	2.63693	0	0	0	0.953714	0	2.63126	5380.79	0	0	0	0	0	0	0	100	0	0	0	0	0	0	0	0	100	0	97.9626	0.646649	0	1.39077
	1184	Sabha	17232.3	0	0	0.0568864	0	0	0.0252067	30.9743	17200	0	0	0.00224	0	0	0	90.8677	74.3373	0	0	0.055028	0	0	0.016676	10.3681	1118.7	0	0	0	0	0	0	0	0	0	0	0	0	0	0	0	0	0	0	100	0	0	0
	1185	Wadi al Hayaa	32377.6	0	0	0	0	0	0	7.92064	32369.5	0	0	0	0	0	0	20.0359	73.4158	0	0	0	0	0	0	2.14978	1700.96	0	0	0	0	0	0	0	0	0	0	0	0	0	0	0	0	0	0	0	0	0	0
	1186	Baghdad	658.211	5.4267	0	0	0	1.36808	0	420.682	205.43	2.84005	0	0	0	0.00454	0	4502.84	282.928	1.42186	0	0	0	0.412	0	30.1153	42.6015	0	0	0	0	0	0	25.002	74.998	0	0	0	0	0	0	0	0	100	0	38.5107	0	45.5088	0
	1187	Babil	6673.31	39.0644	0	0	0	8.8028	0	132.591	6353.51	27.0286	0	0	0	0.09409	0	700.744	1761.56	8.89568	0	0	0	1.38962	0	19.6603	1521.91	60.0004	39.9996	0	49.9974	50.0026	0	23.3348	76.6652	0	27.3449	72.6551	0	29.2354	70.7646	0	0.565923	99.4341	0	29.8595	0.938027	52.8539	6.98894
	1188	Muhafazat al Qadisiyah	8545.34	0.0291541	0	0	0	183.903	0	70.0866	8188.66	0.05165	0	0	0	0.3029	0	771.992	996.348	0.007184	0	0	0	100.659	0	10.9344	1930.36	100	0	0	100	0	0	100	0	0	100	0	0	100	0	0	100	0	0	18.8925	0	54.7231	0
	1189	Dhi-Qar	13727.4	12.1305	84.7478	0	0	784.76	33.997	81.6945	11626.4	3.45382	140.635	0	0	1.19679	0.00936	966.702	1238.71	2.51926	16.5074	0	0	234.849	4.08899	10.4306	2708.46	99.7131	0.28686	0	99.7615	0.238507	0	99.6317	0.368318	0	66.7987	33.2013	0	66.1923	33.8077	0	79.016	20.984	0	32.5241	3.22959	50.9964	6.85423
	1190	Karbala'	4950.44	123.131	16.593	0	0.00455424	5.97083	0	75.7942	4208.3	123.519	18.8375	0	0.00049	0.22133	0	726.786	574.818	31.4663	3.90739	0	0.00084	1.6679	0	10.4185	312.529	0	100	0	0	100	0	17.952	82.048	0	0	100	0	0	100	0	5.81226	94.1877	0	7.5391	0	63.1947	4.35425
	1203	Dire Dawa	1059.32	118.619	51.4026	6.35589	5.68751	769.809	93.5847	0	13.848	93.6931	360.241	3.90495	38.9651	29.4153	2.32944	0	3.47569	425.179	127.764	7.39434	15.0745	2881.75	138.535	0	32.5936	33.3333	33.3333	33.3333	33.3333	33.3333	33.3333	18.7451	68.7547	12.5002	0.0386247	86.3753	13.5861	0.0386247	86.3753	13.5861	0.3589	97.4434	2.19773	29.6615	9.0637	30.7777	8.6564
	1204	Addis Ababa	550.896	27.6818	27.2535	0.145312	1.0065	12.7198	0.120576	255.169	226.737	61.4012	600.217	0.00277	16.1247	1.11184	0.00108	4122.48	395.811	176.821	111.588	0.389378	4.92333	93.7421	0.114072	727.03	403.638	0	0	0	0	0	0	0	0	0	0	0	0	0	0	0	0	0	0	5.17101	0	12.6644	2.09282
	1205	Harari People	363.82	59.4716	80.3073	0	12.3334	72.6975	0	6.68216	132.305	24.6567	114.919	0	6.8627	2.5193	0	50.0013	79.0621	256.608	263.459	0	39.2776	375.425	0	36.1944	412.725	0	0	0	0	0	0	0	100	0	0	0	0	0	0	0	0	100	0	39.369	1.73441	41.3233	0.282013
	1206	Gitega	1835.9	330.026	1.23128	361.845	111.451	51.3808	226.238	12.626	740.968	163.243	1.29437	116.228	69.236	4.77274	14.4611	86.1521	437.22	1254.04	3.9521	998.75	373.107	207.46	598.94	46.0807	2471.31	54.0638	12.1962	33.74	59.9992	10.0008	30.0001	57.6689	8.15563	34.1755	28.8585	22.8768	48.2646	31.3854	21.7417	46.8729	18.5597	13.2664	68.1738	37.1937	3.94056	57.3678	1.42529
	1207	Muramvya	827.3	128.643	20.501	258.32	29.5606	49.0555	34.2749	0.114707	306.571	79.1547	16.2485	116.63	29.0113	1.05795	2.50559	0.60324	219.26	691.893	114.655	1089.28	147.25	616.005	146.99	0.527402	1276.28	52.3836	14.2856	33.3308	54.55	0	45.45	64.0471	6.74196	29.2109	14.5194	42.8048	42.6758	16.0826	0	83.9174	18.8944	8.06789	73.0377	17.4292	0	82.4043	0.166492
	1208	Mwaro	756.211	95.225	0	331.003	59.3225	3.4711	50.073	0	216.788	45.671	0	123.729	47.123	0.10019	3.17042	0	129.948	445.127	0	1239.57	247.878	22.7221	213.644	0	778.654	22.58	6.45185	70.9681	14.2849	0	85.7151	35.833	3.33331	60.8337	14.1949	7.08842	78.7167	6.66402	0	93.336	12.565	2.20554	85.2295	30.6617	0	69.0928	0.245494
	1209	Karuzi	1360.45	331.934	4.93702	213.087	135.03	109.98	186.477	0.963682	377.989	169.067	2.86851	92.4265	81.148	14.0795	16.4641	4.63564	178.572	1270.91	12.1409	558.339	426.587	384.148	456.029	3.47878	1158.48	58.5363	14.6348	26.829	61.2882	12.9045	25.8073	66.336	11.8824	21.7816	33.1087	25.4679	41.4234	35.1457	24.9802	39.8742	26.6137	23.8399	49.5464	32.2553	1.58803	66.1148	0.0418744
	1210	Province des Bale	4688.13	76.585	70.0591	115.679	118.578	1586.87	836.951	13.9028	1862.16	17.8544	44.6555	33.6096	86.7999	4.11475	3.22483	37.7203	71.5093	190.487	140.472	177.315	200.715	5773.76	1735.5	27.5752	3807.45	96.5473	0.993948	2.45872	98.5266	0.552453	0.920907	98.7055	0.392247	0.902271	33.4889	15.2217	51.2894	36.1524	17.0555	46.7921	33.1872	14.0477	52.7651	67.4195	19.5883	4.23346	8.75871
	1211	Province du Sanguie	5242.03	46.3441	28.0813	399.679	412.511	1177.1	2276.69	8.24569	875.878	12.6115	9.30455	106.049	166.202	2.75539	11.603	22.5831	57.546	101.333	40.5524	490.341	550.655	4002.01	3178.9	12.751	1071.95	94.4546	0.154064	5.39138	95.768	0.0622599	4.16975	96.9458	0.0712594	2.98289	35.6219	2.10458	62.2735	41.3848	0.323975	58.2912	29.1249	0.264637	70.6105	74.2999	15.7525	3.29224	6.49726
	1212	Tuy	5758.25	86.3949	66.8167	84.5324	107.83	2109.59	670.352	8.00778	2622.1	34.9861	37.664	38.0745	90.3306	7.55192	4.0898	33.8334	131.647	255.77	148.962	183.365	236.626	7751.48	1545.32	18.1457	6224.63	97.7167	0.645996	1.63728	98.4446	0.353453	1.20197	98.3299	0.855547	0.814566	37.3046	18.2007	44.4948	40.8946	15.7982	43.3072	32.7672	35.9113	31.3214	65.2561	17.1062	4.80191	9.57196
	1213	Bougouriba	3228.13	125.216	41.0602	202.732	121.622	1517.33	951.256	0	264.503	48.7416	25.3026	52.6302	55.8916	10.3545	6.65206	0	10.9808	370.577	95.942	439.611	242.757	5110.6	2256.87	0	643.931	91.5459	2.33714	6.11695	92.4146	1.27471	6.31067	92.8813	1.95849	5.16024	31.0612	26.7792	42.1596	29.5023	18.3011	52.1966	24.7306	23.3015	51.9679	76.945	15.5033	3.6629	3.88873
	1214	Mou Houn	7024.06	93.0293	72.4123	189.598	243.597	1995.93	1572.69	1.75491	2854.83	28.6697	28.2863	67.5123	177.737	8.74406	7.29225	6.62549	87.5857	260.093	172.617	320.949	521.504	7100.7	3261.36	3.52991	6583.17	96.924	0.532946	2.54303	97.6233	0.50907	1.86767	98.3375	0.349915	1.3126	36.2636	16.1273	47.6092	37.7048	13.8716	48.4236	39.606	14.6451	45.749	70.8553	16.6899	4.03976	4.36529
	1215	Kouritenga	2889.31	8.39489	0	167.91	408.397	202.48	1166.33	26.5091	901.749	1.17996	0	29.8946	145.084	1.17584	14.987	127.413	163.636	21.4365	0	251.968	760.989	443.657	1423.13	50.5581	1363.48	100	0	0	100	0	0	99.6504	0	0.349573	100	0	0	100	0	0	99.2797	0	0.720339	80.1672	12.1864	1.22876	6.41757
	1216	Ganzourgou	4224.22	5.11723	3.40106	452.262	370.703	264.357	2230.12	6.28033	880.277	0.65172	0.57318	103.558	161.646	1.36013	43.6316	20.8996	96.2801	11.209	2.56532	544.322	507.502	606.307	2691.78	19.1378	1065.55	96.2264	0	3.77356	98.718	0	1.28201	95.9481	0	4.05188	72.206	0	27.794	94.2821	0	5.71794	56.5495	0	43.4505	80.87	12.2577	3.18712	3.68523
	1217	Zoundweogo Province	3704.59	34.9383	25.9848	106.961	207.768	1203.07	794.116	9.03023	1260.93	4.23357	15.2646	16.5386	75.228	4.22031	8.4153	25.7889	174.493	71.7232	34.1943	133.916	265.372	4017.45	1071.57	19.4695	1570.34	98.7218	0.182633	1.09553	99.6359	0	0.364082	99.102	0.205243	0.692741	75.0333	1.1608	23.8059	86.4862	0	13.5138	62.1231	11.2541	26.6227	78.19	12.4519	2.83334	6.52476
	1218	Ziro	5243.93	114.062	104.634	25.475	78.7035	1875.65	556.903	3.92818	2482.47	51.802	40.2211	6.3112	29.2726	16.2465	1.9875	27.3892	141.563	357.667	315.69	58.1438	215.2	8186.04	1508.02	9.70019	7589.43	98.3793	1.09645	0.524274	99.2391	0.484224	0.276632	99.1938	0.5263	0.279898	55.826	35.5728	8.6012	59.6899	35.2373	5.07273	67.0959	27.2136	5.69047	79.6659	17.2283	0.535178	2.5706
	1219	Province du Boulkiemde	4213.13	45.8853	0	452.446	478.069	238.281	1316.87	46.2483	1599.54	9.94295	0	93.5062	148.84	2.30134	10.4591	138.236	246.421	95.9201	0	619.886	785.967	502.757	1682.14	92.0553	2534.92	93.4009	0	6.59913	94.2852	0	5.71481	94.2518	0.2229	5.52533	44.4338	0	55.5662	51.477	0	48.523	31.3038	3.29197	65.4042	85.206	7.98947	2.35262	4.27841
	1220	Kadiogo	2833.74	86.5926	1.62242	530.671	373.653	258.821	868.8	338.884	353.136	19.0598	0.89478	109.38	381.464	3.02392	11.2484	2381.95	135.669	175.092	1.94458	659.891	628.894	551.719	1067.02	494.016	477.14	76.0687	0.504072	23.4272	79.9983	0	20.0017	83.0065	1.18417	15.8093	17.698	0.882855	81.4192	23.391	0	76.609	26.3408	10.186	63.4732	70.8138	4.33348	14.8053	0.894489
	1221	Oubritenga	2805.98	11.4854	6.51479	460.931	279.791	299.949	1437.27	8.26549	225.123	1.45704	2.05004	108.534	121.343	1.38884	21.1055	24.7222	24.3544	19.9433	9.18137	461.125	308.766	563.037	1539.88	17.8346	226.331	92.3866	0	7.61343	93.7499	0	6.25008	95.9554	0.183885	3.86068	34.1286	0	65.8714	48.8645	0	51.1355	50.7901	1.2493	47.9606	79.7749	12.508	2.60564	5.11155
	1222	Gourma	11162.3	39.3896	4.44865	125.814	242.739	3470.82	4881.47	23.4808	2366.06	10.6529	3.60196	34.8477	101.587	18.4621	62.0149	96.8658	153.467	78.1353	4.17259	153.85	319.702	8105.11	6513.77	38.3499	2736.64	99.5014	0.124616	0.373952	99.7418	0	0.258159	99.6296	0.0211659	0.349239	78.2869	9.16494	12.5481	83.2725	0	16.7275	59.933	1.29747	38.7695	81.9032	10.5197	2.45075	4.49971
	1223	Gnagna	8647.9	2.8941	3.03622	581.598	253.162	656.565	6732.16	0	370.231	0.8779	1.38926	214.638	197.097	2.0599	146.297	0	19.6058	6.71239	2.44224	617.171	347.627	1312.4	6924.85	0	373.136	99.4793	0	0.520715	96.1548	0	3.84515	98.7582	0	1.24179	62.2478	0	37.7522	18.1554	0	81.8446	63.8361	0	36.1639	77.3155	13.479	4.65035	4.55511
	1224	Bazega Province	3965.63	110.592	33.0602	234.867	406.376	974.052	1117.51	4.38808	1077.15	12.578	6.75681	28.6274	104.153	5.07366	10.3813	14.6566	101.956	230.055	51.0432	336.972	719.13	3142.42	1794.11	10.761	1683.69	93.5403	0.0861283	6.37361	95.0229	0.150823	4.82627	95.8323	0.482633	3.6851	48.6399	0.361448	50.9987	43.5575	0.930293	55.5122	37.6438	5.19981	57.1564	94.4515	4.17326	0.149445	1.22576
	1225	Province du Kourweogo	1675.75	10.3156	1.09121	229.494	225.893	244.466	719.98	3.52457	236.587	1.28287	0.53098	54.3287	76.0171	1.40038	8.04051	13.9471	17.2716	21.0203	1.52538	315.843	375.369	543.357	1043.28	8.23263	363.999	94.9154	0	5.0846	94.7366	0	5.26336	97.7169	0.114193	2.16895	56.1304	0	43.8696	58.527	0	41.473	48.3047	0.561126	51.1342	85.6425	7.8046	1.10392	5.44896
	1226	Nayala	3833.02	41.2189	9.52535	291.528	182.306	898.76	2029.8	0	378.478	6.27277	3.66126	91.839	99.0104	2.09612	6.37989	0	2.19628	93.7769	16.3203	374.375	286.696	2643.57	3557.05	0	648.904	94.6332	0.0466803	5.32011	97.017	0	2.98298	98.2594	0.0797246	1.66087	20.6363	0.182757	79.1809	29.4647	0	70.5353	29.487	2.23589	68.2771	72.6997	21.1672	1.47183	4.66123
	1227	Province du Passore	3778.01	60.9371	31.2387	525.103	436.435	729.171	1494.64	6.83713	473.725	12.3068	11.81	141.215	182.997	2.11337	10.5855	21.3366	17.6856	150.163	47.6144	726.288	690.687	1744.05	2225.15	11.0677	755.27	93.0275	0	6.97251	95.5049	0	4.49512	96.9939	0.375699	2.63041	26.5165	0	73.4835	46.8079	0	53.1921	23.8403	6.01509	70.1447	79.3099	15.4374	1.83292	3.41978
	1228	Zondoma	1776.78	14.7933	0.692538	282.254	149.592	489.036	666.309	0.51109	162.472	1.92505	0.24685	102.732	86.2691	1.59813	5.42614	1.65839	16.0917	34.9135	1.25021	519.394	386.297	1137.77	1170.49	1.25073	365.739	96.7474	0	3.25262	96.7479	0	3.25213	97.8287	0	2.17127	51.4625	0	48.5375	56.3186	0	43.6814	20.236	0	79.764	66.4522	25.3419	2.42071	5.78527
	1229	Namentenga	6463.43	2.64871	1.06285	625.395	215.481	243.418	5078.06	0	265.808	0.42401	0.30156	198.943	159.553	0.47215	100.739	0	14.1305	7.20445	1.09359	788.905	335.327	695.397	5895.83	0	303.409	91.3049	0	8.69507	71.4261	0	28.5739	98.9476	0	1.05241	26.751	0	73.249	0.283071	0	99.7169	91.9743	0	8.02575	81.5003	13.2832	2.4198	2.7967
	1230	Sanmatenga	9256.96	23.3307	14.1806	1125.9	451.308	778.955	6013.74	12.4783	788.759	4.17683	5.33933	336.376	261.842	1.94804	98.0656	51.6858	73.6257	50.816	17.3368	1176.2	498.288	1841.67	5820.83	34.1569	775.956	90.3458	0	9.65424	89.8383	0	10.1617	89.9104	0.0752338	10.0144	49.3643	0	50.6357	49.9706	0	50.0294	36.5184	0.00913964	63.4725	81.8469	12.0082	2.61291	2.67646
	1231	Bam	4225.71	29.1726	13.176	404.246	335.088	461.041	2194.73	3.0245	732.328	8.07994	4.67482	123.033	180.333	1.00093	18.4486	13.6288	50.8617	62.0936	24.2778	435.861	409.098	1349.21	2352.75	7.23728	823.549	88.7494	0	11.2506	84.7453	0	15.2547	89.6426	0.323729	10.0337	25.6931	0	74.3069	20.5136	0	79.4864	24.4261	1.99494	73.579	76.3545	12.3271	2.51784	8.80061
	1232	Kigali City	727.305	274.625	37.162	31.193	109.52	16.3732	0.208631	103.593	150.019	198.5	50.7274	21.9757	326.211	0.15804	0.00325	723.691	192.486	1149.11	134.165	107.655	406.365	121.994	0.651214	332.898	513.198	44.4422	55.5578	0	59.998	40.002	0	22.4128	74.1388	3.44835	2.37179	97.6282	0	6.35286	93.6471	0	0	87.6289	12.3711	8.08359	0	67.102	2.19719
	1233	Amanat Al Asimah	391.547	0.645657	0	1.42044	21.0568	1.70275	10.6565	82.3963	273.618	0.22068	0	0.16613	347.243	0	0.02651	2007.25	236.945	0.04334	0	0.101834	1.81815	0.119024	1.12726	5.96134	49.1719	100	0	0	100	0	0	0	49.9974	50.0026	0	0	0	0	0	0	0	100	0	10.0528	0	2.73753	0
	1234	Damascus	116.061	3.56104	0	14.4391	39.3552	0.0289739	7.76973	47.8658	3.01264	8.50958	0	20.335	663.984	0	0.1319	1056.41	17.6488	1.79558	0	5.12923	5.35251	0.012744	2.16977	4.59355	1.23971	0	0	0	0	0	0	24.9967	0	75.0033	0	0	0	0	0	0	0	0	100	3.71678	0	8.25704	0
	1235	Niamey	672.56	8.95497	0	176.781	110.203	2.84299	167.841	77.033	104.196	4.92634	0	148.461	580.474	0.06469	7.04201	696.585	35.6869	16.5046	0	129.805	125.046	3.25775	90.9017	125.396	64.2732	0	0	100	0	0	0	16.6695	0	83.3305	0	0	100	0	0	0	0.0897834	0	99.9102	21.0703	1.77031	34.3968	0
	1236	Bamako	213.453	0.507533	0	2.13358	0.37363	24.3402	16.2566	0	153.962	0.25969	0	1.59855	0.45742	14.188	23.3648	0	2040.07	1.06375	0	3.75239	0.842994	50.386	24.3114	0	129.5	91.9999	0	8.00005	100	0	0	93.0695	1.98009	4.95043	92.3641	0	7.63586	100	0	0	91.4025	0.220866	8.37664	19.2447	0	52.6563	0
	1237	Concelho de Sao Salvador do Mundo	40.222	10.5738	0	2.61222	0	24.5195	2.50474	0	0	51.6784	0	55.5713	0	32.6489	1.57574	0	0	14.2648	0	2.59299	0	42.3865	3.95366	0	0	0	0	0	0	0	0	100	0	0	0	0	0	0	0	0	0	0	0	2.57622	0	50.8577	0
	1238	Concelho de Sao Lourenco dos Orgaos	31.977	3.53655	0	9.51798	0	8.48473	10.3952	0	0	0.94418	0	33.1366	0	0.7427	5.43896	0	0	5.5462	0	7.51458	0	19.2092	10.2923	0	0	0	0	0	0	0	0	0	0	0	0	0	0	0	0	0	0	0	0	58.9457	16.4961	1.69644	0
	1239	Moka	206.689	28.0201	8.88482	30.9433	3.42846	91.1726	33.5059	0	4.87403	29.6463	28.3749	21.8932	5.0647	0.39348	0.52367	0	0.02121	67.551	19.7665	42.8146	4.52082	441.132	43.5756	0	4.62407	58.8201	17.6428	23.5371	57.14	21.424	21.436	72.219	13.8888	13.8922	7.88355	64.3204	27.796	5.40681	66.9275	27.6657	2.91285	42.8683	54.2189	41.8639	4.93093	34.159	17.1443
	1240	Plaines Wilhems	142.13	27.1806	6.50044	10.3428	1.69596	80.1633	8.82338	0	1.1767	22.5782	28.066	7.02253	5.36947	0.43738	0.13646	0	0.02761	89.7928	20.9082	12.0519	3.4389	656.999	11.4148	0	1.41084	39.9964	40.0076	19.996	0	0	0	50.0019	49.9981	0	1.98316	87.2504	10.7665	0	0	0	18.3329	81.6671	0	38.0547	0	26.6737	4.06025
	1241	Beau Bassin-Rose Hill	12.309	2.00932	7.64426	0.0477486	2.42595	0.180866	0	0	0	0.6416	49.0179	0.03056	27.6003	0.00885	0	0	0	9.43257	34.1779	0.040082	8.00728	1.02596	0	0	0	0	0	100	0	0	100	0	0	0	0	0	100	0	0	100	0	0	0	0	0	7.20307	0
	1242	Port Louis	39.561	10.9066	16.222	0.265869	0.112572	9.79163	0	1.15827	0.751661	7.88973	109.169	0.67436	0.10403	0.03031	0	7.13985	0.44038	35.1138	70.855	0.249978	0.1994	52.9215	0	2.76337	0.747788	28.5723	71.4277	0	16.6673	83.3327	0	35.0875	63.158	1.75441	0.362247	99.6378	0	0.362247	99.6378	0	0.181441	99.8186	0	6.5872	0	6.7298	0
	1243	Quatre Bornes	17.511	3.26515	0.891307	0.532014	9.27953	0.0506222	0.0215376	2.66764	0.800223	3.37839	4.58172	0.40442	62.6718	0	0	12.2459	1.30442	6.84923	3.14802	0.605138	36.771	0.111966	0.027416	8.69327	0.976318	0	0	0	0	0	0	33.3346	66.6654	0	0	0	0	0	0	0	57.6084	42.3916	0	0.803172	0	8.33114	0
	1244	Vacoas-Phoenix	23.701	4.00308	2.18366	1.12285	12.4855	0.617054	0.322077	2.58463	0.380249	3.25094	7.35483	0.36786	69.618	0.04456	0.00929	12.1633	0.53398	6.29727	4.17312	1.27998	39.5922	0.517762	0.18876	5.28743	0.315138	0	100	0	0	0	0	46.1535	30.7698	23.0767	0	100	0	0	0	0	13.66	19.6751	66.6649	9.47463	0	4.35334	0
	1245	Curepipe	22.464	5.69719	10.2776	0.938746	2.45698	2.87268	0.0155223	0	0.199739	4.32391	61.5333	0.44778	9.54655	0.01972	0	0	0.00029	16.5976	33.1908	0.644868	7.942	12.7199	0.012296	0	0.095922	0	0	0	0	0	0	0	0	0	0	0	0	0	0	0	0	0	0	5.4921	0	4.40313	0
	1246	Mont Buxton	1.354	1.32267	0	0	0	0.0313858	0	0	0	1.35332	0	0	0	0	0	0	0	0.554034	0	0	0	0.01469	0	0	0	0	0	0	0	0	0	0	0	0	0	0	0	0	0	0	0	0	0	17.2105	0	60.678	22.1116
	1247	Saint Louis	1.424	1.32548	0	0	0	0.0982673	0	0	0	2.04083	0	0	0	0	0	0	0	0.5093	0	0	0	0.042686	0	0	0	0	0	0	0	0	0	0	0	0	0	0	0	0	0	0	0	0	0	0	0	32.3397	67.6603
	1248	Les Mamelles	1.537	0.722652	0.113469	0	0	0.443789	0	0	0	0.355	0.16948	0	0	0	0	0	0	0.011818	0	0	0	0.08265	0	0	0	0	0	0	0	0	0	0	0	0	0	0	0	0	0	0	0	0	0	19.5242	0	11.2253	69.2505
	1251	Luxor	12.295	0	0	0	0	0	0	7.59212	2.01331	0	0	0	0	0	0	542.286	25.4772	0	0	0	0	0	0	7.20665	5.88104	0	0	0	0	0	0	0	0	0	0	0	0	0	0	0	0	0	0	0	0	0	0
	1252	Francistown	90.126	32.5456	38.5173	0.360515	0.507179	17.1403	0.951732	0	0.0243422	12.4731	106.716	0.04665	2.05801	0.04157	0	0	0	70.9079	98.4003	0.305324	2.94281	22.3629	0.900794	0	0.030842	40.0012	59.9988	0	27.2731	72.7269	0	31.8196	68.1804	0	4.02721	95.9728	0	3.99156	96.0084	0	0.0453313	99.9547	0	27.0941	2.8131	21.09	4.70323
	1253	Lobatse	19.623	9.35758	9.78222	0	0	0.470554	0	0	0	16.1555	54.5819	0	0	0.00473	0	0	0	35.5886	36.2871	0	0	2.07485	0	0	0	0	100	0	0	0	0	8.33326	91.6667	0	0	100	0	0	0	0	0	100	0	11.6015	0	24.7438	63.6547
	1254	Selebi-Phikwe	34.779	8.63694	22.0225	0	0	1.76611	0	0	1.49834	1.5443	47.4231	0	0	0.00695	0	0	0.00579	14.2561	31.619	0	0	2.79022	0	0	0.915198	0	0	0	0	0	0	0	0	0	0	0	0	0	0	0	0	0	0	40.2271	0	23.0137	36.7592
	1255	Sowa	54.786	3.89888	1.41991	0	0	47.456	1.31915	0	0.689246	0.59101	2.01426	0	0	0.02732	0	0	0.00706	9.20732	7.11604	0	0	108.854	0.966994	0	1.06881	66.6667	33.3333	0	0	0	0	100	0	0	3.24629	96.7537	0	0	0	0	0	0	0	59.0127	40.9873	0	0
	1259	Ihorombe	24512.8	4.0053	0.338621	377.652	57.8896	1678.73	22099.4	0	227.955	1.72996	0.16609	267.306	66.7853	2.30005	254.295	0	4.20779	20.7256	0.516764	483.811	100.339	26328.5	39935.4	0	278.115	99.2955	0.0106608	0.693831	99.4928	0.0160791	0.491094	99.169	0.00542784	0.825576	75.0641	0.27371	24.6622	83.224	0.499287	16.2768	64.174	0.267805	35.5582	80.06	13.8004	1.77348	4.36615
	1260	Haute Matsiatra	21467.2	46.9171	29.9892	1479.06	841.749	1453.01	17070.7	2.66615	476.6	11.673	16.1766	471.86	388.929	34.5492	263.057	2.41787	41.035	408.802	109.058	4106.96	2040.94	29519.8	35132.3	12.6916	992.565	96.7765	0.0554324	3.16808	97.3936	0.0741016	2.53231	97.3003	0.0884073	2.61134	61.3573	1.10429	37.5384	64.57	0.49206	34.9379	60.0727	1.14568	38.7817	83.7996	8.83722	1.27548	5.24805
	1261	Itasy	6653.13	1.42446	0	561.403	387.38	4.15301	3233.97	5.08605	2389.82	0.59241	0	126.381	202.623	0.02605	48.8342	32.5323	354.051	12.5711	0	1574.13	1043.1	38.1445	7314.81	30.3278	5722.83	94.0299	0	5.97008	94.6027	0	5.39731	94.9045	0.0130295	5.08246	60.3286	0	39.6714	64.228	0	35.772	44.8417	0.536194	54.6221	85.3657	6.66259	2.4886	5.48307
				F/S/W:	dominated by forest, shrublands, and wetlands																															* Number of people who experienced a fire within 1,000 m from their home (400 m for VIIRS data!)									*** as defined by Dijkstra et al. (2021), DOI: 10.1016/j.jue.2020.103312
				G:	dominated by grasslands
[truncated: 1 more columns]

## Sheet: ASIA
	UID	Unit Name	Area (km2)	Wildland-Urban Interface (area, km2)								Population (thousand)								Biomass (Kt)								Fire area (%)			Fire area (%, MODIS 2013 - 2020)			Fire area (%, VIIRS 2013 - 2020)			Population affected by fire			Pop. affected by fire, MODIS 2013 - 2020*			Pop. affected by fire, VIIRS 2013 - 2020*			Share of WUI (%) per degree of urbanization***
				Intermix WUI (F/S/W)	Interface WUI (F/S/W)	Intermix WUI G	Interface WUI G	Non-WUI F/S/W	Non-WUI G	Non-WUI Urban	Non-WUI Other	Intermix WUI (F/S/W)	Interface WUI (F/S/W)	Intermix WUI G	Interface WUI G	Non-WUI F/S/W	Non-WUI G	Non-WUI Urban	Non-WUI Other	Intermix WUI (F/S/W)	Interface WUI (F/S/W)	Intermix WUI G	Interface WUI G	Non-WUI F/S/W	Non-WUI G	Non-WUI Urban	Non-WUI Other	Non-WUI	F/S/W WUI	G WUI	Non-WUI	F/S/W WUI	G WUI	Non-WUI	F/S/W WUI	G WUI	Non-WUI	F/S/W WUI	G WUI	Non-WUI	F/S/W WUI	G WUI	Non-WUI	F/S/W WUI	G WUI	Very low/low density rural	Rural Cluster	Suburban / peri-urban	(Semi-) dense urban cluster
	2	Ladakh	64254.7	0.693689	0.0987212	98.3236	11.3858	1925.57	2086.5	0.740975	59168	0.13057	0.19594	77.4739	13.39	0.43304	9.22669	3.96084	204.291	0.14149	0.009142	16.1051	1.16574	156.679	201.59	0.088246	1390.44	100	0	0	100	0	0	75.007	0	24.993	100	0	0	100	0	0	0	0	100	52.5478	15.3075	14.7491	17.3956
	3	Xinjiang	1.63022e+06	197.755	77.515	1886.14	2408.62	38082.7	232199	2099.78	1.33766e+06	69.4512	37.1375	614.021	2481.71	13.7644	257.65	9155.82	14329.9	242.492	38.5536	1071.98	1469.49	86470.3	180287	729.697	105097	94.2204	0.382181	5.39742	93.3195	0.202768	6.47778	87.6903	1.0425	11.2672	25.3026	7.53154	67.1659	23.052	7.93261	69.0153	10.8264	5.40279	83.7708	69.957	11.5871	7.02758	9.38883
	4	Xizang	1.12977e+06	90.6045	73.7452	568.297	945.607	120675	398324	20.5937	569121	43.3163	119.847	623.541	1316.98	60.1204	640.619	99.0844	564.101	403.348	38.162	206.099	271.364	338809	102202	2.60962	27290.1	98.1879	0.362371	1.44969	96.2227	0.222329	3.55498	92.1147	1.75131	6.13396	26.443	33.8295	39.7275	29.7501	14.7732	55.4766	14.8475	27.2615	57.8909	57.3503	21.1883	9.22691	7.71348
	5	Arunachal Pradesh	80592.1	2024.5	157.364	60.8551	25.8409	71532.8	3585.21	0	2434.87	1040.91	266.676	34.4945	5.97063	295.054	20.9613	0	16.9071	14360.8	280.488	135.569	37.5679	1.05741e+06	12036.2	0	1830.38	93.7123	6.03747	0.250232	93.6401	6.06158	0.298362	93.5785	6.26628	0.155167	39.2669	58.3835	2.34966	36.1726	60.9671	2.86025	31.1795	67.1361	1.68446	69.0639	12.7497	8.477	8.75973
	6	Gangwon	19171.2	4571.86	1019.02	16.2289	55.2148	12921.2	24.8539	25.1567	97.5489	609.412	697.305	2.70832	103.353	36.8918	0.15553	95.2986	21.8712	31395	1566.74	80.0093	59.9959	125001	170.071	20.6348	159.65	70.2878	29.1871	0.525105	64.8022	33.943	1.25484	72.4738	25.5619	1.96423	8.61046	87.7479	3.6416	5.99987	87.6123	6.38788	4.67384	87.6241	7.70206	85.1622	2.77016	8.25268	2.10507
	7	Kangwon-do	11260.2	77.9388	207.661	14.8012	47.3123	8545.64	582.505	7.26181	1483.16	91.6138	717.329	25.7	219.183	91.4478	26.64	128.878	283.164	180.946	84.8285	11.4114	20.6326	47174.8	596.967	1.57068	730.673	99.7726	0.202153	0.0252509	99.695	0.244047	0.0609535	99.7351	0.211867	0.0530019	88.9117	11.0468	0.0414579	85.639	14.2605	0.10045	74.8953	18.1779	6.92677	32.6879	16.5442	21.7157	16.7333
	8	Gyeonggi-do	10209.3	3657.39	1712.54	19.7314	272.641	2275.6	41.2668	673.666	1300.51	2385.08	6464.03	5.83449	436.814	21.9797	1.00738	4118.21	1416.52	22175.9	2229.58	28.2343	341.088	20287	65.5235	463.937	1253.29	69.4443	29.1173	1.43833	71.8429	25.9481	2.20902	73.2162	26.1517	0.632189	8.50924	88.3349	3.15582	9.34149	85.6188	5.03973	10.3661	88.8309	0.803033	44.4954	1.60558	27.2906	3.4519
	9	Hwanghae-bukto	9311.38	46.6093	113.17	15.5739	82.2794	4614.38	848.023	28.8275	3377.45	76.3356	466.525	21.4982	340.377	69.2364	21.3773	596.325	870.837	102.069	46.5099	8.52023	27.479	19504.5	696.644	6.23863	1310.31	99.7307	0.134663	0.134608	99.6473	0.17647	0.176251	99.8311	0.0843815	0.0844993	71.4741	16.3986	12.1273	51.8412	21.7544	26.4044	76.5736	1.31566	22.1107	34.9883	19.3511	17.5873	14.7687
	10	Tashi Yangtse	1809.37	29.8569	0.339882	18.8999	0.207784	1477.77	189.272	0	83.9485	7.31264	0.34775	6.28285	0.00703	5.95389	0.94341	0	0.0011	244.463	0.453094	48.2724	0.01654	16948.9	514.451	0	1.16804	88.3125	3.89605	7.79144	80.953	4.7617	14.2853	91.228	3.94728	4.8247	48.0241	17.675	34.3009	33.2499	15.9459	50.8042	51.7922	26.3806	21.8272	86.6154	13.3846	0	0
	11	Lhuntshi	2938.01	8.11406	0	5.23523	0	2220.13	418.228	0	267.24	3.39145	0	2.05937	0	9.4526	2.69352	0	0	63.9626	0	21.0748	0	23049	1330.61	0	7.39431	99.3713	0.628724	0	98.1822	1.8178	0	99.5284	0	0.471624	94.7999	5.20012	0	83.5259	16.4741	0	86.9899	0	13.0101	91.296	8.70402	0	0
	12	Bumthang	2780.11	11.6062	0.257802	18.6371	0	1722.13	532.669	0	471.769	3.27798	0.39222	10.373	0	2.97667	3.42566	0	0	83.0666	0.06476	39.075	0	17329.9	1344.67	0	16.8853	100	0	0	100	0	0	96.297	0	3.70301	100	0	0	100	0	0	0.0214116	0	99.9786	71.3047	3.42438	0	25.2709
	17	Ferghana	7286.37	7.85896	0	86.4756	178.034	11.0337	614.214	1033.19	5216.4	2.79879	0	18.2002	158.283	0.06524	1.67817	2639.86	1060.88	3.4383	0	28.9797	64.0013	22.1837	176.314	362.886	1801.55	100	0	0	100	0	0	27.2664	0	72.7336	100	0	0	0	0	0	0.00390831	0	99.9961	42.5279	5.57752	26.7852	22.0348
	18	East Kazakhstan	279878	264.066	31.6032	2241.19	464.661	22312.3	231983	49.7913	14226	81.2899	27.6459	466.895	528.274	4.08521	46.6489	155.955	11.2716	954.923	15.8528	1102.49	171.333	147342	110772	21.205	3577.09	99.2786	0.0447537	0.676688	99.357	0.0284541	0.614519	99.2895	0.0440668	0.666384	13.7202	4.32188	81.9579	13.0432	4.84055	82.1163	8.03561	7.07542	84.889	76.1518	9.86151	7.02737	4.92932
	19	Almaty	221863	183.472	13.8441	2276.54	1038.94	14312.1	167343	288.544	21846.8	80.3751	35.9295	435.246	968.982	2.43425	61.7597	634.333	240.766	840.587	25.6961	1797.58	441.216	39852	113878	135.641	3287.08	98.4958	0.0622711	1.44196	98.5305	0.0738211	1.39566	98.0653	0.130084	1.8046	25.7004	5.3025	68.9971	22.0585	4.39226	73.5492	11.9843	6.53605	81.4797	70.2958	10.0965	10.339	7.26513
	20	Leninabad	25845.8	9.16073	0	740.994	663.41	1421.66	11964.2	418.97	10007.6	10.0794	0	282.216	710.669	0.25211	23.9723	1163.49	537.568	10.8294	0	164.448	159.222	733.989	3980.16	83.254	1190.93	94.2019	0	5.79806	84.9927	0	15.0073	88.9028	0	11.0972	6.46066	0	93.5393	2.46338	0	97.5366	6.51704	0	93.483	53.3697	11.7598	16.4856	17.1263
	21	Dornod	122656	0.0283197	0	88.6715	11.2989	585.052	120267	0	530.815	0	0	30.7075	33.5877	0.09099	10.3732	0	0.00623	0.006336	0	18.7511	1.64777	1506.99	29106.3	0	104.483	99.9886	0	0.0113632	100	0	0	99.9837	0	0.0162851	48.4957	0	51.5043	100	0	0	53.137	0	46.863	70.45	10.5225	8.20294	10.8246
	22	Inner Mongol	1.14447e+06	749.384	1179.93	9552.79	13281.9	157127	442786	2642.64	509376	146.099	757.974	1790.02	6587.13	24.4889	564.731	9940.4	7646.38	1177.01	679.864	2973.81	4880.2	821732	130701	635.239	85495.8	98.0136	0.138057	1.84834	97.0184	0.203254	2.77832	95.3945	0.3318	4.27366	33.338	10.6434	56.0185	31.0476	13.0203	55.9321	8.71926	9.05599	82.2247	83.1191	7.48869	4.83049	3.44595
	23	Bayan-Olgiy Aymag	46002.8	1.39066	0.622526	23.7176	25.2415	12997.4	27720.5	0.0301819	4398.78	0.66119	1.00501	24.1917	50.4977	0.59271	14.5143	0.08815	1.67934	0.214712	0.044852	4.92229	1.05675	3757.72	4483.67	0.000604	132.991	100	0	0	100	0	0	100	0	0	0	0	0	0	0	0	0	0	0	26.8359	34.2814	18.356	20.5267
	24	Hovd	75723.5	0.60973	1.35186	22.7653	21.5188	7161.05	28373.7	0.175982	38329.1	0.14882	1.00829	10.4527	25.3491	0.66782	4.57225	2.64779	26.1425	0.074526	0.04575	2.86282	1.44765	1224.08	2803.73	0.008142	1668.42	100	0	0	100	0	0	100	0	0	0	0	0	0	0	0	0	0	0	66.4685	15.4296	12.9604	5.1416
	25	Suhbaatar Aymag	82116.9	0	0	51.5744	7.13493	17.7656	81502.2	0	435.287	0	0	29.6584	19.3112	0.00054	5.40396	0	0.01046	0	0	7.7304	0.817068	1.99171	14360.2	0	41.4396	99.9732	0	0.0267827	100	0	0	99.9575	0	0.0425348	28.8229	0	71.1771	100	0	0	48.6095	0	51.3905	64.9	24.8765	7.34985	2.8737
	26	Dornogovi	114568	0	0	48.8383	11.7209	3.79378	22703.6	4.15817	91773.8	0	0	14.8851	12.765	0	2.59326	20.136	47.2138	0	0	4.18655	0.786038	0.368656	2360.88	0.179568	5209.86	100	0	0	100	0	0	95.7447	0	4.25532	100	0	0	100	0	0	47.0768	0	52.9232	74.6301	11.8658	7.92501	5.57919
	27	Govi-Altay	142830	0	1.1503	2.58177	9.79465	1046.63	29736.5	1.87631	111696	0	0.99012	2.23027	5.81995	0.01498	1.596	8.54476	31.6833	0	0.069436	0.292428	0.563576	127.613	2814.94	0.10039	4396.36	100	0	0	0	0	0	100	0	0	0	0	0	0	0	0	0	0	0	56.7743	28.8048	11.8011	2.61983
	28	Gansu	405567	505.235	419.808	2099.6	6715.15	37591.9	126277	866.639	229902	438.161	654.611	1010.08	8811.85	188.451	523.238	5014.29	10600.1	847.807	210.696	973.914	2536.18	153167	60109.5	167.354	28712	96.863	0.447427	2.68956	95.9059	0.402019	3.69205	95.4622	0.540338	3.99749	40.4133	9.91584	49.6709	37.6301	8.69182	53.6781	25.261	8.97257	65.7665	50.4606	12.1475	20.17	14.6404
	29	Bayanhongor	116438	0	0	21.8964	12.9188	6728.52	25592.3	0	83647.7	0	0	18.4703	30.5589	0.02688	1.59467	0	29.3532	0	0	2.64547	1.07149	1457.68	4117.44	0	3468.96	100	0	0	100	0	0	94.4451	0	5.55491	100	0	0	0	0	0	1.85347	0	98.1465	49.8535	20.9487	12.2899	16.9078
	30	Omnogovi Aymag	166369	0	0	0	0	2.11269	854.676	5.80183	165499	0	0	0	0	0	0.11969	21.0666	81.7591	0	0	0	0	0.526408	105.129	0.235854	6739.16	0	0	0	0	0	0	0	0	0	0	0	0	0	0	0	0	0	0	0	0	0	0
	31	Gorno-Altay	92934.4	105.44	17.717	217.452	13.1299	59063.4	29202.7	0	3359.39	44.6657	50.9994	87.3385	18.5589	3.26708	11.3535	0	0.17575	525.458	30.4959	185.806	9.72669	420517	57160	0	145.803	98.5107	0.744632	0.744632	96.9012	1.54952	1.54929	97.5597	1.21989	1.22043	11.6271	49.0471	39.3258	9.2344	60.8686	29.897	0.728734	31.8199	67.4513	66.3555	10.7468	10.1219	12.7759
	32	Kon Tum	10955.5	481.133	54.4869	269.943	45.4674	8240.79	1631.04	4.8163	60.473	260.171	84.8008	145.53	106.885	25.6587	10.4158	30.1512	6.21014	2282.9	111.298	764.217	31.2259	127968	11767.8	2.20413	153.072	93.3105	3.09595	3.5935	94.3939	2.29061	3.3155	95.5435	2.31808	2.13841	28.1488	35.0054	36.8458	31.4968	30.7463	37.757	18.4862	45.7397	35.7741	58.5144	11.4717	18.9263	8.50038
	33	Khett Rotanokiri	12137	236.815	18.8883	23.3245	16.3881	10084.3	1310.52	0	367.321	129.996	34.0018	9.86564	13.3939	39.9871	10.1333	0	5.61833	2052.67	66.9443	105.369	31.9987	125089	11029.4	0	2644.85	98.0208	1.69977	0.279453	98.6976	1.06086	0.241568	98.683	1.03373	0.28329	50.1538	43.9945	5.85167	55.6269	37.1744	7.19864	38.5945	52.3494	9.05602	72.7608	15.2577	4.94587	7.03564
	34	Dak Nong	6450.51	961.614	35.0133	160.143	56.0055	4279.85	775.378	0	70.9119	441.908	54.6845	59.836	83.4524	59.088	13.8484	0	2.03248	5070.35	83.0705	627.289	108.783	55202.6	6666.43	0	234.639	88.0043	8.38311	3.61262	94.3265	3.60545	2.06806	93.8872	4.2425	1.87032	28.3089	53.7853	17.9058	31.4581	48.0084	20.5335	20.8503	62.7243	16.4254	63.1094	5.1133	17.9887	13.7824
	35	Khett Mondol Kiri	13423.8	75.3888	13.4687	59.0848	17.7102	12022.5	1010.21	0	200.248	59.8143	9.13586	28.6929	15.1822	19.0629	8.43538	0	3.37325	404.62	29.543	298.762	32.1144	142368	9017.87	0	1599.45	99.1025	0.4615	0.436026	99.3736	0.334038	0.292323	99.3177	0.335248	0.347066	36.8177	44.7702	18.4121	44.951	40.0217	15.0273	36.6948	36.2982	27.0071	63.3233	16.5675	9.06326	11.0459
	36	Tinh Dak Lak	13056.1	2169.88	263.417	413.243	258.905	6866.81	1895.77	2.48336	1024.06	1190.48	496.463	144.953	272.905	43.326	15.2375	10.2075	99.7825	12410.6	669.691	532.263	376.925	75848.7	6837	5.81961	2209.92	92.4939	4.38164	3.12443	94.8345	3.09926	2.06628	95.8669	2.52837	1.60477	20.1807	53.5027	26.3166	21.1796	53.2234	25.5969	13.7689	59.1279	27.1032	52.3425	4.47022	29.3773	10.8402
	37	Gia Lai	16028.7	1171.66	83.7515	479.076	380.479	8133.77	3705.08	38.9186	1881	624.037	67.8117	213.608	424.31	33.8427	20.3288	187.653	200.659	6015.77	166.238	989.82	441.947	106428	17447.4	57.4635	2423.93	93.5088	3.18084	3.31033	95.2169	1.99743	2.78566	95.9823	1.90565	2.1121	23.5593	40.8183	35.6224	26.2144	34.497	39.2887	14.6565	52.9276	32.4159	56.8798	9.96228	22.9078	7.68085
	38	Tinh Binh Phuoc	7193.21	1707.95	89.6137	7.67377	0.174115	5024.53	89.7127	0	92.4858	962.985	235.676	2.31435	0.45609	94.1962	1.05381	0	0.82597	14202.2	351.162	43.5525	0.650556	55773.9	397.455	0	683.31	85.385	14.4955	0.119478	79.838	19.9247	0.237287	78.3212	21.3376	0.34125	19.8909	79.8213	0.287825	15.8301	83.7768	0.393117	7.58288	90.9495	1.46759	53.3907	6.97141	27.5012	10.1228
	39	Khett Kracheh	11924.5	160.984	20.5366	179.167	116.583	6480.91	3561.43	2.66633	1044.28	82.5294	15.8853	87.1399	80.6099	24.5963	30.2949	11.5157	68.9232	771.747	81.7447	422.317	162.801	73653.4	26074.6	1.60699	6838.38	97.7304	0.81465	1.45499	98.4582	0.513816	1.02798	98.3057	0.560767	1.13354	44.012	19.4998	36.4881	50.5683	13.8265	35.6052	39.9967	21.7281	38.2752	67.7782	15.5745	12.0921	4.55512
	40	Tinh Tay Ninh	4228.78	1068.92	168.664	49.8697	187.393	1512.77	59.3682	53.5468	879.686	535.161	134.658	15.9375	244.037	9.88302	0.65961	187.165	130.273	3928.31	270.452	130.502	229.829	15793.6	378.435	51.6772	1932.91	64.1285	33.144	2.72759	67.3436	29.7929	2.86348	64.2627	33.5329	2.20442	8.59972	85.6004	5.79987	11.3889	81.2449	7.36618	7.46751	88.9334	3.59906	50.138	4.27911	35.0939	7.01906
	41	Khett Kampong Cham	9325.05	780.355	269.216	94.7416	186.423	3079.36	601.825	16.2455	3467.6	661.763	237.784	52.6027	132.045	36.7825	5.24863	76.0741	511.601	3285.26	401.633	200.522	178.642	20665.2	2753.97	11.5741	4579.83	90.6439	7.72144	1.63466	93.5461	4.94524	1.50862	93.9475	4.31084	1.7417	25.5607	61.352	13.0873	22.3305	56.4512	21.2183	16.2275	61.6116	22.1609	46.3289	12.0811	29.5559	12.0341
	42	Svay Rieng	2744.92	38.9014	20.0361	18.6216	8.2278	64.7378	76.2171	8.349	2415.98	16.098	5.37337	3.95613	1.42444	0.37398	0.30731	20.0016	390.466	72.9524	23.4369	25.4106	4.65057	285.544	83.513	4.04177	935.441	88.6398	4.54082	6.81934	97.1459	0	2.85415	88.5667	8.09711	3.33618	37.4224	19.9949	42.5827	58.6759	0	41.3241	15.7	62.9396	21.3604	79.3955	9.66113	2.25279	8.69054
	43	Khett Prey Veng	4836.09	52.3014	33.5462	13.6812	22.6246	63.5668	40.5684	4.5549	3781.07	41.947	36.5127	2.77595	11.6108	1.07595	0.38366	16.5907	736.923	63.6558	17.075	14.5541	18.756	139.089	64.3233	1.70865	1657.99	77.42	11.2901	11.2899	92.8577	0	7.14228	90.7933	4.60403	4.60264	27.2515	34.0702	38.6783	80.3095	0	19.6905	12.3099	78.2265	9.46352	52.2403	16.6064	20.2743	10.8789
	44	Long An	4225.02	267.328	10.199	60.699	121.153	279.739	36.8088	112.564	2310.35	139.277	3.93654	32.1081	92.4185	2.84002	0.34349	350.038	1043.97	735.301	22.6795	54.7946	202.584	1531.75	74.7389	72.3062	3530.33	63.5199	23.6026	12.8775	65.2179	21.0118	13.7703	60.4343	30.6237	8.94203	7.34008	55.3172	37.3427	6.7673	53.8951	39.3376	3.91109	79.8517	16.2372	47.1287	0.76835	46.8049	3.50636
	45	Tinh Dong Thap	2664.09	192.321	85.7912	0.983067	32.0282	85.6399	10.8983	16.5767	1074.95	221.978	159.8	0.18123	33.2746	0.60543	0.02644	104.811	584.751	925.974	174.452	0.610898	63.5702	479.992	11.5673	12.4296	1928.35	68.0168	29.3153	2.66782	52.6516	42.0817	5.26669	27.4349	71.7591	0.806039	5.78674	85.209	9.00426	5.4612	81.6136	12.9252	3.0834	96.7624	0.15417	19.352	1.75401	55.0502	9.06381
	46	An Giang	3605.2	203.96	116.976	7.39673	41.398	128.105	10.4795	76.2788	2029.21	284.616	147.546	2.79437	26.7756	1.57155	0.08548	519.893	1150.47	495.842	92.7278	7.66257	46.0073	1021.42	26.7972	58.8775	2686.05	60.4122	33.3386	6.24912	73.3287	23.3407	3.3306	76.0295	20.6636	3.30691	11.9387	84.5434	3.51794	21.3019	76.9985	1.69953	7.88224	84.4751	7.64265	29.0458	1.8732	46.0624	15.4411
	47	Khett Kandal	3672.77	278.598	62.388	60.1459	108.065	196.282	296.896	35.4221	1447.59	354.08	78.7345	21.1138	205.168	1.48376	1.6158	143.362	635.292	655.983	59.5009	99.9176	124.924	1227.08	1728.6	29.1709	2289.46	94.4438	2.77866	2.7775	94.5937	2.70344	2.7029	95.1409	2.64201	2.21711	12.425	41.8259	45.7491	9.93536	46.9725	43.0921	37.1701	41.12	21.7099	21.7326	1.0788	55.4189	14.1014
	48	Khett Takev	3361.18	64.8426	151.028	41.7595	61.3641	120.638	55.067	7.50366	2131.33	64.5267	115.143	15.8144	30.1795	0.48286	0.40441	28.3687	586.775	126.291	71.0296	23.9461	29.7104	663.603	81.4602	3.07916	968.167	94.94	5.05998	0	95.7484	4.25158	0	94.7775	2.52017	2.70229	70.195	29.805	0	58.0647	41.9353	0	20.0077	59.4828	20.5095	43.1805	3.34464	43.0191	10.4558
	49	Tinh Kien Giang	6400.44	320.561	173.484	9.50883	89.2293	593.052	46.7439	48.224	3622.65	113.894	111.398	2.54764	26.5282	2.44304	0.06995	260.41	1221.52	2300.81	340.61	18.6668	168.107	8350.93	200.072	58.3522	5333.12	74.6987	19.7494	5.55192	79.318	14.6499	6.03209	72.6842	26.1129	1.20282	13.1056	77.6913	9.20309	19.9575	62.1354	17.9071	8.42388	88.7994	2.77668	60.3522	4.46926	30.2481	4.36662
	50	Khett Kampot	4777	104.987	108.445	88.4881	158.07	1853.45	443.582	4.71834	1953.75	61.3334	43.7058	62.7843	73.0317	13.4724	25.5767	16.1309	406.236	322.069	59.8015	133.768	74.9269	24700.9	1376.66	2.37287	1251.81	94.1512	1.98282	3.866	96.7318	1.6341	1.63414	97.1371	1.09893	1.76398	39.7277	29.9089	30.3634	53.2982	32.1311	14.5707	55.9962	15.1748	28.8289	57.2707	5.7562	16.2281	20.745
	67	Khoueng Phongsali	15277.3	230.829	18.4558	8.60012	0	14437.1	547.641	0	16.9667	89.5923	9.32785	2.81652	0	69.3305	3.88029	0	0.78911	1689.8	25.1135	40.0911	0	156390	3789.46	0	55.789	98.8652	1.06994	0.064843	99.1055	0.822954	0.0715671	99.0099	0.922013	0.0681015	71.7815	26.269	1.94958	78.5712	19.1273	2.30151	61.6652	36.1754	2.15944	88.5544	11.4456	0	0
	68	Yunnan	385395	13329.3	11206.5	1766.31	6805.41	277676	41422.7	865.082	28732.8	9369.05	16838.3	975.82	9439.72	3878.29	641.928	5847.97	6061.4	72786.4	16733.6	3658.01	7849.95	2.51418e+06	113751	347.895	44343.7	97.6453	1.81108	0.543599	97.3359	1.91221	0.751894	97.2046	2.1066	0.688816	51.5803	39.4266	8.99309	46.4935	41.6042	11.9024	26.0308	61.6758	12.2934	49.3514	12.8545	21.6081	12.9752
	69	Khoueng Oudomxai	11630.2	235.711	54.9531	42.1738	20.4121	9742.68	1434.66	0	78.5952	121.66	82.2422	24.1761	20.5424	90.17	19.8779	0	2.97223	1402.28	84.3181	194.62	29.7803	99940.5	11124.5	0	128.958	98.2036	1.41239	0.383964	98.481	1.1766	0.342404	98.5058	1.15432	0.339867	66.8328	25.4773	7.68996	71.0612	21.8338	7.10497	57.0428	32.3354	10.6218	64.8275	20.7143	6.6358	7.82233
	70	Louang Namtha	9661.92	175.898	70.1967	2.56194	4.00606	9071.91	197.162	0.574405	120.817	73.8614	59.1237	0.66889	2.46796	59.6172	1.48892	3.29718	13.8561	1072.38	111.271	17.6697	3.60569	97074.8	1635.89	0.214418	196.374	98.6107	1.3511	0.038215	99.0549	0.894492	0.0506148	99.2364	0.722841	0.0408022	70.5998	28.9576	0.442621	75.74	23.5483	0.711708	70.1757	27.9957	1.8286	70.1807	15.4549	9.35663	5.00779
	71	Issyk-Kul'skaya Oblast'	42443.7	2.70702	0.584604	558.072	373.88	5900.17	14056.3	32.1327	14992.6	0.22916	0.01956	180.374	179.085	7.75082	16.1432	52.0374	83.4732	22.3534	0.049482	402.607	187.118	7461.59	15578.1	10.6949	999.274	97.924	0	2.07598	94.2859	0	5.71414	87.6365	0	12.3635	69.5464	0	30.4536	62.7137	0	37.2863	14.6711	0	85.3289	71.4359	13.9884	3.87801	10.6977
	72	Naryn	45414.9	4.73338	0.152185	373.256	182.964	11893.7	23495.5	9.92855	8783.25	0.31765	0.00603	121.133	115.181	0.82504	16.938	22.6821	19.5671	6.45555	0.009234	136.915	61.8995	3571.19	12197.4	3.4305	514.499	99.3709	0	0.62907	100	0	0	97.619	0	2.38099	39.0195	0	60.9805	100	0	0	7.58797	0	92.412	66.9035	21.377	8.09905	3.62045
	73	Osh	29021.2	9.72207	1.07664	907.2	533.975	3013.05	17574.8	140.07	6701.13	6.30671	0.18687	306.96	523.292	0.43536	25.2966	561.779	207.96	26.0936	0.358864	482.354	220.229	1818.51	18491.1	43.7508	765.856	94.8188	0	5.18115	91.8057	0	8.19429	89.6924	0.223971	10.0836	26.18	0	73.82	27.566	0	72.434	6.4423	8.74485	84.8128	56.7361	10.9944	19.8197	10.5494
	78	Zhambyl	140087	62.2877	6.55353	926.576	634.572	9871.43	114499	169.57	11142.8	16.1676	4.60412	147.16	481.05	0.75593	43.4952	317.48	150.226	69.8429	1.47628	209.714	184.158	2030.97	19903.8	52.0277	1547.29	99.1941	0.0324982	0.773423	99.055	0.0160316	0.929006	98.932	0.0971399	0.970903	39.5205	2.21677	58.2627	42.0347	0.834819	57.1305	15.175	10.898	73.927	73.0208	10.3747	10.1332	6.2999
	79	Chuy	19669.2	20.7544	0	463.136	410.163	2061.44	9480	279.43	6866.69	8.51722	0	72.9565	174.134	0.14132	10.893	432.663	208.369	77.3101	0	482.822	286.819	1993.99	18945.3	177.462	2424.26	95.9908	0.114499	3.89471	91.8775	0.507371	7.61518	87.7577	1.27484	10.9675	34.0856	7.10255	58.8119	20.7766	15.6045	63.619	10.0517	20.6743	69.2739	75.6623	12.5785	4.22693	7.53234
	80	Talas	11541.7	21.5858	0	192.541	240.327	1283.18	7706.12	17.9398	2040.78	4.61997	0	51.4113	136.23	0.08429	16.101	31.1507	53.0998	116.419	0	136.09	107.395	357.58	4309.49	8.04167	435.826	98.9999	0	1.00012	95.4527	0	4.54728	94.8138	0	5.18619	18.7808	0	81.2192	9.92985	0	90.0702	35.7443	0	64.2557	61.1515	19.7346	5.37569	13.7382
	81	South Kazakhstan	115485	19.4966	23.4789	1290.54	1262.76	7964.36	82669.4	665.469	19792.5	8.02891	12.4328	185.726	659.976	0.19402	39.4119	1898.14	613.697	24.113	6.90328	244.26	222.237	951.697	13064.2	130.995	3229.84	99.2706	0.0107038	0.718745	99.0034	0	0.996629	98.3126	0.0246433	1.66276	46.5441	0.929053	52.5268	42.6359	0	57.3641	21.9352	2.63451	75.4303	72.9975	11.2585	7.53346	7.94337
	93	Sharur Rayon	0.04	0	0	0	0	0	0	0	0.0400437	0	0	0	0	0	0	0	0	0	0	0	0	0	0	0	0.011984	0	0	0	0	0	0	0	0	0	0	0	0	0	0	0	0	0	0	0	0	0	0
	97	Babek Rayon	0	0	0	0	0	0	0	0	0	0	0	0	0	0	0	0	0	0	0	0	0	0	0	0	0	100	0	0	0	0	0	100	0	0	0	0	0	0	0	0	0	0	0	0	0	0	0
	99	Culfa	0	0	0	0	0	0	0	0	0.00243515	0	0	0	0	0	0	0	0.00104	0	0	0	0	0	0	0	0.000744	0	0	0	0	0	0	0	0	0	0	0	0	0	0	0	0	0	0	0	0	0	0
	100	Ordubad	0	0	0	0	0	0	0	0	0.00103027	0	0	0	0	0	0	0	0	0	0	0	0	0	0	0	0.000278	100	0	0	100	0	0	0	0	0	0	0	0	0	0	0	0	0	0	0	0	0	0
	101	Jalal-Abad	33904.5	49.7831	1.80394	1075.45	544.315	3783.83	25576.1	81.0409	2388.93	14.4653	0.77402	326.362	544.983	1.52307	39.9825	216.967	147.882	257.787	0.725522	611.943	200.228	6905.37	27986.3	25.0802	502.641	98.0377	0	1.96228	92.5934	0	7.40656	90.6879	0.621022	8.69108	23.3173	0	76.6827	7.54626	0	92.4537	5.85447	8.07133	86.0742	62.6322	10.3017	13.3409	12.897
	102	Tashkent	14929.1	31.0314	0	480.222	364.032	482.667	6900.7	833.084	5632.26	10.5975	0	86.9152	247.827	0.2303	8.56397	3351.93	1268.73	68.3828	0	210.444	115.373	513.469	4472.59	268.048	2028.58	93.4207	0	6.57929	91.3039	0	8.69613	84.4207	1.50762	14.0717	28.9317	0	71.0683	19.9178	0	80.0822	9.99089	2.96607	87.043	67.2669	8.31411	13.5541	10.7405
	103	Namangan	7638.91	6.94599	0	148.409	181.782	195.957	2256.43	633.68	4111.81	2.38871	0	44.0764	167.573	0.0515	3.63729	1930.12	694.869	2.75478	0	42.4965	62.8325	25.3653	430.034	187.66	1350.26	100	0	0	100	0	0	78.9503	0	21.0497	100	0	0	100	0	0	82.1146	0	17.8854	48.6532	4.73426	19.4711	22.5226
	104	Andijon	4309.29	3.45364	0	72.2314	307.836	1.34733	439.512	638.748	2812.53	1.05358	0	11.5085	327.121	0.01646	2.21544	2017.96	824.214	3.2463	0	26.018	123.64	1.47966	116.687	207.298	1231.05	60.0081	0	39.9919	40.0085	0	59.9915	61.9072	0	38.0928	5.59588	0	94.4041	0	0	100	5.25552	0	94.7445	39.001	3.48191	41.4213	12.9036
	105	Batken	16883.2	12.8656	0	498.912	258.943	548.058	10300.1	25.1837	5170.43	18.0134	0	180.956	218.406	0.06684	13.3513	46.4346	56.386	9.71455	0	160.029	87.5461	476.36	5415.32	8.74655	316.334	97.5636	0	2.43639	87.5103	0	12.4897	82.8556	0	17.1444	0.743869	0	99.2561	0	0	100	3.66613	0	96.3339	57.7759	12.3672	16.8833	12.9735
	106	Tadzhikistan Territories	28560.6	23.4971	0	1350.84	564.644	3670.04	15364.7	152.855	7114.2	36.5339	0	633.223	604.729	0.71244	26.5436	503.049	320.599	9.39368	0	376.504	148.618	638.846	6142.21	36.4802	319.385	90.6519	0	9.34807	88.0959	0	11.9041	79.7418	0.86317	19.395	11.445	0	88.555	7.33891	0	92.6611	5.56669	11.1783	83.255	52.5021	9.32227	19.9415	17.0462
	107	Gorno-Badakhshan	63548.7	7.67186	2.06311	280.458	55.0309	4796.86	6556.93	0	50643.2	8.93667	1.60187	106.934	55.3804	0.07576	16.2933	0	36.2299	1.78884	0.104478	52.1479	6.98783	435.647	877.268	0	1279.47	100	0	0	100	0	0	93.4773	0	6.52267	100	0	0	0	0	0	2.21158	0	97.7884	70.4349	16.846	3.08907	9.62999
	110	Hakkari	0.038	0	0	0	0	0	0.037248	0	0	0	0	0	0	0	0	0	0	0	0	0	0	0	0.0048	0	0	100	0	0	100	0	0	100	0	0	0	0	0	0	0	0	0	0	0	0	0	0	0
	111	Arbil	0	0	0	0	0	0	0	0	0	0	0	0	0	0	0	0	0	0	0	0	0	0	0	0	0	0	0	0	0	0	0	100	0	0	0	0	0	0	0	0	0	0	0	0	0	0	0
	112	West Azarbaijan	37185.9	42.936	1.73041	463.33	777.376	278.391	23945.1	147.42	10444.3	22.7543	4.11495	188.384	1174.09	1.33706	29.47	1098.41	708.875	65.7845	0.477416	168.001	204.147	625.733	5329.35	18.1847	2555.52	93.2899	0	6.71013	88.9906	0	11.0094	96.0656	0.26242	3.67198	13.4459	0	86.5541	8.73854	0	91.2615	22.5658	9.34272	68.0915	63.523	16.4281	8.89582	6.46712
	115	Van	0	0	0	0	0	0	0.00037252	0	0	0	0	0	0	0	0	0	0	0	0	0	0	0	5e-05	0	0	100	0	0	100	0	0	100	0	0	0	0	0	0	0	0	0	0	0	0	0	0	0
	133	Northern Areas	65244.2	31.2517	6.71779	390.504	291.509	8669.21	11334	10.2519	43622.5	31.6768	4.15617	331.162	224.492	4.82825	59.5839	48.4627	336	23.5197	0.901134	121.715	59.138	3888.33	4263.6	1.94764	637.848	100	0	0	100	0	0	99.6389	0	0.361082	100	0	0	100	0	0	96.682	0	3.31804	48.6226	19.4931	9.35382	22.413
	134	Otdar Mean Chey	3667.45	14.2389	24.7808	5.73153	5.98156	737.663	180.086	1.69128	2679.4	9.71837	20.0756	6.88451	5.03962	5.48134	2.57679	8.27567	215.101	85.0814	92.7213	13.3431	12.1914	8533.16	730.172	0.849866	6986.69	98.6683	0.799035	0.53269	98.8762	0.481691	0.642152	98.4942	1.06143	0.444354	68.9748	14.6327	16.3925	62.0352	9.20414	28.7606	45.8554	28.5939	25.5507	76.0423	15.0061	6.76281	1.91416
	135	Surin	8562.41	283.318	169.759	9.04819	87.0496	1156.18	36.1653	46.2964	6613.43	104.231	77.1353	6.05146	30.2113	3.02636	0.41204	84.4412	793.415	919.419	137.942	14.3818	61.9574	10880.8	99.9054	35.3039	3937.15	88.3906	10.0273	1.58214	85.9396	12.4992	1.56123	88.4457	9.83617	1.71815	9.34374	82.6339	8.02232	13.716	80.8076	5.4764	5.45163	80.4854	14.063	71.8254	15.2267	3.95777	8.99016
	136	Khett Preah Vihear	13556.9	111.038	63.0623	89.7843	127.807	8822.96	2500.38	0.643969	1828.36	53.4712	51.984	32.364	96.4934	15.1311	7.81571	2.05613	98.1522	632.133	167.855	309.071	223.219	93655.1	13133	0.228318	9043.24	98.7001	0.538524	0.761406	98.8802	0.418626	0.701146	98.7662	0.569335	0.664437	47.8202	26.6306	25.5492	50.0932	25.01	24.8968	33.4208	36.6179	29.9613	70.5636	18.6524	4.03042	6.75353
	137	Si Sa Ket	8851.09	471.776	164.634	1.83113	196.112	1797.66	15.6882	49.8945	6012.04	113.282	53.1723	0.28678	56.6233	7.42421	0.07204	93.8557	682.141	1953.99	182.496	2.26797	153.331	18144.9	34.1214	44.9818	3784.56	91.1623	8.83773	0	91.6619	8.33805	0	93.7679	6.03566	0.196463	26.0586	73.9414	0	25.0099	74.9901	0	15.6569	84.2319	0.111206	81.1325	14.3713	2.11081	2.3854
	138	Ubon Ratchathani	14524.1	1333.24	241.252	54.4038	318.168	3683.17	247.692	62.8141	8108.98	394.19	107.328	9.05253	112.068	27.4862	0.98573	131.677	980.931	4567.32	257.775	65.4714	296.242	28988.9	431.873	65.645	6114.04	87.9707	10.789	1.24037	91.2101	7.58557	1.20433	91.3557	7.28022	1.36405	27.678	68.1406	4.18133	26.6945	67.4905	5.81492	22.482	68.9193	8.59865	75.4656	14.32	7.27287	2.94148
	139	Khett Siem Reab	14063.5	302.605	169.064	69.7881	111.065	4210.39	1011.17	27.3388	6790.86	309.991	262.093	97.5304	116.893	57.892	28.6868	165.192	971.496	1539.76	279.825	140.268	162.989	48829.6	7436.66	12.2556	26572.7	96.6077	2.25452	1.13775	97.6562	1.50282	0.840941	97.5404	1.85064	0.608916	47.082	31.4744	21.4436	51.4336	27.8286	20.7378	33.2439	44.9836	21.7726	51.8788	10.0582	17.201	10.9471
	140	Khett Banteay Mean Choay	6133.68	26.9881	22.6733	14.6021	16.3182	184.842	54.8555	35.5324	5730.86	22.6131	10.0722	11.9318	10.1354	0.32044	0.3601	211.798	597.16	73.3038	23.6253	19.5281	17.7081	1351.02	100.136	32.0073	5457.38	96.2168	1.62168	2.16157	98.4961	1.50389	0	96.2511	1.11488	2.63399	27.9664	22.0834	49.9502	34.7823	65.2177	0	5.33647	5.0448	89.6187	58.1486	12.6679	15.1895	12.1986
	141	Sa Kaeo	7083.54	831.725	170.992	24.5941	83.8146	2607.1	108.19	24.2752	3159.95	245.354	51.2898	4.28893	26.8031	9.54582	0.42352	61.8158	325.085	1994.88	190.087	28.3487	88.4899	26893.2	225.857	31.5845	3242.17	75.4565	22.6434	1.90008	75.7752	21.7619	2.46281	77.4892	21.3647	1.14613	24.9264	69.4878	5.58572	30.2505	61.651	8.09842	9.34274	87.8742	2.78305	80.0619	12.0439	4.63065	3.24215
	142	Buri Ram	10144.6	340.176	204.953	5.66652	100.499	1396.69	92.6968	89.8239	7746.36	81.2443	56.9157	0.56301	27.9529	2.75153	0.1219	134.699	691.631	1525.23	214.242	12.2623	114.132	14837.7	385.046	110.416	6650.75	92.7843	6.24079	0.974958	95.0808	4.10021	0.818974	92.0369	7.59598	0.367144	30.5974	65.6872	3.71541	27.162	67.2505	5.58745	16.42	80.7316	2.84834	80.5597	12.4102	0.746153	6.28395
	143	Khett Kaoh Kong	12664.8	169.198	28.3438	54.7837	5.33292	11595.6	574.193	0	56.6588	56.681	16.9479	15.9845	7.10523	15.5528	5.51213	0	1.12463	1081.73	39.9743	102.758	5.84244	210592	2335.98	0	151.5	96.7664	2.12758	1.10605	97.4775	1.76103	0.761518	96.8582	2.15106	0.990708	47.6442	36.5379	15.8178	55.1672	33.226	11.6068	39.753	41.2841	18.9629	80.6604	12.0531	3.66638	3.62021
	144	Trat	2609.28	770.446	23.8917	6.53531	9.319	1644.69	7.98063	0.0293253	25.8268	214.264	28.6538	2.01852	2.5719	23.2515	0.11184	0.03288	0.46993	5301.32	49.7129	22.7722	75.3829	18763.3	33.1693	0.107324	125.723	75.4268	24.0028	0.570462	86.761	13.239	0	84.0804	15.2932	0.626348	19.6492	77.4738	2.87704	29.8369	70.1631	0	17.554	79.0525	3.39342	77.7961	8.71042	9.32211	4.1714
	145	Pouthisat	12624.1	61.6242	84.6756	50.008	56.2486	7220.01	925.555	5.20021	2978.14	19.435	38.122	11.2875	21.9166	16.0091	4.63227	15.9178	322.399	321.778	104.44	196.241	61.6887	110068	7883.89	2.48589	4878.08	98.7965	0.373518	0.830018	99.1428	0.201708	0.655519	98.9151	0.372892	0.711975	67.5009	13.7442	18.7549	78.2922	5.73224	15.9756	65.4466	13.8123	20.7411	77.3344	14.8196	2.91601	4.92997
	146	Khett Batdambang	12233	271.859	80.1552	29.7123	112.253	3184.18	392.784	33.7127	7848.15	268.565	208.884	8.77922	72.3967	15.1978	3.3873	139.68	1034.14	973.686	90.5586	66.5448	137.7	33627	2381.91	45.0319	9511.59	96.9289	2.14076	0.930339	98.6603	0.842217	0.497439	98.2484	1.30137	0.450229	39.8452	51.0406	9.11414	67.1606	22.1857	10.6537	35.8867	56.3351	7.77817	51.534	9.4293	22.698	11.3578
	147	Krong Pailin	1189.56	65.5668	3.21487	15.3095	27.0994	501.969	82.6581	0	493.586	100.254	14.2086	17.9207	51.7053	9.15601	7.18524	0	172.542	134.028	3.28628	17.7256	18.1103	6703.65	234.162	0	522.473	85.2292	10.7707	4.00009	94.5647	1.08649	4.34884	91.5051	6.11655	2.37832	22.963	65.9496	11.0874	64.2	12.3692	23.4308	22.1215	57.8929	19.9856	30.1011	4.78515	40.5663	24.5475
	148	Chanthaburi	5832.01	2026.77	47.2128	10.4627	15.2082	3453.83	38.1173	1.19054	49.9039	357.496	43.3931	0.82721	17.5588	29.0485	0.2625	2.20332	4.84851	12589.7	129.901	28.6459	37.4857	38105.6	193.79	3.74943	148.206	60.8078	38.5923	0.599912	61.2488	38.0993	0.651938	70.5511	28.5551	0.893854	14.0558	85.098	0.846129	13.523	85.6807	0.796255	12.3195	84.2346	3.44599	87.782	4.0607	6.86858	1.28872
	149	Sikkim	6942.33	773.737	1.2684	10.4753	0	3859.56	623.179	0	1628.31	544.588	14.1349	6.62237	0	82.2491	2.53902	0	0.05335	6675.72	3.8431	16.9369	0	35541.3	1083.67	0	69.7256	77.28	21.583	1.13706	71.2426	27.3866	1.3708	72.5533	27.1663	0.280358	22.1563	75.1272	2.71645	20.5989	75.5001	3.901	26.0983	73.544	0.357649	34.6772	5.67742	44.2534	12.3585
	150	Ha	1684.78	12.8819	0.0473292	12.9421	0	1134.99	487.211	0	32.6492	3.09514	0.08659	7.5178	0	2.8181	0.81174	0	0	85.7523	0.009876	26.2244	0	12337.9	934.163	0	2.27241	98.8022	0	1.1978	100	0	0	99.1734	0	0.826568	48.6242	0	51.3758	100	0	0	62.9647	0	37.0353	80.5778	19.4222	0	0
	151	Samchi	1688.8	138.908	16.2999	0.0274092	0	1498.94	0.757835	0	26.8375	52.2781	11.8591	0	0	36.536	0	0	0.48096	966.431	13.2682	0.006456	0	18733	0.976176	0	16.7167	91.2285	8.77146	0	100	0	0	91.3792	8.62079	0	51.5776	48.4224	0	100	0	0	47.8099	52.1901	0	76.5443	10.4359	8.48118	4.50815
	152	West Bengal	86363.1	10084.8	4614.89	115.843	634.834	9844.67	247.789	1269.49	55412.9	20768.5	8393.86	60.9749	1063.48	305.14	4.99175	23299	48720.1	19372.1	2737.72	42.6037	261.385	46391.1	106.957	599.988	25139	81.9469	17.079	0.974052	82.5836	16.7732	0.6432	85.7889	13.7233	0.487843	23.7028	72.449	3.84821	22.3023	75.2013	2.49635	10.8901	84.789	4.32089	18.8569	1.22181	47.4255	8.91204
	153	Chhukha	1853.2	79.0463	8.67756	2.843	0	1726.6	21.5739	0	3.65772	71.8634	117.105	3.77989	0	23.5289	0.65136	0	0.04478	563.443	6.45917	5.53927	0	22358.8	79.598	0	5.66425	96.6216	2.70232	0.676046	100	0	0	90.0006	9.99944	0	72.3124	21.8938	5.79382	100	0	0	31.9438	68.0562	0	47.6739	18.9364	17.8113	4.01478
	154	Geylegphug	2191.45	116.874	13.3837	0.758954	1.95889	2017.26	0.407032	0	27.9333	43.0867	5.05197	0.05027	0.65387	10.1897	0	0	0.78871	522.424	20.0427	1.87986	2.12894	27610.3	1.57057	0	38.2216	84.914	15.086	0	86.3001	13.6999	0	86.76	13.24	-1.47793e-15	12.434	87.566	0	11.5841	88.4159	0	9.50076	90.4992	0	64.9491	13.8338	0	21.2172
	155	Assam	79529.6	12911.9	5454.63	47.5614	555.81	25052.2	170.152	406.496	28142.5	11016.3	5042.58	15.9734	439.75	357.985	3.38926	2960.02	15915.2	57378.6	7285.35	86.4867	787.685	283732	546.146	886.448	32135.2	91.2501	8.67269	0.0771782	93.0172	6.91644	0.066346	93.1291	6.81199	0.0588712	32.8866	66.683	0.430312	37.5187	61.9934	0.487845	25.7868	73.8629	0.35031	34.222	2.47456	53.7686	5.67179
	156	Shemgang	2107.66	41.0101	0	1.77414	0	2042.31	14.0503	0	0.072167	13.3084	0	0.80412	0	8.63038	0.02046	0	0.00038	331.139	0	7.06134	0	26642.7	79.7776	0	0.057874	92.0629	7.93708	0	95.4016	4.59844	0	87.8948	11.5787	0.526478	39.4274	60.5726	0	62.953	37.047	0	41.422	52.1227	6.45529	93.1772	6.82282	0	0
	157	Samdrup Jongkhar	2178.47	106.901	16.8548	1.98253	0	2035.59	2.29824	0	11.8376	36.8881	9.569	1.35457	0	10.9766	0.0406	0	0.21633	719.694	14.7117	8.26941	0	25852.4	13.8413	0	13.8718	92.0003	7.74957	0.250113	91.0451	8.95494	0	92.2461	7.75393	0	46.6912	50.8708	2.43798	58.5892	41.4108	0	32.1775	67.8225	0	79.8628	8.34481	9.70563	2.08673
	158	Tashigang	2313.58	90.6044	1.79145	30.2206	0	1961.82	225.857	0	0.159201	31.709	0.62151	12.9855	0	18.9297	2.13531	0	0.00224	705	2.66006	131.391	0	24106.3	829.177	0	0.26536	95.0307	3.41635	1.55291	95.48	2.82509	1.69494	92.4083	5.40183	2.18985	54.1577	29.9446	15.8977	56.1909	23.2552	20.5539	29.1603	46.694	24.1457	75.6695	17.605	0	6.72544
	159	Perlis	0	0	0	0	0	0	0	0	0	0	0	0	0	0	0	0	0	0	0	0	0	0	0	0	0	87.4971	12.5029	0	79.9987	20.0013	0	79.9952	20.0048	0	33.5471	66.4529	0	33.4911	66.5089	0	0	100	0	0	0	0	0
	160	Satun	2539.66	634.47	21.2424	1.61407	0	1774.56	0.937706	0	9.64934	280.35	36.9316	0.49371	0	13.0507	0.00733	0	0.19225	5425	30.0921	1.23245	0	27858.8	1.31951	0	18.6791	73.7533	26.2467	0	66.6825	33.3175	0	70.8894	28.4783	0.63227	12.462	87.538	0	4.69801	95.302	0	8.52363	91.2504	0.226005	65.3324	10.3821	17.9269	6.35864
	161	Songkhla	7461.75	2215.91	107.947	44.8842	41.8773	4473.43	82.2577	17.3624	313.133	1017.49	169.009	12.8444	57.0917	38.3758	0.95463	60.806	54.013	18453	174.855	73.5502	50.8862	77559.7	157.653	7.20762	454.266	73.2363	24.2533	2.51044	67.746	27.1109	5.1431	72.1509	25.4557	2.39343	10.8285	82.1785	6.99304	11.2602	79.1506	9.58926	5.57606	89.5262	4.8977	59.6204	7.28921	20.6887	11.1503
	162	Kedah	0	0	0	0	0	0	0	0	0	0	0	0	0	0	0	0	0	0	0	0	0	0	0	0	0	85.7134	14.2866	0	100	0	0	100	0	0	0	100	0	0	0	0	0	0	0	0	0	0	0
	163	Yala	4701.63	837.591	23.2595	5.83053	0.949119	3758.27	8.23168	0	7.17639	400.982	97.1653	1.05727	7.37692	25.1596	0.14048	0	0.08125	11332.1	48.972	12.1764	0.199536	84263.6	28.326	0	27.7431	90.0792	9.70028	0.220562	85.417	13.9199	0.663113	84.5949	14.5241	0.880998	21.7022	77.456	0.841857	13.8305	84.6574	1.51211	13.3655	79.0487	7.58575	60.6595	11.3328	18.1757	6.4283
	164	Kelantan	0	0	0	0	0	0	0	0	0	0	0	0	0	0	0	0	0	0	0	0	0	0	0	0	0	0	100	0	0	100	0	0	100	0	0	100	0	0	100	0	0	100	0	0	0	0	0
	165	Narathiwat	4428.82	1147.06	30.452	4.33934	3.10077	3145.1	13.4262	0	30.2719	606.493	76.2999	0.6003	4.90175	22.5619	0.12583	0	0.41266	13386.1	54.6007	9.13066	4.07265	62694.3	45.8866	0	122.345	81.5172	18.1895	0.29336	78.6134	20.7575	0.629109	81.1815	18.5437	0.274791	16.3512	82.6173	1.0315	13.3266	84.6493	2.02419	6.19488	93.4801	0.324983	56.1195	8.31812	16.3965	19.1659
	166	Perak	0	0	0	0	0	0	0	0	0	0	0	0	0	0	0	0	0	0	0	0	0	0	0	0	0	49.9891	50.0109	0	0	0	0	66.663	33.337	0	0	100	0	0	0	0	4.77407	95.2259	0	0	0	0	0
	168	Al-Basrah	0	0	0	0	0	0	0	0	0.00027762	0	0	0	0	0	0	0	0	0	0	0	0	0	0	0	1.4e-05	0	0	0	0	0	0	0	0	0	0	0	0	0	0	0	0	0	0	0	0	0	0
	173	Rakhine	34603.3	160.026	64.1612	10.4647	8.94522	27854.6	245.11	7.81805	4405.1	596.017	295.023	12.2168	54.0412	118.524	3.47965	129.979	487.819	616.972	95.2075	11.1359	10.5559	296648	240.554	25.0492	4258.4	99.8693	0.125871	0.00484905	99.8152	0.184785	0	99.7654	0.222879	0.0117618	46.3725	53.2815	0.345974	43.4351	56.5649	0	40.8361	57.0594	2.10451	29.4809	20.1349	20.1069	20.6085
	174	Chittagong	29223.2	8574.21	1309.86	16.0708	77.4398	11525.4	11.2236	117.319	5727.08	16506.2	3835.84	10.8181	273.708	437.258	0.1942	2784.65	7229.23	52715.1	2598.13	28.768	191.62	127083	43.4637	211.776	9860.99	89.69	10.3005	0.0095415	93.5427	6.45727	0	93.1786	6.81591	0.00549932	36.7776	63.1731	0.0493148	45.0259	54.9741	0	28.9158	71.078	0.00622138	13.5751	1.38058	35.1893	6.3915
	175	Chin	37282.6	274.828	52.4043	66.2535	3.01417	35297.1	1282.28	0.87183	242.661	336.934	58.7925	70.5242	12.2512	93.8481	7.43615	5.21205	21.7711	2643.55	46.5455	415.92	4.18919	457110	10798.6	0.561734	311.044	99.363	0.416309	0.220726	99.4235	0.364538	0.21195	99.3697	0.464469	0.165799	47.2261	36.9229	15.851	54.2767	31.3349	14.3883	29.3579	48.9265	21.7156	56.506	25.3476	9.70583	8.27805
	176	Badakhshan	43676.6	21.3491	0	81.8806	94.5282	3750	16380.5	1.8465	22936.1	98.9342	0	252.994	448.549	22.6717	324.04	47.4891	388.646	4.47276	0	13.5755	15.4364	368.722	2657.01	0.333012	639.13	100	0	0	100	0	0	96.2962	0	3.70382	100	0	0	0	0	0	100	0	0	27.923	12.8302	21.8449	26.5141
	177	Uttarakhand	52639.4	5274.69	1427.37	1382.34	27.4147	27450.2	5431.18	160.375	11042.1	2644.36	3131.87	827.813	191.172	861.943	188.376	1648.62	2259.33	30024.5	1571.42	2171.09	28.3747	292643	8267.14	93.5128	2738.89	89.4528	8.6377	1.90946	89.6584	8.32339	2.01826	89.3807	9.46662	1.15264	44.9211	46.9125	8.1664	48.1922	42.4206	9.38717	38.1933	55.1427	6.66403	50.0025	10.273	19.1292	15.1141
	178	East Azarbaijan	46443.1	48.0718	0	529.465	743.591	475.807	23145	218.077	17480.1	36.3954	0	177.985	998.275	0.9115	31.6754	1256.2	800.164	27.1443	0	139.222	148.21	2412.44	5057.89	26.7178	3344.54	96.3865	0.180371	3.43309	94.9031	0	5.0969	97.4772	0.216565	2.30625	39.905	2.40964	57.6854	35.794	0	64.206	34.9588	30.9424	34.0988	63.7278	13.4294	10.8663	4.64081
	182	Ardebil	20182.5	15.6361	5.17667	287.736	282.334	564.279	11418.8	76.5335	7487.95	4.84919	2.7246	96.0574	277.743	1.34254	14.3316	562.147	566.966	21.8789	1.85308	120.848	76.2093	3346.72	3475.35	12.8055	1807.89	96.6439	0.209899	3.14621	94.441	0.397312	5.16172	98.1095	0.15142	1.73911	33.5002	1.24789	65.2519	33.1577	1.59179	65.2505	64.7513	2.07946	33.1692	75.2749	12.5753	3.97552	8.1701
	185	Jalilabad Rayon	0	0	0	0	0	0	0	0	0	0	0	0	0	0	0	0	0	0	0	0	0	0	0	0	0	0	0	0	0	0	0	100	0	0	0	0	0	0	0	0	0	0	0	0	0	0	0
	186	Yardymli Rayon	0	0	0	0	0	0	9.426e-05	0	0	0	0	0	0	0	0	0	0	0	0	0	0	0	2.8e-05	0	0	100	0	0	0	0	0	100	0	0	0	0	0	0	0	0	0	0	0	0	0	0	0
	189	Fizuli Rayon	0.006	9.419e-05	0	0	0.00075288	0.00404691	0	0	0.00122433	0	0	0	6e-05	0	0	0	0.00102	3e-05	0	0	0.000202	0.006222	0	0	0.000418	100	0	0	100	0	0	100	0	0	100	0	0	100	0	0	0	0	0	22.2222	66.6667	0	11.1111
	191	Astara	0.051	0.00018846	0.0115034	0	0.00141435	9.424e-05	0	0.0157481	0.01933	0	0.00081	0	0	0	0	0.07985	0.00414	0.00076	0.006406	0	0.00133	0.0006	0	0.00724	0.016796	100	0	0	0	0	0	0	0	0	100	0	0	0	0	0	0	0	0	1.43885	0	98.5612	0
	192	Gilan	14413.9	802.861	578.679	113.21	108.222	5899.38	3752.96	129.103	2624.22	285.78	440.731	43.3923	95.9588	10.2914	2.70702	583.644	655.515	2355.76	389.841	99.8628	59.1023	51237.3	2704.41	47.0252	1742.38	85.5921	11.608	2.79996	83.2058	13.2978	3.49643	79.0541	17.4778	3.46808	22.0427	56.0692	21.8881	8.38394	60.2652	31.3508	2.10435	74.1983	23.6973	58.1565	5.98032	25.44	8.53825
	193	Buryat	352894	342.094	214.136	885.512	255.098	262235	62914.9	34.8795	2325.01	87.2101	314.963	189.639	231.56	5.8042	14.7966	111.506	13.9566	1465.5	107.038	514.223	70.844	1.46137e+06	75046.2	7.57885	1060.46	99.8342	0.0587647	0.107076	99.87	0.0424635	0.0875458	99.8049	0.0848103	0.110292	27.7173	39.7973	32.4855	26.0209	37.7267	36.2524	7.30344	62.8476	29.8489	69.2284	11.1458	7.27412	8.21093
	194	Hovsgol Aymag	100389	0.436276	0	31.8639	14.2771	40893.9	55408.2	0	426.58	3.96016	0	52.7147	37.3425	0.37592	21.1529	0	0.29006	0.30986	0	6.38277	2.09478	174415	44525.3	0	47.6732	99.9754	0	0.0246279	99.7244	0	0.275571	99.7187	0	0.281253	1.39715	0	98.6029	0	0	100	27.4005	0	72.5995	34.3404	30.6251	8.05354	26.981
	195	Tuva	169382	31.115	4.10982	119.347	96.7147	113711	51942.5	9.68563	1534.22	12.9635	13.3594	70.5555	160.066	3.07576	11.6466	42.0201	9.05248	109.558	0.889072	95.1305	33.5166	778392	65613.7	4.11688	175.643	99.9621	0	0.037933	99.9677	0	0.0323161	99.9509	0.00654305	0.0425221	54.2189	0	45.7811	35.0599	0	64.9401	1.51102	11.426	87.063	47.5853	17.2234	15.6772	13.46
[truncated: 527 more rows]
[truncated: 1 more columns]

## Sheet: EUROPE
	UID	Unit Name	Area (km2)	Wildland-Urban Interface (area, km2)								Population (thousand)								Biomass (Kt)								Fire area (%)			Fire area (%, MODIS 2013 - 2020)			Fire area (%, VIIRS 2013 - 2020)			Population affected by fire			Pop. affected by fire, MODIS 2013 - 2020*			Pop. affected by fire, VIIRS 2013 - 2020*			Share of WUI (%) per degree of urbanization***
[truncated: 1,823 more rows]
[truncated: 1 more columns]

[truncated: 3 more sheets: NORTH_AMERICA, OCEANIA, SOUTH_AMERICA]
