# Supplementary material for: The global wildland–urban interface
Source: Nature. 2023 Jul 19;621(7977):94–9. doi: 10.1038/s41586-023-06320-0 (PMC10482693; doi:10.1038/s41586-023-06320-0)
Supplement: Supplementary file 2 — This archive contains all results for the accuracy assessment (A), all world regions (B), countries (C), subnational administrative units (D) and biomes (E) in a tabular (.xlsx.) format. It contains shape files of administrative units that can be linked with the tabular data for analysis in a Geographic Information System. [file 41586_2023_6320_MOESM2_ESM.zip › E_Global_WUI_results_biomes.xlsx]

## Sheet: SUMMARY
	Supplementary Information
	The Global Wildland-Urban-Interface (WUI)
	F. Schug, A. Bar-Massada, A. R. Carlson, H. Cox, T. J. Hawbaker, D. Helmers, P. Hostert, D. Kaim, N. K. Kasraee, S. Martinuzzi, M. H. Mockrin, K. A. Pfoch, V. C. Radeloff
	WUI area, population, biomass and wildfire by world region and biome

## Sheet: AFRICA
	Biome	Area (km2)	Wildland-Urban Interface (area, km2)								Population (thousand)								Biomass (Mt)								Fire area (%, MODIS 2003 - 2020)			Fire area (%, MODIS 2013 - 2020)			Fire area (%, VIIRS 2013 - 2020)			Pop. affected by fire, MODIS 2003 - 2020*			Pop. affected by fire, MODIS 2013 - 2020*			Pop. affected by fire, VIIRS 2013 - 2020*			Share of WUI (%) per degree of urbanization***
			Intermix WUI (F/S/W)	Interface WUI (F/S/W)	Intermix WUI G	Interface WUI G	Non-WUI F/S/W	Non-WUI G	Non-WUI Urban	Non-WUI Other	Intermix WUI (F/S/W)	Interface WUI (F/S/W)	Intermix WUI G	Interface WUI G	Non-WUI F/S/W	Non-WUI G	Non-WUI Urban	Non-WUI Other	Intermix WUI (F/S/W)	Interface WUI (F/S/W)	Intermix WUI G	Interface WUI G	Non-WUI F/S/W	Non-WUI G	Non-WUI Urban	Non-WUI Other	Non-WUI	F/S/W WUI	G WUI	Non-WUI	F/S/W WUI	G WUI	Non-WUI	F/S/W WUI	G WUI	Non-WUI	F/S/W WUI	G WUI	Non-WUI	F/S/W WUI	G WUI	Non-WUI	F/S/W WUI	G WUI	Very low/low density rural	Rural Cluster	Suburban / peri-urban	(Semi-) dense urban cluster	Urban Center
	Deserts & Xeric Shrublands	12333891	8010.9	2060.77	5962.85	3095.6	747949	582055	11782.8	1.09533e+07	4182.21	6366.37	2452.22	4896.01	5952.39	2711.22	117515	18276.1	12.6648	3.01762	5.3176	2.27757	1432.7	490.492	29.1543	1187.93	98.8262	0.558992	0.61483	98.4511	0.713106	0.835784	98.3513	0.868219	0.780499	627322	403930	379420	381302	208842	217149	230750	280460	164099	70.6393	7.81829	9.63603	7.99607	3.91026
	Flooded Grasslands & Savannas	648534	1850.85	660.397	1305.8	443.517	223674	236465	8362.47	146205	1189.62	1646.97	1811.48	1278.76	1201	3178.45	85578.8	1743.12	6.37786	1.45712	1.73739	0.697201	741.674	278.427	90.8961	34.2699	99.2476	0.36249	0.389868	99.4463	0.244619	0.3091	99.2093	0.441658	0.349083	1.86239e+06	559872	981191	1.29842e+06	334257	636063	830295	496752	580374	67.9184	10.7376	9.44452	6.06477	5.83464
	Mangroves	58126	3871.71	830.834	1020.3	325.161	43553.4	4278.45	521.786	2189.39	3011.43	5727.28	1624.6	1245.82	538.128	100.466	5779.14	132.489	22.8858	3.05444	2.3209	0.919788	358.175	10.4251	2.68529	2.42472	90.5226	7.39168	2.08568	91.7017	6.60639	1.69195	89.7024	8.02	2.27763	378031	827280	195909	270023	486159	104005	103406	484901	129286	55.9117	9.18165	12.0665	7.93907	14.9011
	Mediterranean Forests Woodlands & Scrub	955619	14763.4	4448.34	31942.6	20860.2	111934	259104	8644.1	499628	4459.46	10051.5	14270.6	31700.6	616.617	2761.03	80433.5	6360.52	49.8883	9.436	58.0839	29.7481	484.446	474.655	59.6898	248.331	88.4321	5.24082	6.32704	88.6102	5.0763	6.3135	88.1149	5.40989	6.4752	450862	1.36911e+06	1.42092e+06	269297	736086	787981	93411.8	543289	573860	63.1591	6.8362	16.6551	7.43289	5.91672
	Montane Grasslands & Shrublands	551072	17522.4	5855.36	22154.8	13529.1	92698.6	208601	2703.22	185277	8961.03	6130.29	5673.56	15968.9	4317.21	3022.41	41166.3	10863.8	74.8449	18.2062	34.8206	29.0548	500.515	321.374	107.554	212.712	90.5139	2.00355	7.48254	90.8146	1.70405	7.48135	89.5259	2.25575	8.21836	798608	468560	2.12208e+06	481483	266775	1.37239e+06	335994	302713	1.1232e+06	60.4875	6.43602	22.5394	7.27568	3.26146
	Temperate Broadleaf & Mixed Forests	29426	12.1003	3.14803	335.56	548.837	797.92	21894.1	54.599	5434.57	1.30859	5.75126	223.761	1778.09	2.91767	585.994	1300.99	406.384	0.0195469	0.000662026	0.0924041	0.142807	0.496983	6.09071	0.09346	1.1432	96.5655	0	3.43449	96.6953	0	3.30468	97.1966	0.0254123	2.77804	43849.5	0	76883.5	30621.3	0	54891.7	8671.66	208.04	35112.9	60.0497	10.0434	12.4862	9.24301	8.17767
	Temperate Conifer Forests	23058	1212.91	263.153	2130.86	520.771	7372.47	8992.27	31.6471	2384.67	440.192	593.576	1464.26	665.372	69.0956	170.414	293.085	56.6108	6.61371	0.563816	6.50429	1.08772	47.095	23.6737	0.692104	2.61861	74.4548	14.3866	11.1586	75.438	12.9811	11.5809	79.9354	11.65	8.41453	60687.7	242243	201664	33141.5	107538	108671	9014.27	59954.4	38548.8	59.7822	7.18282	20.4987	9.6462	2.89007
	Temperate Grasslands Savannas & Shrublands	185236	48.2088	10.8503	881.431	1151.99	133.696	21152.8	977.962	159369	8.4511	35.8187	304.901	2017.58	2.78331	301.172	11018.3	1884.33	0.0424696	0.00150768	0.152179	0.212775	0.119565	2.42959	1.5729	11.2715	94.3329	0.0812928	5.58576	94.5763	0.0920875	5.33162	93.5311	0.223271	6.24566	22749.9	1508.03	33821.4	19726.1	1508.03	30328.4	8529.14	383.6	26220.3	59.0138	10.4366	15.5214	8.52415	6.50403
	Tropical & Subtropical Dry Broadleaf Forests	185649	238.955	14.7844	1398.01	112.79	59819.9	118269	33.6112	3657.9	165.702	55.6755	1663.49	318.005	512.78	1981.2	56.4681	217.436	1.12404	0.0423504	3.93703	0.331654	569.7	281.784	0.124654	3.79478	98.9756	0.160338	0.864097	99.1138	0.163843	0.722362	98.886	0.23166	0.882298	1.19452e+06	103196	815076	867200	69334.1	538065	500210	102974	485883	74.4042	15.5456	3.54437	5.43865	1.06722
	Tropical & Subtropical Grasslands Savannas & Shrublands	14957070	213082	41959.8	119523	57899	7.50034e+06	3.89275e+06	13548.9	3.04179e+06	92051.4	62715.3	91061.3	91590.9	53357	64510.5	185956	54734.1	831.38	93.9953	214.045	106.541	42562.7	5988.67	232.774	1892.69	96.8843	1.85285	1.26283	97.5008	1.40193	1.09727	96.9981	1.8816	1.12034	4.14221e+07	5.47686e+07	3.6876e+07	2.98274e+07	3.29154e+07	2.46432e+07	1.55042e+07	3.31739e+07	2.08539e+07	70.9923	9.2756	11.5578	5.9416	2.23268
	Tropical & Subtropical Moist Broadleaf Forests	3321189	151620	12122.7	40945.9	10571.3	2.62879e+06	413375	3904.42	36216.5	93526	55388.7	32914.2	25908.8	22927.8	11641.1	44844.4	3854.91	949.358	48.0144	137.619	37.046	45613.9	1304.59	38.7476	74.8555	92.8641	4.87623	2.25969	93.9843	4.11945	1.89625	92.5739	5.26578	2.16028	1.5961e+07	3.34883e+07	1.0624e+07	1.04757e+07	1.91749e+07	5.93823e+06	5.12656e+06	1.89692e+07	5.66079e+06	55.0632	8.70678	23.2996	7.27126	5.6591
																																				* Number of people who experienced a fire within 1,000 m from their home (400 m for VIIRS data!)									*** as defined by Dijkstra et al. (2021), DOI: 10.1016/j.jue.2020.103312
			F/S/W:	dominated by forest, shrublands, and wetlands
			G	dominated by grasslands
											2.75231e+06	1.51749e+06	547086	1.48115e+06	4.29076e+06	796669	2.26319e+06	1.55362e+06

## Sheet: ASIA
	Biome	Area (km2)	Wildland-Urban Interface (area, km2)								Population (thousand)								Biomass (Mt)								Fire area (%, MODIS 2003 - 2020)			Fire area (%, MODIS 2013 - 2020)			Fire area (%, VIIRS 2013 - 2020)			Pop. affected by fire, MODIS 2003 - 2020*			Pop. affected by fire, MODIS 2013 - 2020*			Pop. affected by fire, VIIRS 2013 - 2020*			Share of WUI (%) per degree of urbanization***
			Intermix WUI (F/S/W)	Interface WUI (F/S/W)	Intermix WUI G	Interface WUI G	Non-WUI F/S/W	Non-WUI G	Non-WUI Urban	Non-WUI Other	Intermix WUI (F/S/W)	Interface WUI (F/S/W)	Intermix WUI G	Interface WUI G	Non-WUI F/S/W	Non-WUI G	Non-WUI Urban	Non-WUI Other	Intermix WUI (F/S/W)	Interface WUI (F/S/W)	Intermix WUI G	Interface WUI G	Non-WUI F/S/W	Non-WUI G	Non-WUI Urban	Non-WUI Other	Non-WUI	F/S/W WUI	G WUI	Non-WUI	F/S/W WUI	G WUI	Non-WUI	F/S/W WUI	G WUI	Non-WUI	F/S/W WUI	G WUI	Non-WUI	F/S/W WUI	G WUI	Non-WUI	F/S/W WUI	G WUI	Very low/low density rural	Rural Cluster	Suburban / peri-urban	(Semi-) dense urban cluster	Urban Center
	Boreal Forests/Taiga	8130603	19945.1	4846.8	5038.86	1365.51	7.28253e+06	548522	230.751	37555.7	3426.74	6833.57	2057.74	1517.92	593.484	324.065	797.683	133.683	93.3065	4.87467	5.1312	0.878501	39360.6	743.214	2.47105	31.4763	99.6417	0.243131	0.11515	99.7381	0.185806	0.0761441	99.6144	0.295395	0.0901594	190347	906152	264738	75392.2	351395	96268.7	24469.9	459401	85746.2	67.0258	9.07362	10.8016	10.0745	3.02449
	Deserts & Xeric Shrublands	7655845	24691.5	19778.1	13843.6	19855.8	275416	1.74331e+06	36518.4	5.43414e+06	10072.6	20162.9	3639.78	18654.9	1988.59	1951.12	480740	32283	27.4714	7.89879	3.22087	5.7386	189.999	242.104	194.545	410.215	99.0051	0.652305	0.342546	98.7915	0.788687	0.419861	98.1216	1.34882	0.529613	496616	776994	202432	275770	417646	110346	135179	451237	88685.3	51.4786	10.5196	24.2491	9.60357	4.14907
	Flooded Grasslands & Savannas	232510	2916.57	2434.03	1098.18	1461.66	64965.8	11807.4	4130.99	111990	334.412	1516.95	166.731	759.377	63.5142	16.0686	12434.6	333.128	8.38609	2.37237	0.592825	0.825754	241.537	11.7192	16.524	58.3393	97.9187	1.6737	0.407612	97.9532	1.58332	0.463454	97.7312	1.86594	0.402898	67231.4	169505	33434.9	44591.2	106857	24166	12770.9	71703.8	12255.6	75.7654	7.08153	8.02829	5.25867	3.86608
	Mangroves	68038	8405.12	1853.84	226.941	370.25	18870.9	271.899	2350.3	26748.7	6090.84	2545.36	697.495	553.707	1419.02	38.9885	42935.8	2386.7	45.393	3.21062	0.348404	0.555932	120.667	0.658813	15.8902	14.6948	81.8657	17.0341	1.10022	84.5414	14.0391	1.41952	87.4975	11.2447	1.25786	61363.6	253626	11033	34129.3	96254.9	5773.59	29655	96493.2	7260.13	36.7673	3.88537	45.0865	7.31324	6.94762
	Montane Grasslands & Shrublands	3378884	1973.59	442.92	17277.9	14315.2	378109	1.39468e+06	2796.76	1.49805e+06	195.83	334.408	4107.54	13912	409.133	3272.86	17267.7	5051	2.23947	0.127736	6.64035	4.59544	1010.79	616.727	8.13415	106.716	97.331	0.258893	2.41006	96.2707	0.365117	3.36414	95.4601	0.483537	4.05638	134843	34847.4	221105	95328.1	25502.4	174837	40626.9	16294	103604	58.8852	13.258	13.3002	11.5202	3.03639
	Temperate Broadleaf & Mixed Forests	4155713	365388	133045	54919.1	67939.6	1.56731e+06	528205	196607	1.15151e+06	71965	166413	23188	62140.6	5478.24	3152.9	836089	7515.3	1965.94	191.21	46.6127	41.0675	12841.9	532.086	532.737	325.359	94.1172	4.27826	1.6045	93.6255	4.69339	1.68107	94.375	4.09002	1.535	2.99881e+06	5.94825e+06	1.9163e+06	1.42994e+06	3.10344e+06	1.01431e+06	460960	1.75808e+06	473765	60.4904	5.80562	21.8748	6.88249	4.94666
	Temperate Conifer Forests	1338764	10823	5100.79	5175.76	3298.32	837021	351425	2278.54	110653	3421.47	6340.52	4018.12	5122.11	1021.51	1963.74	19322.1	1399.31	53.2724	6.95292	5.14848	1.78865	6404.36	430.422	6.6827	132.057	99.3176	0.356856	0.325525	99.1718	0.423982	0.404231	98.9403	0.608448	0.451295	302462	258502	169412	166407	139335	96139.5	63616.4	129063	72838.7	57.448	7.69681	19.8371	10.306	4.71211
	Temperate Grasslands Savannas & Shrublands	3641532	7555.07	2898.29	65210.6	40676.3	379915	2.25568e+06	19099.8	803395	1290.37	3515.16	11076.2	28613.5	113.642	2016.6	64782	1035.35	29.9025	2.68811	27.7836	15.1116	2317.32	1003.77	35.5256	238.499	98.4159	0.176636	1.40743	98.2799	0.163759	1.55638	97.8994	0.295684	1.8049	480524	463558	1.73098e+06	211697	159723	765050	79021.1	179078	553362	73.6219	8.88083	8.32802	6.39029	2.779
	Tropical & Subtropical Coniferous Forests	85812	24699	1830.29	3570.35	536.188	49301.3	4615.57	38.6511	655.294	10460.7	2708.09	3667.6	1135.19	2417.13	685.702	426.193	21.8309	134.7	6.0126	6.17843	0.298892	500.235	12.8279	0.21635	33.9483	82.2123	15.7561	2.03158	83.7866	14.1565	2.0569	84.8	13.8822	1.31781	844241	1.44234e+06	173302	496192	765831	100960	331732	759451	73185.4	49.9752	6.48978	33.7677	8.02648	1.74086
	Tropical & Subtropical Dry Broadleaf Forests	1522091	74998.9	46579.6	21356.7	46241.1	398304	110750	18959.9	772985	25331.7	41655.1	17823	44215	3623.97	4237.07	335246	19356.5	236.525	35.145	18.5631	23.2182	2893.64	188.877	156.097	319.362	93.2098	5.51855	1.27169	94.5218	4.39045	1.08772	95.0507	3.99153	0.95776	2.77525e+06	4.89317e+06	1.16425e+06	1.53302e+06	2.52439e+06	640638	952664	2.53039e+06	562702	50.4492	9.23019	28.5063	8.93133	2.88299
	Tropical & Subtropical Grasslands Savannas & Shrublands	34518	2061.8	4723.97	3.49965	60.0716	10226.2	19.8116	338.736	16150.6	1383.48	5002.87	52.2464	84.4531	158.586	3.84614	15946.4	442.821	9.68795	3.4198	0.00139942	0.0342963	113.122	0.00898125	6.18517	3.92703	93.8477	6.15231	0	94.8354	5.16462	0	94.2943	5.70198	0.00370322	80272.9	167183	0	48522.2	98061.5	0	15602.3	67333.8	0	29.7389	2.20284	53.7915	9.32026	4.94644
	Tropical & Subtropical Moist Broadleaf Forests	4166266	607076	148470	30164.7	46755.6	2.16167e+06	175067	44948.6	854865	247079	261674	42116.8	62282.6	19998.5	7443.51	823649	26578.5	2728.37	214.01	60.7239	44.6679	19687.2	569.598	366.024	478.622	94.0588	5.26254	0.678666	95.1888	4.13932	0.671843	96.1026	3.29244	0.604997	1.69684e+07	3.07264e+07	3.68367e+06	8.47712e+06	1.38056e+07	2.05359e+06	3.23721e+06	8.66723e+06	1.39918e+06	44.4259	7.30274	31.1321	9.42314	7.71604
	Tundra	3622357	873.816	146.103	226.666	71.9081	1.90088e+06	1.34973e+06	11.4194	126372	46.023	167.29	66.8129	102.414	50.388	88.5412	24.2745	83.2602	0.748456	0.0569933	0.146451	0.0312619	2093.03	1032.65	10.0631	6.08444	99.8466	0.089853	0.0635666	99.8381	0.0969758	0.0649444	99.7115	0.173174	0.115335	11056.2	21882.7	9447.8	5417.87	13073.8	4318.86	2994.26	12420.5	5587.25	71.1573	11.9844	9.54106	7.31719	0
																																				* Number of people who experienced a fire within 1,000 m from their home (400 m for VIIRS data!)									*** as defined by Dijkstra et al. (2021), DOI: 10.1016/j.jue.2020.103312
			F/S/W:	dominated by forest, shrublands, and wetlands
			G	dominated by grasslands

## Sheet: EUROPE
	Biome	Area (km2)	Wildland-Urban Interface (area, km2)								Population (thousand)								Biomass (Mt)								Fire area (%, MODIS 2003 - 2020)			Fire area (%, MODIS 2013 - 2020)			Fire area (%, VIIRS 2013 - 2020)			Pop. affected by fire, MODIS 2003 - 2020*			Pop. affected by fire, MODIS 2013 - 2020*			Pop. affected by fire, VIIRS 2013 - 2020*			Share of WUI (%) per degree of urbanization***
			Intermix WUI (F/S/W)	Interface WUI (F/S/W)	Intermix WUI G	Interface WUI G	Non-WUI F/S/W	Non-WUI G	Non-WUI Urban	Non-WUI Other	Intermix WUI (F/S/W)	Interface WUI (F/S/W)	Intermix WUI G	Interface WUI G	Non-WUI F/S/W	Non-WUI G	Non-WUI Urban	Non-WUI Other	Intermix WUI (F/S/W)	Interface WUI (F/S/W)	Intermix WUI G	Interface WUI G	Non-WUI F/S/W	Non-WUI G	Non-WUI Urban	Non-WUI Other	Non-WUI	F/S/W WUI	G WUI	Non-WUI	F/S/W WUI	G WUI	Non-WUI	F/S/W WUI	G WUI	Non-WUI	F/S/W WUI	G WUI	Non-WUI	F/S/W WUI	G WUI	Non-WUI	F/S/W WUI	G WUI	Very low/low density rural	Rural Cluster	Suburban / peri-urban	(Semi-) dense urban cluster	Urban Center
	Boreal Forests/Taiga	1857065	22550.8	5804.19	2604.92	924.187	1.52145e+06	142518	352.915	55630.9	7370.48	4607.75	2245.81	1570.74	1527.97	587.143	3051.3	349.871	128.695	9.79223	3.09538	1.0696	12032.5	179.583	1.387	53.4361	93.6867	4.4114	1.90194	91.4038	6.01288	2.58335	84.5383	11.4588	4.00286	151340	701634	239720	51620.3	291608	67757.4	28736.3	308586	58314.7	72.1863	7.28507	8.70685	7.78918	4.03261
	Deserts & Xeric Shrublands	143379	2286.58	479.09	2550.92	2015.81	13906.8	90691.3	1808.28	26788.8	276.515	379.916	473.37	2329.94	15.062	97.2976	5926.87	74.4836	6.30125	0.360142	0.883109	0.838171	40.8679	22.4427	3.8352	6.36924	98.1207	0.630127	1.24914	97.9093	0.770594	1.32013	97.819	1.10765	1.07331	72354.2	44279.4	76084.9	45972.2	26425.4	38424.1	22749.5	24808.3	29821.2	62.8129	12.82	9.32985	8.91201	6.12526
	Mediterranean Forests Woodlands & Scrub	1197223	75136	17715.5	33803.7	20224.6	501682	255887	6296.48	274166	15085.2	30411.3	13533.1	23329.1	3029.56	2542.73	51560.9	2995.27	251.688	11.5352	26.3976	9.69896	2809.41	214.314	19.4092	126.477	77.4396	12.9994	9.56102	76.6417	12.7463	10.6119	74.8121	14.497	10.6909	382968	2.13778e+06	1.09103e+06	180164	943784	513660	55186.9	667812	307192	80.2146	5.32631	7.88377	3.94705	2.62825
	Temperate Broadleaf & Mixed Forests	4623610	256113	101321	313475	112517	1.69127e+06	760098	31523.2	1.28008e+06	53916	84125.9	108076	105004	7654.64	8981.53	162958	5209.15	1665.38	151.354	582.04	164.148	17920.5	1382.9	296.719	1141.38	86.1872	5.62696	8.18582	86.1584	5.34721	8.49435	84.3164	6.44289	9.24068	1.7683e+06	5.35215e+06	5.96793e+06	867612	2.52848e+06	3.07271e+06	480728	2.07995e+06	2.11066e+06	79.8894	4.77032	7.7529	4.26108	3.32633
	Temperate Conifer Forests	413282	25209.8	3970.24	16078.7	3343.69	202188	120205	347.124	39643.7	4725.64	5259.43	7654.84	2896.71	1082.19	786.266	2353.04	300.679	188.421	4.56727	34.826	2.64617	2450.83	258.765	1.90472	18.681	83.0592	6.80183	10.139	81.4544	7.02115	11.5245	80.9612	8.475	10.5638	63858	234810	270458	33766.2	124769	149872	9768.32	96233.2	92406.4	78.3323	6.24311	9.16737	4.71474	1.5425
	Temperate Grasslands Savannas & Shrublands	948280	10879.7	3707.43	23388	12353.4	47406.6	261862	8082.58	550157	3002.69	4175.42	7029.84	11390.4	78.4664	928.959	24766.4	758.468	40.2185	3.80832	20.6639	9.50896	299.008	135.97	35.0511	254.454	91.1516	1.9698	6.87859	89.5612	2.44608	7.99276	86.398	4.42284	9.17918	488504	584770	1.4009e+06	258469	323932	782136	202375	520010	584598	67.714	9.89176	9.29588	7.8906	5.20772
	Tundra	391232	489.893	82.3576	142.416	45.4814	142762	160041	0.744402	59613.8	178.136	253.344	168.64	33.0124	117.749	103.496	8.16545	44.4954	2.35269	0.071219	0.288545	0.0435541	359.82	176.597	0.0030826	2.33655	98.3988	1.37217	0.228998	98.763	1.23697	0	97.0356	2.19013	0.774245	706.99	3755.49	782.68	591.52	1818.68	0	209.65	2155.83	302.05	65.3996	15.2243	7.50105	9.27069	2.60434
																																				* Number of people who experienced a fire within 1,000 m from their home (400 m for VIIRS data!)									*** as defined by Dijkstra et al. (2021), DOI: 10.1016/j.jue.2020.103312
			F/S/W:	dominated by forest, shrublands, and wetlands
			G	dominated by grasslands

## Sheet: NORTH_AMERICA
	Biome	Area (km2)	Wildland-Urban Interface (area, km2)								Population (thousand)								Biomass (Mt)								Fire area (%, MODIS 2003 - 2020)			Fire area (%, MODIS 2013 - 2020)			Fire area (%, VIIRS 2013 - 2020)			Pop. affected by fire, MODIS 2003 - 2020*			Pop. affected by fire, MODIS 2013 - 2020*			Pop. affected by fire, VIIRS 2013 - 2020*			Share of WUI (%) per degree of urbanization***
			Intermix WUI (F/S/W)	Interface WUI (F/S/W)	Intermix WUI G	Interface WUI G	Non-WUI F/S/W	Non-WUI G	Non-WUI Urban	Non-WUI Other	Intermix WUI (F/S/W)	Interface WUI (F/S/W)	Intermix WUI G	Interface WUI G	Non-WUI F/S/W	Non-WUI G	Non-WUI Urban	Non-WUI Other	Intermix WUI (F/S/W)	Interface WUI (F/S/W)	Intermix WUI G	Interface WUI G	Non-WUI F/S/W	Non-WUI G	Non-WUI Urban	Non-WUI Other	Non-WUI	F/S/W WUI	G WUI	Non-WUI	F/S/W WUI	G WUI	Non-WUI	F/S/W WUI	G WUI	Non-WUI	F/S/W WUI	G WUI	Non-WUI	F/S/W WUI	G WUI	Non-WUI	F/S/W WUI	G WUI	Very low/low density rural	Rural Cluster	Suburban / peri-urban	(Semi-) dense urban cluster	Urban Center
	Boreal Forests/Taiga	5375625	4898.08	1050.35	2968.13	1164.75	3.59163e+06	954392	41.3338	130201	547.742	462.5	680.947	307.625	288.057	150.009	228.121	81.0598	24.2456	1.24975	5.5965	1.25716	18628.4	1313.38	1.77111	111.602	99.8951	0.0584073	0.0465333	99.8973	0.0593869	0.0433094	99.8226	0.117459	0.0599207	20927.4	25182.1	12069.4	11201.5	17001.8	6211.62	5842.12	19004.2	5269.09	87.5059	4.19282	3.57433	3.8557	0.871276
	Deserts & Xeric Shrublands	2208644	28820.8	13977.7	13758.5	9917.45	1.04243e+06	538165	10784	531244	2745.23	19061.7	1554.86	6140.92	226.783	158.746	46532.1	243.978	18.9158	4.25398	6.53573	4.73269	536.13	118.225	11.2149	58.343	95.7563	2.81161	1.43207	94.9698	3.3408	1.68944	93.53	4.72125	1.74875	82247.7	697264	118382	43291.5	382048	55337.5	13139.3	325059	38658.9	81.3683	3.8915	6.39371	4.46423	3.88224
	Flooded Grasslands & Savannas	25982	1004.64	507.662	364.516	353.704	15460.9	1163.12	2209.61	1950.68	76.9957	578.097	106.001	453.252	2.59396	3.42194	5243.05	1.51447	4.38154	0.947915	0.572365	0.509409	66.2618	2.12385	2.75602	6.4896	96.6408	1.98297	1.37625	96.854	1.75154	1.39442	97.3118	1.68687	1.00128	11696	32904.9	20798.3	6138.59	12839.6	10381.7	1904.61	4873.77	4598.36	55.2585	2.21533	23.3268	5.32235	13.8771
	Mangroves	54355	2349.18	445.435	1219.58	374.3	33556.2	5563.07	256.326	3209.25	411.817	966.685	471.157	1368.49	51.9351	29.9496	1241.22	6.77638	9.35194	0.540335	2.03381	0.355038	165.024	11.9871	0.374616	2.17834	95.3258	1.82714	2.8471	95.6274	1.65115	2.72149	94.7604	2.60323	2.63636	39022.3	67422.9	89850.7	19733.1	42768.4	51123.3	10792	42423.4	39252.1	61.2402	8.50833	13.5129	10.3909	6.34761
	Mediterranean Forests Woodlands & Scrub	129141	8291.05	2330.28	7792.33	4842.14	48544	45916.7	6245.05	3644.66	710.395	3722.58	816.214	7609.5	54.6216	29.8288	20538.5	4.84413	54.1813	7.88184	12.4234	8.83294	283.635	87.4713	7.72263	1.75175	90.6265	4.94916	4.42436	90.885	4.4139	4.70115	89.5054	5.49041	5.00417	33634.7	191511	204178	20514.2	92909.5	132441	9627.25	92105	109316	67.2897	1.85898	15.4646	5.04139	10.3453
	Temperate Broadleaf & Mixed Forests	2593611	480083	42991.4	130178	45375.9	1.43296e+06	87890.2	16405.2	250200	41719.4	26946.6	17043	21314.2	2156.71	423.323	46037.5	341.347	3891.25	148.881	259.704	108.518	14779.9	204.243	187.045	266.522	76.473	14.7726	8.75432	77.6036	13.9771	8.41939	75.1843	16.2065	8.60922	309753	1.6643e+06	660264	146350	718481	287424	96041.6	427468	182589	87.7317	1.74583	6.85911	2.8111	0.852213
	Temperate Conifer Forests	1974582	63588.8	5983.68	22326.4	4091.08	1.5029e+06	259396	2624.03	84019	5917.48	5631.32	2216.32	3902.53	497.383	166.437	6172.26	18.2455	673.674	32.2393	49.6781	15.3509	19193.9	623.535	19.5017	56.5261	96.7019	2.27383	1.02426	97.2561	1.88218	0.861692	97.7152	1.68555	0.599265	151688	532609	139189	74386.8	269470	69022.9	33945.3	160992	42081.1	86.3964	2.35978	6.0799	4.05438	1.1095
	Temperate Grasslands Savannas & Shrublands	3596482	197058	22642.3	122832	63881.4	526609	1.37891e+06	24810.8	1.19822e+06	15442.5	12484.4	11681.4	24441.1	856.37	723.285	51209	782.049	1407.23	69.143	155.677	99.1939	4977.05	771.308	232.696	948.722	85.8202	9.18897	4.99082	87.0028	8.39018	4.60702	86.4667	8.52421	5.00912	691610	2.54458e+06	1.05544e+06	363815	1.04676e+06	435635	133843	504393	251467	86.7844	1.95478	6.51648	3.73866	1.0057
	Tropical & Subtropical Coniferous Forests	584864	46103.1	6839.95	12529.3	2899.94	453987	48567.7	1234.11	10945.2	11629.5	14787.2	4265.89	3864.56	1159.2	533.486	7587.08	49.8819	259.96	9.29335	21.2281	2.17418	2387.47	90.3487	2.03178	6.0765	94.2316	3.99583	1.77257	94.1722	4.01574	1.81207	94.3799	4.09039	1.52967	1.01633e+06	3.20517e+06	1.03618e+06	571788	1.81406e+06	568887	287936	1.3025e+06	435200	71.2344	7.37139	11.3608	6.83187	3.20148
	Tropical & Subtropical Dry Broadleaf Forests	526916	31184	9990.07	19120.8	6494.13	329226	69141.8	2633.32	50294.2	5997.73	17060.2	6626	13536.3	718.029	545.263	17683.1	176.25	95.9121	8.19962	26.1747	4.85965	1625.82	112.349	6.81902	34.0283	91.671	4.51405	3.81494	92.1036	4.20859	3.68779	91.3144	5.15426	3.53133	1.39554e+06	3.96594e+06	3.13763e+06	791703	2.19685e+06	1.80808e+06	282314	1.47594e+06	1.0455e+06	70.7303	8.53844	9.24531	6.09365	5.39228
	Tropical & Subtropical Grasslands Savannas & Shrublands	113893	5506.5	1076.92	7073.08	3113.46	37058.8	27676.2	2709.21	25454.1	525.625	980.625	1053.29	2197.14	36.0127	32.4447	6856.83	19.2649	24.9689	2.27204	7.91186	4.7139	207.336	30.3257	8.20175	13.6893	92.7959	2.31359	4.8905	94.3224	1.76991	3.90771	95.2534	2.01296	2.73368	39849.1	99121.6	142399	22739.3	37110.1	59564.2	18550	35527.4	38354.5	77.786	2.54351	10.9225	4.88347	3.86452
	Tropical & Subtropical Moist Broadleaf Forests	594596	48150.7	4051.54	22470.5	2838.01	368137	128981	692.286	12267.7	15938.3	13565.2	6963.02	10376.9	2746.52	2042.72	4484.77	45.278	329.581	9.96569	51.7392	3.95282	3857.15	467.217	1.30594	15.1587	93.4145	3.57229	3.01318	94.1616	3.12913	2.70927	93.7814	3.59587	2.62273	1.87214e+06	3.73994e+06	2.20793e+06	998076	1.99764e+06	1.15883e+06	450284	1.32054e+06	760430	67.4995	8.34433	13.5817	6.65772	3.91674
	Tundra	4339857	211.32	24.98	97.2876	14.7135	1.60151e+06	1.10552e+06	0.0145438	960006	37.0518	12.5786	17.265	2.46261	24.8852	24.117	0.00114	65.8819	0.711517	0.031309	0.0830149	0.00310789	1638.84	748.096	0.0027684	49.8	99.9941	0.00395461	0.00197151	99.9929	0.00708669	0	99.9875	0.0124687	0	392.67	25.99	3.94	35.83	23.17	0	42.54	66.95	0	81.4268	9.009	4.77418	4.78999	0
																																				* Number of people who experienced a fire within 1,000 m from their home (400 m for VIIRS data!)									*** as defined by Dijkstra et al. (2021), DOI: 10.1016/j.jue.2020.103312
			F/S/W:	dominated by forest, shrublands, and wetlands
			G	dominated by grasslands

## Sheet: OCEANIA
	Biome	Area (km2)	Wildland-Urban Interface (area, km2)								Population (thousand)								Biomass (Mt)								Fire area (%, MODIS 2003 - 2020)			Fire area (%, MODIS 2013 - 2020)			Fire area (%, VIIRS 2013 - 2020)			Pop. affected by fire, MODIS 2003 - 2020*			Pop. affected by fire, MODIS 2013 - 2020*			Pop. affected by fire, VIIRS 2013 - 2020*			Share of WUI (%) per degree of urbanization***
			Intermix WUI (F/S/W)	Interface WUI (F/S/W)	Intermix WUI G	Interface WUI G	Non-WUI F/S/W	Non-WUI G	Non-WUI Urban	Non-WUI Other	Intermix WUI (F/S/W)	Interface WUI (F/S/W)	Intermix WUI G	Interface WUI G	Non-WUI F/S/W	Non-WUI G	Non-WUI Urban	Non-WUI Other	Intermix WUI (F/S/W)	Interface WUI (F/S/W)	Intermix WUI G	Interface WUI G	Non-WUI F/S/W	Non-WUI G	Non-WUI Urban	Non-WUI Other	Non-WUI	F/S/W WUI	G WUI	Non-WUI	F/S/W WUI	G WUI	Non-WUI	F/S/W WUI	G WUI	Non-WUI	F/S/W WUI	G WUI	Non-WUI	F/S/W WUI	G WUI	Non-WUI	F/S/W WUI	G WUI	Very low/low density rural	Rural Cluster	Suburban / peri-urban	(Semi-) dense urban cluster	Urban Center
	Deserts & Xeric Shrublands	3502781	199.315	66.2649	333.973	131.961	1.02544e+06	2.23287e+06	1.36515	235898	7.73955	32.9052	44.3612	75.3047	4.52889	26.1923	2.39426	25.0453	0.0361054	0.00737603	0.0429479	0.0209831	171.531	248.802	0.00312932	16.3875	99.9801	0.00354619	0.0163631	99.9708	0.00391143	0.0252744	99.9709	0.00533032	0.0237586	6992.26	3745.4	12306.9	4058.5	2022.68	9974.89	1074.07	1228.3	4455.36	89.8844	2.47356	0.599654	7.0424	0
	Mangroves	55940	3906.05	500.929	184.429	91.189	46850	1843.15	31.8601	1869.2	1773.67	1572.53	336.185	197.429	202.925	22.8064	292.712	27.2747	34.1123	1.7398	0.850021	0.245814	577.777	14.9144	0.299687	13.3561	93.6996	5.81887	0.481515	95.5805	3.98523	0.434251	95.2236	4.23356	0.542842	102529	297543	15548.3	57710.6	139312	8782.63	25660.5	109455	10040	51.1732	12.2537	21.5873	8.47593	6.50983
	Mediterranean Forests Woodlands & Scrub	846069	4125.56	1028.35	11786.1	3441.22	354156	225737	1198.86	241012	146.796	556.989	207.106	1266.4	5.778	14.3057	2067.59	9.95034	39.4736	3.25142	27.1579	5.8954	1526.73	201.067	9.75826	114.175	97.7599	0.79998	1.4401	97.9344	0.722592	1.34297	97.8255	0.937967	1.23658	12084	56589.9	49092.7	6807.21	20192.3	24088.3	2563.14	19909.3	13717.2	90.1031	1.41827	3.87646	2.78352	1.81864
	Montane Grasslands & Shrublands	68436	141.594	9.57838	264.218	14.8496	37226.3	21722.9	0	7478.67	89.4839	15.2262	39.9625	11.0945	42.6174	37.8953	0	13.4665	1.67421	0.0384693	0.610531	0.032566	679.308	76.1065	1.2666e-05	5.56142	99.6954	0.17041	0.134218	99.7321	0.173634	0.0943087	99.6785	0.164572	0.156894	4205.71	4294.45	1648.9	3190.29	3196.08	409.21	2139.84	3626.99	317.91	81.1152	5.12764	1.23516	12.522	0
	Temperate Broadleaf & Mixed Forests	721796	23916.9	4246.37	57595.9	7126.27	341053	234923	3211.54	37815.2	961.38	4871.93	1184.38	6069.77	69.6051	240.044	9666.94	7.45247	272.244	30.0214	135.024	23.138	6268.01	763.961	21.7702	31.2927	95.879	1.85759	2.26341	96.8436	1.51236	1.64399	96.7234	1.60035	1.6762	76262.8	422227	185575	40133.7	215508	72131.1	31356.9	132650	64099.4	86.3327	1.94409	5.13328	3.75423	2.83566
	Temperate Grasslands Savannas & Shrublands	583308	1005.87	196.228	15039.2	3026.5	126374	370344	132.667	62022.1	13.5586	117.137	206.034	602.199	1.29496	12.0006	255.578	2.15784	7.6824	0.393437	20.925	3.68492	366.839	188.086	1.40798	32.0955	97.253	0.195034	2.55199	96.6791	0.289635	3.03132	95.8641	0.318446	3.81748	7645.33	4553.55	40168.6	3216.11	2917.51	17056.2	1515.35	1401.49	10158.3	95.0369	1.84901	1.31912	1.16187	0.633054
	Tropical & Subtropical Coniferous Forests	9800	647.303	55.165	15.3344	0.574551	8912.8	148.996	0	14.2005	538.037	405.817	56.4008	0.16951	226.52	9.35014	0	1.75606	5.75121	0.228231	0.0891606	0.000710528	139.277	1.13426	0	0.0344093	92.8427	6.97175	0.185502	92.9143	6.80467	0.281008	94.0946	5.61095	0.294414	74290.2	97629.4	2014.57	32837.9	52197.4	1280.11	20747.2	42177.5	1824.41	50.69	10.6049	16.7452	12.4891	9.47079
	Tropical & Subtropical Dry Broadleaf Forests	92712	11769.2	816.172	4170.39	493.651	55844.6	16401.1	135.796	1651.84	4887	2011.78	2157.88	1220.15	351.812	203.348	1311.93	17.2609	82.7695	1.86335	7.49267	0.826722	579.494	40.4872	1.06881	2.84956	90.0826	6.05198	3.86547	91.3155	5.15275	3.5318	90.7217	5.72346	3.55488	469280	830539	504369	268441	416265	282184	124423	420719	276642	58.6752	10.3816	15.1801	11.2232	4.53995
	Tropical & Subtropical Grasslands Savannas & Shrublands	2226834	3449.01	608.287	7671.45	1705.43	887983	1.2671e+06	104.636	55680.1	167.163	278.375	244.585	548.135	30.0333	27.4344	114.84	4.64951	12.8655	0.977654	6.94489	1.46445	3190.61	487.406	1.22359	33.1116	99.8262	0.0816161	0.092157	99.8257	0.0896671	0.0846092	99.8069	0.100269	0.0928536	40852.3	81994.7	70522.4	26930.9	49208.9	37149.5	11361.2	50696.9	26249.6	91.6936	2.18674	2.28569	3.33195	0.501979
	Tropical & Subtropical Moist Broadleaf Forests	2862550	219978	35385.7	7692.35	6786.01	2.41745e+06	65423.9	13767.8	71977.3	135697	85106.2	15648.7	16790.2	23063.4	1761.35	138504	2328.87	2008.27	113.218	26.8873	14.5504	48355	408.401	76.5155	206.871	95.0119	4.58863	0.399459	95.9782	3.60257	0.419266	95.1165	4.36919	0.514286	6.72146e+06	1.35271e+07	1.33343e+06	3.26781e+06	6.29624e+06	728852	1.90917e+06	5.49032e+06	722412	43.8688	7.39304	31.3986	8.98424	8.35529
	Tundra	762	0	0.00951704	0	0.0440076	159.149	370.722	39.7232	8.66163	0	0	0	0	0	0	0	0	0	1.8e-07	0	5.916e-06	0.0174167	0.0216824	0.00360933	0.000663234	0	0	0	0	0	0	0	0	0	0	0	0	0	0	0	0	0	0	0	0	0	0	0
																																				* Number of people who experienced a fire within 1,000 m from their home (400 m for VIIRS data!)									*** as defined by Dijkstra et al. (2021), DOI: 10.1016/j.jue.2020.103312
			F/S/W:	dominated by forest, shrublands, and wetlands
			G	dominated by grasslands

## Sheet: SOUTH_AMERICA
	Biome	Area (km2)	Wildland-Urban Interface (area, km2)								Population (thousand)								Biomass (Mt)								Fire area (%, MODIS 2003 - 2020)			Fire area (%, MODIS 2013 - 2020)			Fire area (%, VIIRS 2013 - 2020)			Pop. affected by fire, MODIS 2003 - 2020*			Pop. affected by fire, MODIS 2013 - 2020*			Pop. affected by fire, VIIRS 2013 - 2020*			Share of WUI (%) per degree of urbanization***
			Intermix WUI (F/S/W)	Interface WUI (F/S/W)	Intermix WUI G	Interface WUI G	Non-WUI F/S/W	Non-WUI G	Non-WUI Urban	Non-WUI Other	Intermix WUI (F/S/W)	Interface WUI (F/S/W)	Intermix WUI G	Interface WUI G	Non-WUI F/S/W	Non-WUI G	Non-WUI Urban	Non-WUI Other	Intermix WUI (F/S/W)	Interface WUI (F/S/W)	Intermix WUI G	Interface WUI G	Non-WUI F/S/W	Non-WUI G	Non-WUI Urban	Non-WUI Other	Non-WUI	F/S/W WUI	G WUI	Non-WUI	F/S/W WUI	G WUI	Non-WUI	F/S/W WUI	G WUI	Non-WUI	F/S/W WUI	G WUI	Non-WUI	F/S/W WUI	G WUI	Non-WUI	F/S/W WUI	G WUI	Very low/low density rural	Rural Cluster	Suburban / peri-urban	(Semi-) dense urban cluster	Urban Center
	Deserts & Xeric Shrublands	418515	7949.48	2337.67	3301.46	1036.99	116627	52275.5	1848.7	229241	2079.19	9311.98	1258.12	3253.75	560.518	285.185	21675.5	795.96	35.1837	3.4684	3.58098	0.628626	644.083	48.0921	1.06082	13.2827	94.9279	3.41059	1.66155	95.1723	3.36911	1.45864	92.9959	5.3931	1.611	400679	1.44071e+06	372028	270608	878993	226175	102388	1.31864e+06	258422	57.7077	6.42835	15.9413	6.44348	13.4791
	Flooded Grasslands & Savannas	243267	1014.77	190.128	1249.97	471.292	164275	61178.7	93.7381	3087.19	150.834	413.104	265.194	1087.82	45.5285	59.3582	608.011	14.2034	5.55258	0.246762	2.45473	0.545304	922.311	90.4228	0.222324	4.27889	99.6369	0.122002	0.241147	99.6983	0.0935741	0.20816	99.5466	0.202296	0.251065	81217.1	62468.5	117283	44233.6	29437.3	63789.8	21900.2	45898.7	76856.2	65.3318	7.11477	10.857	6.90825	9.78816
	Mangroves	58010	3078.62	1111.69	1310.92	442.502	43478.2	4728.38	469.469	2028.09	833.49	4899.45	752.659	1988.72	250.767	137.84	3731.94	289.245	20.4155	2.13693	2.68657	0.490298	538.196	12.5804	0.629273	8.78516	90.6941	5.27085	4.03501	91.3859	4.67175	3.94232	87.7556	7.28859	4.95581	90784.9	300938	184353	46367.5	142627	87419.3	19774.2	179625	83887	51.8123	6.09304	16.7182	7.49557	17.8809
	Mediterranean Forests Woodlands & Scrub	148100	5711.53	2241.63	5393.85	2580.71	29902.3	17648.8	395.212	83413.8	398.006	1553.46	1150.38	1597.48	54.1755	72.1341	7080.56	161.621	28.0337	3.44307	14.3077	3.89129	195.195	38.273	5.23553	21.185	80.5586	8.12197	11.3194	80.2974	8.06201	11.6406	81.5372	9.19211	9.27067	100587	208881	209719	53933	105165	108358	17992.2	88363.1	56754.3	81.8829	4.68263	7.66379	3.30658	2.46405
	Montane Grasslands & Shrublands	870598	825.817	328.637	6397.95	3234.61	62987.9	309769	343.788	470220	114.425	150.271	1223.95	2063.38	46.8728	843.388	3260.87	477.261	1.62837	0.0676241	4.77549	0.793076	236.555	204.413	0.648862	26.9119	98.6641	0.299919	1.036	98.3815	0.306074	1.31245	98.1867	0.422761	1.3905	72373.4	10420.9	43488	42578.2	4438.07	25890	17130.8	5230.03	20051.9	88.061	5.48435	2.80905	2.06876	1.57683
	Temperate Broadleaf & Mixed Forests	390219	6620.17	1051.46	6709.18	762.597	190611	105506	79.5928	65961.4	624.552	1948.52	1008.34	1168.41	171.044	143.428	1697.94	35.7027	65.3556	2.01839	44.9848	1.56834	3310.97	708.985	0.292992	51.9738	92.4043	3.71489	3.88084	92.7095	3.48518	3.8053	92.4168	4.15454	3.42866	104480	172530	114836	45931.3	82463.2	58176.9	24601.5	80406.8	46013.2	84.7577	3.38009	4.52692	3.56416	3.77116
	Temperate Grasslands Savannas & Shrublands	1624045	2831.21	1424.31	11651.7	5699.39	387821	562550	4317.26	622115	215.901	1464.77	1741.3	8348.79	104.13	337.661	20080.2	827.56	7.86644	0.588803	15.1121	5.6398	244.965	254.541	10.3755	184.464	98.1472	0.409485	1.44328	98.2844	0.415444	1.30017	96.9642	0.836181	2.19963	133521	88826.4	394648	71643.6	41559.9	196929	62200.1	67889.1	289581	66.1328	4.11869	13.3784	5.58801	10.7821
	Tropical & Subtropical Dry Broadleaf Forests	1526932	26476.6	3988.63	34329.3	5107.02	1.00378e+06	360239	1056.87	76517.6	3469.09	9424.42	9617.59	13510.1	2666.05	3558.66	9556.23	1301.93	96.0476	4.54458	46.6452	3.81472	5962.86	749.607	2.75466	103.157	96.2628	1.54454	2.19264	96.254	1.58207	2.16398	95.096	2.39279	2.51125	2.47905e+06	2.23947e+06	3.08637e+06	1.23005e+06	1.18334e+06	1.59645e+06	578937	1.13917e+06	1.35364e+06	82.2554	5.49701	4.78892	4.70183	2.7568
	Tropical & Subtropical Grasslands Savannas & Shrublands	3972057	36148.3	7732.28	43383.1	15125	1.91474e+06	1.38604e+06	3559.12	507869	2926.38	10347.4	5219.6	21799.4	1233.05	1945.15	15645.7	416.394	141.362	10.0593	72.3607	16.4348	12374.5	2458.22	23.5534	594.873	98.917	0.462729	0.620317	99.0103	0.40929	0.580375	98.6522	0.633948	0.713852	1.95073e+06	1.79455e+06	2.28302e+06	1081403	950999	1.28134e+06	543173	1.03686e+06	1.26989e+06	79.6374	3.79784	6.22025	4.39078	5.95369
	Tropical & Subtropical Moist Broadleaf Forests	8480182	122951	15205.2	105405	25934.2	6.66717e+06	1.10327e+06	8356.67	293173	16702.9	46374.4	23791.5	54480.7	8219.89	7176.37	54762.6	674.516	925.57	43.1567	266.116	40.6841	139867	3967.2	72.27	510.235	96.98	1.43392	1.58607	97.2956	1.21618	1.48825	96.2674	1.91549	1.81708	6.74852e+06	5.54364e+06	6.1056e+06	3.73463e+06	3.017e+06	3.28271e+06	2.17553e+06	3.65987e+06	3.30022e+06	78.4585	4.43253	7.36494	4.60554	5.13851
																																				* Number of people who experienced a fire within 1,000 m from their home (400 m for VIIRS data!)									*** as defined by Dijkstra et al. (2021), DOI: 10.1016/j.jue.2020.103312
			F/S/W:	dominated by forest, shrublands, and wetlands
			G	dominated by grasslands
