# Supplementary material for: The global wildland–urban interface
Source: Nature. 2023 Jul 19;621(7977):94–9. doi: 10.1038/s41586-023-06320-0 (PMC10482693; doi:10.1038/s41586-023-06320-0)
Supplement: Supplementary file 2 — This archive contains all results for the accuracy assessment (A), all world regions (B), countries (C), subnational administrative units (D) and biomes (E) in a tabular (.xlsx.) format. It contains shape files of administrative units that can be linked with the tabular data for analysis in a Geographic Information System. [file 41586_2023_6320_MOESM2_ESM.zip › read_me.txt]

Data for:

The global wildland-urban interface 

Authors: Schug, Franz (1,*); Bar-Massada, Avi (2); Carlson, Amanda R. (3); Cox, Heather (1); Hawbaker, Todd J. (3); Helmers, David (1); Hostert, Patrick (4,5); Kaim, Dominik (6); Kasraee, Neda K. (1); Martinuzzi, Sebastián (1); Mockrin, Miranda H. (7); Pfoch, Kira A. (1); Radeloff, Volker C. (1)

Affiliations:
1 SILVIS Lab, Department of Forest and Wildlife Ecology, University of Wisconsin-Madison, 1630 Linden Dr., Madison, WI 53706, USA
2 Department of Biology and Environment, University of Haifa at Oranim, Kiryat Tivon 360006, Israel 3 U.S. Geological Survey, Geosciences and Environmental Change Science Center, Lakewood, CO 80225, USA
4 Geography Department, Humboldt-Universität zu Berlin, Unter den Linden 6, 10099 Berlin, Germany
5 Integrative Research Institute on Transformations of Human-Environment Systems, Humboldt-Universität zu Berlin, Unter den Linden 6, 10099 Berlin, Germany
6 Institute of Geography and Spatial Management, Faculty of Geography and Geology, Jagiellonian University, Gronostajowa 7, 30-387 Krakow, Poland
7 Northern Research Station, U.S. Department of Agriculture Forest Service; 5523 Research Park Drive Suite 350, Catonsville, MD 21228, USA
