# Supplementary material for: The global wildland–urban interface
Source: Nature. 2023 Jul 19;621(7977):94–9. doi: 10.1038/s41586-023-06320-0 (PMC10482693; doi:10.1038/s41586-023-06320-0)
Supplement: Supplementary file 3 — Source Data Fig. 2 [file 41586_2023_6320_MOESM3_ESM.xlsx]

## Sheet: Panel a-c
Unit Name	% F/S/W Intermix Area	% F/S/W Interface Area	% Grassl. Intermix Area	% Grassl. Interface Area	% Population in the WUI F/S/W Intermix	% Population in the WUI F/S/W Interface	% Population in the WUI Grassl. Intermix	% Population in the WUI Grassl. Interface	% Biomass in the WUI F/S/W Intermix	% Biomass in the WUI F/S/W Interface	% Biomass in the WUI Grassl. Intermix	% Biomass in the WUI Grassl. Interface
Africa	1.80651	0.279077	1.00952	0.430387	19.1542	10.4086	9.38222	12.5938	2.45985	0.207207	0.608036	0.24179
Asia	2.03326	0.90545	0.435844	0.581629	11.3987	12.2033	1.40229	5.86735	3.33243	0.334192	0.124476	0.114113
Europe	5.7457	1.63684	5.37902	1.80782	17.442	17.3125	11.6448	19.2818	7.48526	0.46353	2.04369	0.474143
North America	3.94247	0.411134	1.54178	0.564767	25.6119	16.2901	6.84676	13.9535	7.68684	0.230855	0.671007	0.236226
Oceania	2.32747	0.316928	0.654578	0.153782	39.2723	16.7875	1.99329	5.35607	3.30915	0.153096	0.2262	0.0547393
South America	1.12785	0.1564	1.10966	0.277892	11.5946	17.4296	9.99329	23.4567	0.652422	0.0227869	0.224374	0.0297301

## Sheet: Panel d-f
Unit Name	% F/S/W Intermix Area	% F/S/W Interface Area	% Grassl. Intermix Area	% Grassl. Interface Area	% Population in the WUI F/S/W Intermix	% Population in the WUI F/S/W Interface	% Population in the WUI Grassl. Intermix	% Population in the WUI Grassl. Interface	% Biomass in the WUI F/S/W Intermix	% Biomass in the WUI F/S/W Interface	% Biomass in the WUI Grassl. Intermix	% Biomass in the WUI Grassl. Interface
Uganda	33.2912	0.52111	9.95509	0.807317	66.301	6.21953	13.2946	3.87261	32.5017	0.472571	6.70042	0.523374
Lebanon	22.9492	1.68822	16.406	6.13007	24.2154	9.34777	14.0318	19.9735	50.3835	0.839065	4.40113	1.76862
Japan	20.8344	7.80361	0.1078	0.576641	12.3871	26.6814	0.045162	2.04368	18.8101	1.37496	0.0211364	0.0903296
Sri Lanka	34.6292	2.2379	2.1708	0.863837	67.4655	10.7439	2.70372	3.64275	28.3083	0.827136	0.561571	0.17261
France	14.9179	3.01746	16.6535	4.24131	18.0568	16.2106	15.4095	15.7545	18.078	0.894557	6.16469	1.17697
Poland	12.1735	6.72697	8.93238	4.3299	24.0261	21.7824	15.9322	15.8702	14.0838	1.3501	2.5563	0.789367
Jamaica	36.2901	1.97202	5.46586	0.390638	50.0872	26.9965	7.5875	4.69232	34.2323	0.300498	1.19444	0.0485517
El Salvador	25.8065	1.80379	10.9045	1.05267	43.7322	33.2783	10.4924	8.4896	26.4834	0.899973	4.11556	0.342195
Indonesia	8.3784	1.03637	0.315824	0.210741	43.7913	15.5539	1.54728	3.59216	4.19272	0.175261	0.0526964	0.0253331
Philippines	12.3732	2.54032	0.284009	0.614326	37.1745	15.5003	0.750709	3.86701	7.38792	0.516877	0.0560797	0.102721
Brazil	1.47268	0.169379	1.32156	0.310475	10.272	19.2797	9.61948	27.9991	0.701606	0.0244263	0.211975	0.0337646
Ecuador	3.16614	0.329513	2.4504	0.641987	16.3263	20.9135	11.2045	19.1717	1.79627	0.0393081	0.457635	0.0536935

## Sheet: Panel g-i
Unit Name	% F/S/W Intermix Area	% F/S/W Interface Area	% Grassl. Intermix Area	% Grassl. Interface Area	% Population in the WUI F/S/W Intermix	% Population in the WUI F/S/W Interface	% Population in the WUI Grassl. Intermix	% Population in the WUI Grassl. Interface	% Biomass in the WUI F/S/W Intermix	% Biomass in the WUI F/S/W Interface	% Biomass in the WUI Grassl. Intermix	% Biomass in the WUI Grassl. Interface
Tundra	0.0206402	0.0040226	0.00906484	0.00287094	33.994	29.2193	10.5015	12.0559	0.0866383	0.00247061	0.0139791	0.00115394
Boreal Forests/Taiga	0.308004	0.0767945	0.0760542	0.0235907	39.7903	29.6121	5.43507	8.79667	0.309106	0.0196634	0.0187377	0.00433251
Temperate Broadleaf & Mixed Forests	8.49611	2.20558	4.94345	1.87469	12.5677	14.3208	5.22905	10.323	10.4505	0.5935	1.63765	0.440866
Temperate Conifer Forests	2.99451	0.383683	1.34188	0.292854	22.8667	17.7495	11.341	12.9711	3.3356	0.10396	0.357977	0.0559653
Temperate Grasslands Savannas & Shrublands	2.0789	0.239585	2.04213	1.03211	10.733	5.61068	8.92088	21.3249	10.0347	0.360575	1.50516	0.720935
Deserts & Xeric Shrublands	0.264229	0.138553	0.137647	0.126989	3.43312	6.35653	0.810243	4.17399	1.53851	0.265007	0.328349	0.216969
Mediterranean Forests Woodlands & Scrub	4.54805	0.9611	3.2497	1.7433	9.84615	13.7146	6.41772	19.1861	7.69489	0.458366	1.92621	0.76021
Montane Grasslands & Shrublands	0.456614	0.142346	0.73526	0.596402	8.70231	4.73883	6.92766	22.1785	2.1397	0.418396	1.00836	0.821677
Tropical & Subtropical Grasslands Savannas & Shrublands	1.8884	0.363104	1.15885	0.475581	19.469	10.9982	12.2801	16.0033	2.11351	0.213421	0.561245	0.232439
Flooded Grasslands & Savannas	0.794712	0.325745	0.545907	0.278654	2.66002	3.53335	2.54914	3.23429	1.13063	0.181928	0.297277	0.128598
Mangroves	7.8749	1.45408	1.30251	0.515896	17.8165	15.4507	1.92539	5.64815	6.38446	0.409279	0.377231	0.113121
Tropical & Subtropical Coniferous Forests	9.84684	1.07789	2.12824	0.444856	43.0332	23.0321	8.26745	6.79596	10.2479	0.207353	0.664618	0.0545637
Tropical & Subtropical Dry Broadleaf Forests	3.79303	1.5832	2.11963	1.48022	10.4346	10.7799	4.44079	11.4131	3.3223	0.293142	0.659721	0.203961
Tropical & Subtropical Moist Broadleaf Forests	4.82602	0.984737	1.03703	0.438689	25.3625	17.2948	2.82367	6.67893	2.07085	0.10949	0.19063	0.0446177
