# Supplementary material for: The global wildland–urban interface
Source: Nature. 2023 Jul 19;621(7977):94–9. doi: 10.1038/s41586-023-06320-0 (PMC10482693; doi:10.1038/s41586-023-06320-0)
Supplement: Supplementary file 4 — Source Data Fig. 3 [file 41586_2023_6320_MOESM4_ESM.xlsx]

## Sheet: Panel a
Unit Name	Fire area (%) F/S/W WUI	Fire area (%) Grassland WUI
Africa	2.2	1.4
Asia	2.6	0.7
Europe	6	7.6
North America	4.8	2.3
Oceania	1.1	0.4
South America	1.1	1.3

## Sheet: Panel b
Unit Name	People affected by wildfire (million) F/S/W WUI	People affected by wildfire (million) Grassland WUI	People affected by wildfire (%) F/S/W WUI	People affected by wildfire (%) Grassland WUI
Africa	44.1494	25.7591	9.22332e+07	5.38137e+07
Asia	56.843	11.8162	4.60875e+07	9.58038e+06
Europe	43.1067	43.0407	9.07759e+06	9.06368e+06
North America	53.6389	28.239	1.67623e+07	8.82476e+06
Oceania	61.0018	8.90987	1.4712e+07	2.14883e+06
South America	32.1817	34.864	1.18451e+07	1.28324e+07

## Sheet: Panel c
Unit Name	People affected by wildfire (million) F/S/W WUI	People affected by wildfire (million) Grassland WUI	People affected by wildfire (%) F/S/W WUI	People affected by wildfire (%) Grassland WUI
Tundra	53.4064	21.2976	0.0358986	0.0102344
Boreal Forests/Taiga	65.0038	20.5615	2.1495	0.516528
Temperate Broadleaf & Mixed Forests	48.8054	32.1127	22.4813	8.92179
Temperate Conifer Forests	48.2635	29.7126	2.04889	0.780723
Temperate Grasslands Savannas & Shrublands	36.2675	45.7889	8.34375	4.65595
Deserts & Xeric Shrublands	54.1847	18.6787	4.52758	1.16065
Mediterranean Forests Woodlands & Scrub	50.0556	37.5673	6.93881	2.97493
Montane Grasslands & Shrublands	13.2293	60.9814	2.90644	2.38832
Tropical & Subtropical Grasslands Savannas & Shrublands	40.7042	28.1596	96.2834	39.3719
Flooded Grasslands & Savannas	20.6188	28.8178	1.97746	1.15271
Mangroves	59.92	17.0379	2.2435	0.496695
Tropical & Subtropical Coniferous Forests	60.1298	15.3519	5.95664	1.2115
Tropical & Subtropical Dry Broadleaf Forests	41.4141	29.9711	20.74	8.70769
Tropical & Subtropical Moist Broadleaf Forests	54.6465	15.042	110.98	23.9546
